# Supplementary material for: A Machine Learning Model for the Proteome-Wide Prediction of Lipid-Interacting Proteins
Source: J Chem Inf Model. 2025 Sep 4;65(18):9623–38. doi: 10.1021/acs.jcim.5c01076 (PMC12458687; doi:10.1021/acs.jcim.5c01076)
Supplement: Supplementary file 5 [file ci5c01076_si_005.xlsx]

## Sheet: Table S4
Supporting file 4. SLiPP hits in the E. coli proteome
UniProt ID code	pock_vol	nb_AS	mean_as_ray	mean_as_solv_acc	apol_as_prop	mean_loc_hyd_dens	hydrophobicity_score	volume_score	polarity_score	charge_score	flex	prop_polar_atm	as_density	as_max_dst	surf_pol_vdw14	surf_apol_vdw14	surf_vdw14	druggability_score	fpocket_score	SLiPP_prediction_score	error
A5A616																					Too short
O32583																					Too short
P00350	196.154	20	3.93	0.652	0.9	17	64.667	5.333	3	0	0.99	18.75	2.66	5.957	1.071	45.89	46.961	0.078	0.131	0.46
P00363	542.467	66	4.027	0.606	0.455	20.4	42.214	4.429	6	3	0.978	36.364	5.64	14.396	56.424	97.818	154.242	0.212	0.124	0.19
P00370	1573.46	176	3.921	0.497	0.352	21.097	28.324	3.706	10	3	0.943	40.196	9.796	24.768	167.811	289.831	457.642	0.033	-0.11	0.05
P00393	590.521	53	4.11	0.441	0.509	24.222	35.688	3.312	4	-1	0.945	37.5	5.032	12.366	32.321	108.35	140.671	0.232	-0.049	0.17
P00448	145.356	15	4.044	0.535	0.6	8	68.8	6.2	3	1	0.998	27.273	1.063	2.363	13.057	38.644	51.701	0.002	0.055	0.07
P00452	824.859	112	4.03	0.533	0.589	54.879	25.444	4.667	10	4	0.862	31.579	5.825	14.021	54.281	142.5	196.781	0.784	0.22	0.33
P00490	549.376	65	4.008	0.544	0.492	31	41.933	5.467	9	3	0.986	37.209	5.461	13.835	75.777	88.157	163.934	0.141	-0.043	0.21
P00509	116.082	19	3.739	0.549	0.053	0	5.6	6	5	1	0.98	57.143	1.647	3.806	32.763	9.661	42.424	0	0.098	0.16
P00550	373.775	25	4.269	0.614	0.84	18.476	84.444	4.778	0	0	0.765	14.286	4.206	9.918	4.308	113.18	117.488	0.226	-0.006	0.23
P00561	666.75	73	4.151	0.504	0.74	47.556	36.5	4	5	1	0.975	33.333	4.921	12.486	53.993	123.336	177.33	0.538	-0.026	0.28
P00562	139.039	35	3.698	0.465	0.543	18	66.571	5.714	3	1	0.997	30	1.903	4.761	7.5	30.191	37.691	0.017	0.137	0.09
P00579	1779.63	200	3.903	0.465	0.785	58.038	31.143	3.886	13	-2	0.529	32.203	9.956	26.665	125.803	448.505	574.308	0.946	-0.376	0.47
P00582	553.746	38	4.01	0.658	0.842	26.438	33.909	4.273	6	0	0.959	31.034	4.871	12.344	35.579	90.572	126.152	0.343	0.01	0.17
P00634	309.208	20	4.178	0.547	0.35	5.714	38.333	3.5	1	1	0.95	31.579	2.73	8.323	24.688	55.551	80.239	0.004	0.041	0.09
P00722	191.721	51	3.858	0.511	0.627	31	38.667	5.25	8	3	0.982	34.615	2.169	4.746	16.293	33.002	49.295	0.417	0.247	0.26
P00803	174.381	17	3.875	0.725	0.471	7	3.2	3.4	4	-1	0.945	33.333	1.592	3.663	21.473	24.153	45.626	0.004	0.015	0.06
P00804	469.568	36	3.971	0.573	1	29	72.077	4.615	3	0	0.989	11.538	4.907	13.423	2.143	138.956	141.099	0.821	0.109	0.27
P00805	493.319	51	3.971	0.601	0.784	38.15	15.667	3.667	4	-1	0.958	33.333	4.118	12.431	68.927	88.157	157.084	0.15	0.137	0.13
P00811	608.168	40	3.905	0.608	0.6	15.083	21	4	6	1	0.988	36.842	5.875	16.136	61.604	115.932	177.537	0.046	-0.054	0.09
P00861	503.187	30	3.875	0.533	0.5	7.467	24.615	4.462	6	3	0.987	42.857	6.737	16.264	75.4	76.081	151.481	0.004	0.077	0.06
P00864	1160.54	135	3.959	0.519	0.711	43.688	37.964	4.679	13	3	0.87	28.571	8.376	22.838	89.219	219.788	309.007	0.944	-0.087	0.6
P00893	157.262	15	4.052	0.476	0	0	17.2	6.4	4	3	0.961	58.333	1.506	4.055	41.424	36.862	78.286	0	-0.183	0.22
P00894	161.15	17	3.778	0.67	0.824	13	27.667	4	3	0	0.932	33.333	1.679	4.712	1.071	67.627	68.699	0.03	-0.003	0.19
P00903	227.711	15	3.9	0.652	0.867	12	17.286	5.143	4	1	0.902	35.294	2.442	4.644	17.232	36.229	53.461	0.168	0.16	0.07
P00904	86.827	22	3.705	0.476	1	21	61.111	4.444	2	1	0.97	13.333	1.062	3.15	0	15.699	15.699	0.024	0.041	0.05
P00914	116.685	25	3.61	0.421	0.48	11	42.909	3.818	4	0	0.942	44.444	2.15	4.982	3.237	10.869	14.105	0.003	0.185	0.15
P00926	126.791	21	3.727	0.591	0.238	4	34.714	4.429	3	1	0.956	33.333	1.469	4	18.215	20.53	38.744	0.001	0.099	0.15
P00935	199.604	16	3.973	0.593	0.5	7	44.333	4.5	2	0	0.987	33.333	1.902	4.175	10.781	49.513	60.294	0	-0.023	0.11
P00936	177.759	15	4.07	0.583	1	14	84.5	5.167	1	0	0.72	7.692	1.634	4.631	3.214	52.403	55.617	0.008	-0.063	0.16
P00946	94.093	19	3.894	0.505	0.789	14	58	3.778	2	0	0.989	26.667	0.868	2.232	1.094	25.36	26.454	0.22	0.132	0.3
P00956	975.864	84	4.055	0.48	0.702	38.407	25	4.65	13	1	0.854	30.909	7.403	18.372	70.893	160.615	231.508	0.845	0.096	0.14
P00957	417.757	33	4.284	0.499	0.03	0	-4.875	5.5	8	1	0.773	47.619	2.788	8.242	63.592	49.513	113.105	0	-0.1	0.1
P00959	1231.61	113	3.838	0.459	0.593	39.164	19.444	4.111	15	2	0.923	35.714	8.781	23.471	101.58	254.81	356.39	0.765	0.046	0.2
P00962	254.98	41	3.624	0.358	0.61	23.44	48.882	5.294	7	2	0.98	37.037	3.906	8.236	15.177	58.283	73.46	0.62	0.239	0.22
P00963	719.7	42	4.031	0.572	0.429	14.556	33.333	4.917	7	1	0.976	40	5.896	18.575	86.336	85.742	172.078	0.041	0.014	0.08
P00968	3370.7	449	3.919	0.452	0.254	28.912	12.652	4.087	49	0	0.774	48.387	16.416	40.341	489.753	436.429	926.182	0.033	0.908	0.36
P02358	426.758	30	4.015	0.64	0.567	14.824	11.333	5.5	4	2	0.74	37.5	4.419	9.86	20.513	59.174	79.686	0.229	0.535	0.05
P02359	640.549	44	4.037	0.53	0.477	16	39.5	4.6	5	2	0.246	39.394	5.475	12.816	85.021	147.331	232.352	0.092	0.039	0.08
P02916	1124.97	95	4.176	0.565	0.779	57.162	41.467	4.667	7	-2	0.895	25	6.221	16.219	77.566	246.514	324.08	0.579	-0.256	0.52
P02918	396.525	29	3.881	0.591	0.724	15.619	55.125	5.375	4	1	0.85	25	4.946	11.61	27.03	72.458	99.488	0.167	0.134	0.1
P02919	356.706	15	4.345	0.754	0.667	9	84.667	4.5	0	0	0.899	23.529	3.632	7.421	7.5	82.119	89.619	0.005	-0.016	0.32
P02920	542.01	85	3.855	0.435	0.906	63.662	52.267	4	2	-1	0.627	18.75	5.003	11.656	10.737	190.805	201.542	0.894	-0.051	0.28
P02921																					Poor prediction
P02925	386.269	28	3.851	0.581	0.5	12.286	28	4.889	5	2	0.948	38.462	5.814	14.855	52.05	67.627	119.677	0.05	0.197	0.1
P02929	319.603	16	3.848	0.733	0.562	5.778	41.857	3.143	2	1	0.966	38.095	5.432	12.261	9.665	89.364	99.03	0.028	0.251	0.18
P02930	179.103	17	3.831	0.753	0.235	3	48.857	3.286	2	0	0.981	38.889	2.091	4.652	9.643	48.305	57.948	0.001	0.013	0.11
P02931	400.732	22	4.217	0.75	0.727	15	52.714	4.143	2	0	0.906	22.727	4.149	8.632	6.451	78.496	84.947	0.14	0.206	0.37
P02942	332.694	16	3.993	0.633	0.938	13.067	90	5.125	1	0	0.818	15.789	4.028	9.516	1.071	60.381	61.453	0.039	0.169	0.79
P02943	97.898	23	3.777	0.502	0.348	7	55.556	4.889	4	2	0.963	33.333	1.142	3.147	8.682	9.74	18.423	0.005	0.252	0.2
P03004	320.66	16	4.163	0.739	0.625	9	-3.2	5.2	4	2	0.978	27.778	2.728	6.485	18.303	65.212	83.515	0.003	-0.069	0.07
P03007	218.305	21	3.864	0.53	0.429	8	21.857	4.857	3	1	0.958	35.294	2.763	6.637	4.286	54.343	58.629	0.005	0.167	0.18
P03018	145.203	30	3.664	0.483	0.233	6	38	5	5	3	0.987	38.095	2.1	4.876	17.298	19.322	36.62	0.002	0.07	0.13
P03023	535.944	43	3.853	0.58	0.605	18.538	47.083	4.417	4	0	0.995	35.135	5.574	11.489	29.084	105.064	134.148	0.094	0.143	0.13
P03819	1006.7	105	3.895	0.504	0.676	47.972	47.474	4.737	6	3	0.834	34.921	7.458	20.718	90.237	161.822	252.059	0.865	0.27	0.46
P03959	625.698	33	4.159	0.666	0.636	13.905	49.818	3.727	3	-1	0.937	28.571	6.559	15.509	17.188	131.869	149.057	0.232	0.182	0.4
P03960	394.379	27	3.745	0.497	1	21.407	87	5	1	0	0.964	8.696	4.87	10.11	1.071	130.424	131.495	0.316	-0.029	0.19
P03961	242.782	16	3.94	0.608	0.875	13	33.857	3.429	2	0	0.973	26.667	2.313	4.839	1.094	61.589	62.683	0.425	0.139	0.11
P04036	463.527	36	3.853	0.553	0.472	16	48.25	4	2	1	0.971	32	3.604	8.574	45.51	94.195	139.705	0.219	-0.088	0.07
P04079	353.569	24	4.144	0.637	0.625	12.667	3.714	3.571	3	-1	0.884	31.818	4.472	9.282	30.266	47.098	77.364	0.011	0.168	0.09
P04152	590.393	43	4.214	0.666	0.767	31.212	34.538	4.308	7	1	0.951	25	4.404	11.553	32.454	134.047	166.5	0.649	-0.122	0.26
P04391	187.68	16	4.087	0.767	0.625	9	34	3.333	2	-1	0.991	31.25	1.508	3.232	2.143	54.343	56.486	0.018	-0.064	0.24
P04395	811.741	146	3.814	0.462	0.39	40.807	34.357	4.536	14	0	0.951	39.474	7.392	18.456	63.703	161.822	225.525	0.941	0.388	0.18
P04425	83.131	17	3.748	0.56	0.294	4	39	5	3	0	0.982	35.714	0.923	2.118	10.825	28.983	39.808	0	-0.058	0.19
P04693	367.65	33	4.006	0.604	0.727	23	40.625	5	4	0	0.994	32	3.21	7.04	32.675	84.534	117.209	0.278	0.018	0.1
P04805	193.623	19	3.896	0.65	0.842	15	12.667	5	3	-1	0.972	33.333	1.488	3.718	31.183	14.492	45.674	0.004	0.011	0.17
P04825	71.177	18	3.646	0.443	0.389	6	27.75	5.125	5	0	0.99	38.462	0.761	2.478	7.655	15.699	23.354	0.001	-0.009	0.11
P04968	226.741	54	3.801	0.445	0.5	26	33.375	4.25	7	-1	0.794	33.333	2.924	6.817	23.705	36.229	59.934	0.132	0.079	0.13
P04982	182.73	20	3.932	0.523	0.1	1	38.571	3.714	2	-1	0.939	42.857	1.705	3.45	27.924	26.568	54.492	0	0.216	0.06
P04983	138.428	18	4.024	0.561	0.389	6	51	4	1	-1	0.904	38.462	1.45	2.926	23.572	24.153	47.725	0.001	0.033	0.13
P04993	744.923	65	4.056	0.604	0.415	21.852	32.125	4.375	7	-1	0.862	34.783	5.497	12.917	74.108	110.052	184.16	0.064	0.048	0.12
P04994	179.591	19	3.938	0.642	0.421	7	-0.333	3.167	3	1	0.91	37.5	1.575	3.278	12.902	21.737	34.639	0.001	0.119	0.15
P04995	561.839	26	4.23	0.564	0.654	15.412	10.429	4.714	5	-2	0.707	30.769	4.493	10.974	36.474	105.064	141.538	0.052	-0.103	0.11
P05020	636.284	81	3.936	0.508	0.568	34	29.895	3.895	8	0	0.878	36.957	5.912	14.243	63.46	129.216	192.676	0.498	0.244	0.2
P05041	75.376	15	3.512	0.374	0.2	2	-16.857	4	6	-2	0.955	64.286	1.438	3.527	6.451	7.246	13.697	0	0.069	0.09
P05042	254.732	16	4.127	0.638	0.375	5	44.8	5	2	0	0.983	38.462	1.775	4.873	19.463	20.53	39.993	0	0.076	0.22
P05050	1148.48	135	3.994	0.45	0.4	34.37	27.235	4.765	25	4	0.98	43.421	7.851	18.306	90.622	194.428	285.05	0.746	0.266	0.09
P05055	64.184	15	3.542	0.409	0.067	0	43.125	3.875	2	-1	0.96	61.538	1.076	2.277	3.214	7.246	10.46	0	0.061	0.19
P05194	311.165	22	3.841	0.482	0.591	12	55.125	3.375	2	0	0.659	25	3.407	7.246	6.495	78.496	84.991	0.019	0.138	0.14
P05458	203.094	19	3.967	0.594	0.684	12	33.143	4.286	4	1	0.948	35.714	1.652	4.734	17.298	27.775	45.074	0.002	-0.007	0.3
P05523	403.144	38	4.008	0.595	0.289	8.909	41.5	4.6	4	-1	0.431	37.931	4.141	10.126	33.503	77.288	110.791	0.014	0.22	0.07
P05637	81.342	17	3.645	0.429	0.235	3	9	4.833	5	0	0.544	64.286	1.046	2.819	15.067	14.492	29.558	0.001	0.014	0.03
P05704	518.799	38	3.93	0.652	0.763	16.552	69.5	4.1	1	0	0.842	22.857	5.693	13.583	8.572	144.915	153.487	0.426	0.124	0.2
P05791	107.681	15	4.033	0.591	0.467	6	12.25	3.5	2	1	0.994	36.364	0.865	1.946	13.929	36.229	50.158	0	-0.082	0.24
P05793	154.735	15	3.765	0.441	0.067	0	32.714	5	4	0	0.992	61.538	2.271	4.642	55.242	6.038	61.28	0	-0.002	0.14
P05824	761.609	46	4.013	0.634	0.435	13.3	36.412	3.765	5	2	0.631	32.558	7.108	15.236	53.794	142.5	196.294	0.274	0.206	0.14
P05825	623.941	38	3.97	0.667	0.632	13.417	55.857	4.5	4	0	0.992	35.135	7.251	17.743	10.715	129.216	139.931	0.502	0.173	0.36
P05852	782.676	101	4.034	0.516	0.495	40.76	2.588	3.059	7	1	0.661	36.207	5.63	17.763	72.562	169.068	241.63	0.75	-0.074	0.09
P06129	357.059	38	3.956	0.679	0.526	18	39.1	3.4	4	0	0.968	34.783	3.405	9.502	4.286	92.987	97.273	0.151	0	0.42
P06134	327.011	16	3.965	0.692	0.688	9.636	22.4	5	3	3	0.788	29.412	3.782	9.608	11.963	76.081	88.044	0.029	0.029	0.09
P06136	299.068	29	3.844	0.43	0.862	23.12	51.1	4.6	3	1	0.708	18.182	3.628	9.447	23.749	53.136	76.885	0.524	0.305	0.07
P06149	676.182	54	4.022	0.579	0.889	36.625	51.688	4.75	6	1	0.791	21.951	5.576	13.501	24.798	193.854	218.652	0.787	-0.28	0.24
P06609	445.502	33	3.939	0.571	0.758	20.8	60.429	3.357	0	0	0.932	26.923	4.475	12.681	7.522	148.756	156.278	0.75	0.107	0.21
P06612	318.601	15	4.164	0.734	0.733	10	2.8	5	3	2	0.92	26.316	3.477	7.737	5.402	55.551	60.952	0.019	0.077	0.15
P06616	179.56	17	3.975	0.647	0.412	6	22.667	3.5	2	0	0.97	35.714	1.882	4.103	21.451	25.36	46.812	0.001	0.001	0.11
P06709	165.733	21	3.92	0.44	0.429	8	49.571	5	3	0	0.937	42.857	1.764	4.569	37.523	19.322	56.845	0	-0.048	0.06
P06710	389.842	20	4.048	0.694	0.55	10	14.333	5	2	0	0.056	33.333	4.468	9.66	41.875	62.797	104.672	0.006	0.028	0.07
P06715	237.285	21	3.938	0.67	0.524	9.818	12	3.857	3	1	0.98	33.333	2.945	8.209	10.869	57.966	68.836	0.007	-0.005	0.14
P06721	271.856	30	4.108	0.553	0.8	22.917	76.125	4.5	1	0	0.947	33.333	2.315	7.822	27.946	77.288	105.235	0.359	-0.143	0.13
P06722	461.231	44	3.824	0.563	0.477	12.952	5.083	5	9	2	0.986	34.286	5.589	11.543	37.811	65.212	103.023	0.041	0.45	0.08
P06959	844.829	79	4.003	0.511	0.633	25.84	44.591	3.682	7	0	0.947	33.333	7.774	17.743	67.9	217.115	285.016	0.855	0.162	0.2
P06960	286.866	20	3.971	0.717	0.65	11.846	25.375	3.75	4	0	0.974	33.333	2.796	7.335	3.214	64.004	67.219	0.049	0.082	0.14
P06961	127.708	15	3.979	0.51	0.733	10	46.5	4.5	3	1	0.982	36.364	1.047	2.32	7.567	36.229	43.795	0.005	-0.041	0.17
P06968	1534.28	121	4.073	0.52	0.678	34.317	50.75	4.375	7	2	0.862	23.611	8.437	22.586	120.136	318.378	438.514	0.342	-0.129	0.41
P06971	179.966	15	3.965	0.657	0.533	7	41.286	3.571	2	1	0.999	35.714	1.97	5.588	6.451	57.966	64.417	0.003	-0.088	0.23
P06974	410.435	28	4.086	0.511	0.964	24.296	63	4.375	2	0	0.889	20.833	4.067	8.612	21.429	72.458	93.887	0.589	0.208	0.33
P06983	173.24	31	3.73	0.459	0.065	1	33.833	4	6	1	0.921	45.455	2.814	6.37	30.244	33.814	64.058	0.001	0.044	0.09
P06988	598.384	43	4.093	0.701	0.628	22.593	40	4.3	4	2	0.898	32.432	5.445	14.138	42.362	114.725	157.087	0.154	-0.017	0.24
P06992	269.484	21	4.039	0.662	0.524	10	48.625	4.875	4	1	0.959	36.842	3.123	7.973	22.523	59.174	81.697	0.004	0.002	0.07
P06993	346.683	29	3.963	0.673	0.966	26.929	39.571	5.143	5	-2	0.748	16	3.473	8.773	17.188	70.042	87.23	0.032	-0.017	0.18
P06996	1092.01	95	3.927	0.65	0.642	25.77	48	3.696	6	0	0.995	31.818	9.565	21.595	27.924	270.509	298.433	0.993	0.296	0.43
P06999	921.915	93	3.982	0.483	0.473	34.455	5.95	2.8	7	1	0.636	42.308	6.174	17.971	54.888	201.911	256.799	0.821	0.089	0.13
P07001	203.402	16	3.946	0.76	0.875	13	57	4.667	1	0	0.82	17.647	2.217	5.197	2.143	39.852	41.995	0.005	0.032	0.72
P07003	748.089	96	4.091	0.525	0.875	69.571	60.75	4.5	3	-1	0.435	19.231	5.434	16.278	25.958	201.258	227.216	0.946	-0.211	0.37
P07004	235.805	20	4.03	0.66	0.55	10	44.571	3.857	2	-1	0.891	38.889	2.585	5.881	16.094	57.966	74.06	0.011	-0.041	0.06
P07012	178.959	19	4.048	0.689	0.211	3	26.4	4.8	3	0	0.604	40	1.28	3.096	22.589	16.907	39.496	0	0.035	0.12
P07013	312.137	35	4.038	0.55	0.457	15	45.727	4.364	3	2	0.971	40.909	2.955	7.567	42.318	59.174	101.492	0.221	0.24	0.01
P07014	143.569	20	3.551	0.375	0.5	9	42.364	3.909	3	1	0.982	33.333	2.614	4.718	3.259	25.498	28.757	0.008	0.291	0.22
P07017	339.543	19	4.071	0.716	1	18	91.75	5.5	1	0	0.846	18.182	3.901	7.232	8.66	59.174	67.834	0.104	0.18	0.37
P07024	200.258	19	4.03	0.762	0.632	11	32.75	4.875	4	1	0.967	27.778	1.969	4.844	12.902	27.855	40.756	0.002	0.013	0.22
P07102	709.96	41	4.038	0.648	0.634	17.231	10.643	3.714	6	3	0.986	38.095	6.786	18.093	34.508	139.669	174.177	0.193	0.248	0.16
P07117	549.656	36	4.015	0.711	0.75	20	66.273	4.182	3	0	0.993	27.778	5.236	12.713	9.665	161.822	171.487	0.256	0.043	0.22
P07118	1085.16	100	3.955	0.462	0.31	18.839	30.08	5.04	16	-1	0.776	41.27	6.53	15.109	148.437	161.822	310.259	0.032	-0.005	0.11
P07330	600.84	52	4.061	0.453	0.942	44.857	40.364	5.455	4	4	0.878	28.125	4.414	11.632	21.695	148.617	170.312	0.637	-0.13	0.38
P07363	1208.79	123	3.958	0.469	0.699	51.186	40.826	3.913	8	-1	0.857	31.429	7.331	17.892	105.047	280.803	385.85	0.65	-0.343	0.23
P07395	449.844	41	4.077	0.648	0.561	19.391	41.833	4	6	-1	0.958	31.25	4.336	10.447	20.424	89.364	109.789	0.252	0.136	0.18
P07464	295.203	19	3.98	0.656	0.526	9	38.125	4.875	4	-1	0.956	42.105	3.234	7.801	31.294	45.89	77.183	0.005	0.143	0.02
P07604	390.866	38	4.12	0.57	1	36.421	59.111	4.556	2	0	0.842	12	3.264	8.238	20.358	103.856	124.214	0.434	-0.153	0.25
P07623	119.978	16	3.624	0.375	0.625	9	41.222	4.444	3	-1	0.964	35.714	2.115	4.637	7.522	19.322	26.844	0.004	0.129	0.07
P07639	335.348	15	4.332	0.749	0.933	13	31.667	4.5	4	-1	0.99	16.667	2.519	5.613	18.215	71.25	89.465	0.097	-0.122	0.09
P07648	591.889	65	3.778	0.395	0.615	29.2	27.714	4.5	7	0	0.748	26.829	6.223	14.678	40.76	137.67	178.429	0.914	-0.036	0.13
P07649	1700.35	155	4.056	0.503	0.135	14.952	26.625	4.5	19	7	0.913	50	8.073	23.2	202.996	204.247	407.244	0.002	-0.022	0.05
P07658																					Too short
P07862	232.603	30	3.673	0.45	0.667	18.3	51.125	3.75	2	-1	0.913	27.273	3.323	7.75	22.589	51.928	74.517	0.013	0.102	0.11
P07913	552.35	27	4.04	0.654	0.778	16	56.273	4.636	2	0	0.643	26.923	5.849	13.889	48.304	97.976	146.28	0.032	0.123	0.24
P08142	51.797	20	3.567	0.497	1	19	59.286	4.143	3	0	0.985	21.429	0.6	1.486	0	6.038	6.038	0.006	0.025	0.25
P08179	221.478	30	4.062	0.59	0.8	23	44.25	3.625	2	1	0.994	36.364	2.344	4.865	19.308	55.551	74.859	0.036	0.042	0.12
P08191	921.999	92	3.943	0.447	0.424	30.051	59.636	4.091	5	1	0.975	35.185	8.294	22.472	133.392	132.839	266.231	0.295	0.269	0.23
P08192	147.141	21	3.929	0.529	0.667	13	38.571	4.857	3	0	0.901	33.333	1.377	3.306	17.343	25.36	42.703	0.002	-0.029	0.13
P08200	1101.05	113	3.951	0.486	0.575	32.185	37.517	4.345	10	1	0.985	35.616	8.57	21.56	118.724	201.674	320.397	0.835	0.168	0.17
P08201	4138.19	480	3.969	0.476	0.427	41.434	24.099	3.813	41	0	0.796	43.561	15.907	42.781	481.323	714.064	1195.39	0.042	0.28	0.35
P08203	299.183	22	4.097	0.742	0.5	10	8.286	5.286	6	2	0.859	35	2.538	6.471	7.522	65.212	72.734	0.02	0.038	0.13
P08244	675.593	40	4.324	0.525	0.075	2	15	3.167	7	0	0.632	54.839	4.336	11.509	76.383	118.348	194.731	0	0.054	0.12
P08312	469.94	33	4.127	0.643	0.818	23.185	46.917	4	4	-2	0.613	31.034	4.466	13.314	45.245	89.76	135.005	0.101	0.009	0.24
P08337	612.944	39	3.977	0.579	0.821	21.812	30.438	4.25	5	1	0.893	25.714	6.781	15.515	32.454	156.992	189.445	0.831	0.345	0.12
P08373	541.82	38	3.824	0.6	0.5	13.368	12.222	5	8	0	0.994	42.424	6.043	15.332	74.285	65.212	139.497	0.001	0.118	0.07
P08394	506.567	28	4.269	0.593	0.5	13	36.455	4.182	4	2	0.87	32	3.179	6.425	11.786	121.97	133.757	0.003	-0.23	0.33
P08395	363.606	22	4.071	0.724	0.818	15.222	56.6	5.6	2	1	0.735	21.739	4.007	9.248	10.737	66.42	77.156	0.04	0.103	0.37
P08400	189.486	15	4.03	0.772	0.867	12	53.25	4.25	1	0	0.897	26.667	1.272	3.699	10.715	34.526	45.241	0.002	-0.072	0.18
P08506	420.624	29	3.992	0.682	0.759	20.636	53.143	5	2	0	0.802	30	4.264	11.297	27.074	71.25	98.324	0.07	0.142	0.27
P08622	501.629	40	4.156	0.608	0.925	33.784	53	4.091	2	0	0.954	19.355	4.602	10.416	16.271	148.538	164.809	0.807	-0.056	0.4
P08660	300.978	31	3.888	0.47	0.645	18.7	51.6	3.7	1	0	0.786	31.818	3.575	9.158	17.188	85.742	102.929	0.19	0.028	0.09
P08839	181.123	21	4.105	0.629	0.476	9	40.833	4.833	2	2	0.987	31.25	1.456	3.481	6.517	37.436	43.954	0.001	0.014	0.36
P08956	317.839	45	3.704	0.391	0.267	8.167	69.286	5	3	1	0.75	31.034	4.022	8.132	55.76	33.814	89.574	0.002	0.035	0.18
P09029	160.553	16	3.669	0.385	0.188	2	45	5.714	5	2	0.987	53.846	2.251	5.387	29.173	10.869	40.041	0	0.029	0.06
P09030	117.482	15	3.549	0.38	0.8	11	34.125	3.25	3	0	0.968	33.333	2.686	6.119	16.072	31.636	47.708	0.006	0.162	0.11
P09099	599.59	56	4.014	0.544	0.643	30.722	16.929	3.071	5	0	0.775	38.462	5.78	17.111	59.24	128.009	187.249	0.883	0.224	0.08
P09147	403.347	19	4.019	0.764	0.789	14	46.286	4.571	3	-1	0.996	17.391	3.889	8.202	5.379	100.708	106.088	0.088	-0.05	0.2
P09148	480.859	55	4.165	0.595	0.727	38.95	23.909	5.909	9	0	0.999	32.353	3.791	10.157	42.296	76.081	118.376	0.424	0.142	0.34
P09152	181.086	53	3.819	0.491	0.528	27	25	4.545	8	-1	0.998	34.483	2.457	7.237	27.008	39.852	66.86	0.547	0.108	0.18
P09158	1368.88	204	3.951	0.458	0.426	37.724	26.238	3.762	19	-7	0.777	44.231	8.609	19.378	106.406	254.968	361.374	0.954	0.208	0.15
P09169	283.44	27	4.067	0.743	0.407	10	51.111	3.778	2	0	0.997	40.909	2.76	8.189	8.616	57.966	66.582	0.009	0.159	0.17
P09323	369.188	25	3.999	0.643	0.92	19.913	64.25	4.75	2	1	0.965	17.391	4.091	9.709	2.143	71.25	73.393	0.164	0.171	0.64
P09348	702.897	63	4.163	0.516	0.619	29.282	17.188	4.312	10	4	0.914	30.769	4.929	13.046	29.35	165.445	194.795	0.567	0.161	0.12
P09372	187.16	16	3.736	0.382	1	15	92.143	5	0	0	0.952	0	2.569	6.137	0	68.835	68.835	0.544	0.061	0.09
P09373	292.822	33	3.939	0.594	0.818	25.926	44	5	3	3	1	28	2.712	7.646	18.547	37.436	55.983	0.391	0.087	0.2
P09377	371.117	20	3.94	0.684	0.55	9.636	3	5	5	4	0.977	31.579	3.973	8.288	8.704	61.589	70.293	0.014	0.198	0.16
P09391	328.517	39	4.307	0.531	0.949	36	79.8	4.6	1	0	0.86	15.385	2.422	6.772	6.517	113.517	120.034	0.602	0.113	0.23
P09394	253.532	16	3.991	0.645	0.375	5	-16.143	4	5	-1	0.998	41.176	2.46	6.293	23.683	14.65	38.333	0.001	0.148	0.06
P09546	141.834	16	3.97	0.641	0.438	6	53	4.5	1	1	0.967	28.571	1.499	2.919	19.286	13.284	32.57	0	-0.009	0.3
P09831	328.201	58	3.89	0.452	0.897	50.846	30.706	4.294	6	0	0.981	28.125	3.368	7.623	18.325	73.665	91.991	0.453	0.097	0.17
P09832	198.207	32	3.6	0.385	0.875	27	53.214	4.071	2	0	0.946	23.077	3.091	5.167	1.094	40.623	41.717	0.038	0.164	0.17
P09835	187.791	15	4.015	0.503	0.867	12	67.375	3.875	1	0	0.898	28.571	1.796	3.927	1.071	37.436	38.508	0.002	0.005	0.44
P09980	483.272	55	3.831	0.38	0.6	23.697	39.706	4.294	6	-1	0.87	33.333	5.154	13.339	45.156	139.115	184.271	0.284	-0.115	0.12
P0A698	559.749	61	3.962	0.468	0.902	50.618	59.75	4.583	4	0	0.457	21.622	4.418	11.67	15.045	155.863	170.908	0.85	-0.143	0.21
P0A6A0	1719.48	154	3.965	0.495	0.909	59.929	67.433	5.367	10	1	0.555	18.75	8.918	21.768	48.415	400.933	449.348	0.923	-0.273	0.88
P0A6A3	663.685	42	4.149	0.641	0.548	21.043	45.8	4.333	6	-2	0.967	33.333	4.785	11.301	34.287	155.784	190.071	0.062	-0.062	0.4
P0A6A8																					Too short
P0A6B4	107.299	16	3.495	0.364	0.375	5	45.111	4.111	1	0	0.989	43.75	2.366	4.31	6.495	31.398	37.893	0.002	0.088	0.12
P0A6B7	434.774	37	4.06	0.655	0.405	14	22.75	5.625	6	2	0.962	32.353	4.215	10.31	20.557	70.042	90.599	0.006	0.235	0.13
P0A6C1	479.996	29	4.017	0.629	0.621	12.333	38.917	4.25	6	1	0.994	33.333	4.823	10.99	33.459	64.004	97.463	0.642	0.275	0.05
P0A6C8	562.741	52	3.922	0.529	0.404	14.571	17.438	3.062	7	-2	0.818	38.462	5.226	16.899	39.954	132.839	172.793	0.785	0.258	0.06
P0A6D0	619.529	71	3.843	0.533	0.549	21.487	29	5.143	8	5	0.81	35.417	6.102	16.716	71.624	136.62	208.244	0.725	0.223	0.17
P0A6D3	184.134	17	3.768	0.474	0.118	1	34.143	3	2	0	0.928	50	2.561	4.974	32.166	18.114	50.28	0	0.194	0.06
P0A6D5	184.75	15	4.127	0.642	0.4	5	43.571	4.429	4	-1	0.974	38.462	1.673	4.649	12.88	51.275	64.154	0.001	-0.092	0.17
P0A6D7	108.771	24	3.576	0.392	0.25	5	22.125	4.5	4	1	0.963	41.176	1.774	3.756	7.611	21.737	29.348	0.001	0.172	0.12
P0A6E1	665.405	38	3.992	0.666	0.632	13.833	10.75	3.667	6	-2	0.963	36.842	6.689	14.743	37.7	131.849	169.549	0.042	0.137	0.13
P0A6E4	1615.01	167	3.935	0.492	0.425	30.056	28.149	4.149	27	-3	0.962	43.689	10.873	23.599	150.934	272.924	423.858	0.665	0.218	0.09
P0A6E6	348.062	23	4.351	0.542	0.478	10	15.833	3.667	4	0	0.506	42.105	2.551	6.434	34.597	46.444	81.041	0.012	0.236	0.12
P0A6F1	203.376	17	3.7	0.396	0.059	0	36.111	3.444	2	-1	0.997	42.857	2.151	5.9	31.161	27.775	58.936	0	0.041	0.07
P0A6F3	484.988	66	3.822	0.514	0.545	34.333	30.706	3.294	7	-1	0.858	44.186	4.702	14.182	51.541	92.987	144.528	0.821	0.259	0.12
P0A6F5	537.702	36	3.983	0.615	0.722	23.769	11.818	4.636	7	1	0.87	31.429	4.375	11.018	18.348	107.479	125.827	0.668	-0.057	0.11
P0A6F9																					Too short
P0A6G7	399.187	45	3.763	0.423	0.267	11	33.769	3.846	4	1	0.985	39.394	5.466	12.166	43.996	58.045	102.042	0.248	0.498	0.11
P0A6H1	404.277	29	3.889	0.478	0.276	7	15	6	5	3	0.707	52.174	5.086	11.963	72.651	45.89	118.541	0	0.142	0.18
P0A6H5	329.249	31	4.152	0.536	0.645	18.4	26.875	4.375	3	3	0.847	31.818	3.129	8.762	28.256	50.72	78.977	0.068	0.054	0.09
P0A6H8	562.056	43	3.98	0.601	0.884	27.842	62.3	5	4	0	0.874	27.273	5.891	15.076	34.309	123.178	157.487	0.463	0.17	0.27
P0A6I0	761.411	70	3.936	0.522	0.5	17.714	36.867	4.4	7	1	0.84	40	7.15	17.684	82.834	150.954	233.788	0.553	-0.054	0.06
P0A6I6	241.155	17	4.027	0.651	0.353	5	62.333	4.833	1	1	0.592	33.333	1.92	5.874	11.786	78.713	90.499	0.002	-0.149	0.06
P0A6J1	304.262	20	4.077	0.62	0.15	2	44	4.333	3	0	0.503	38.889	2.854	6.352	28.101	60.381	88.483	0	-0.076	0.07
P0A6J3	64.173	32	3.624	0.526	0.906	28	73.143	4.429	0	0	0.921	21.053	0.74	1.991	1.071	9.661	10.732	0.205	0.179	0.35
P0A6J5	3646.65	448	3.923	0.473	0.413	38.497	26.659	3.765	36	1	0.908	38.961	16.776	46.246	331.372	548.639	880.011	0.537	0.951	0.32
P0A6K1	207.389	26	3.644	0.467	0.308	7	28.625	3.875	3	0	0.903	37.5	3.955	8.54	33.392	38.644	72.036	0.004	0.133	0.08
P0A6K3	760.516	99	4.036	0.52	0.424	33.143	25.35	3.9	9	-3	0.962	43.137	5.2	13.356	73.634	126.959	200.593	0.284	0.199	0.22
P0A6K6	556.126	44	3.818	0.447	0.591	19.846	21.333	4.267	7	1	0.862	32.353	6.227	18.267	67.635	118.348	185.982	0.886	0.139	0.14
P0A6L0	351.835	18	4.089	0.612	0.444	7	26.778	3.667	5	0	0.986	35	3.278	8.593	17.143	56.759	73.902	0.014	0.104	0.08
P0A6L2	283.442	29	4.073	0.505	0.828	23	29.222	3.667	5	1	0.976	28.571	2.502	5.914	42.991	83.326	126.317	0.26	0	0.06
P0A6L4	377.52	50	3.848	0.513	0.92	38.391	64.273	4.545	3	-1	0.959	18.75	4.482	9.394	8.594	92.987	101.581	0.71	0.268	0.23
P0A6M2	651.199	28	4.12	0.639	0.821	16.174	44	3.4	2	0	0.642	32.143	6.18	16.67	17.343	182.47	199.812	0.202	-0.114	0.34
P0A6M4	680.725	60	4.051	0.454	0.5	25	50.125	3.625	2	0	0.606	42.105	5.819	13.958	72.009	131.631	203.641	0.738	0.223	0.25
P0A6M8	187.267	16	4.197	0.617	0.125	1	25.875	4	4	0	0.688	46.154	1.081	3.364	18.215	38.644	56.859	0	-0.072	0.09
P0A6N4	210.796	15	4.075	0.734	0.2	2	36	3.429	2	-1	0.417	44.444	2.067	3.596	18.348	43.475	61.822	0	0.09	0.04
P0A6P1	360.98	40	3.842	0.483	0.625	21.76	34.667	4.583	6	3	0.98	44.444	3.727	12.808	34.552	91.78	126.332	0.052	-0.046	0.06
P0A6P5	642.429	42	3.98	0.59	0.667	19.214	-14	5.833	6	5	0.786	27.273	5.662	15.321	65.35	132.839	198.189	0.051	-0.181	0.19
P0A6P9	176.612	24	3.723	0.365	0	0	-20.714	3.429	12	-3	0.738	77.778	2.739	6.426	31.294	12.076	43.37	0.001	0.231	0.03
P0A6Q3	201.429	15	4.084	0.66	0.333	4	38.875	4	3	1	0.991	35.714	1.618	3.484	17.21	30.191	47.4	0	0.113	0.16
P0A6Q6	405.669	38	3.715	0.431	0.447	15.059	45.071	4.5	5	0	0.959	26.667	3.8	7.934	30.244	66.499	96.743	0.049	0.413	0.11
P0A6R0	495.998	45	3.952	0.526	0.6	26	43.375	3.062	4	0	0.91	38.235	4.312	10.438	38.639	62.955	101.594	0.148	0.227	0.16
P0A6R3																					Too short
P0A6S5	171.101	15	4.007	0.663	0.733	10	76	4.5	1	0	0.967	21.429	1.533	4.202	4.308	57.966	62.274	0.03	0.075	0.03
P0A6T1	105.21	23	3.686	0.46	0.478	10	71.889	5.222	2	1	0.917	35.294	1.527	3.303	8.594	9.819	18.413	0.003	0.189	0.21
P0A6T3	311.276	21	3.953	0.619	0.667	13	50.286	4.286	2	-1	0.984	27.778	3.412	7.192	16.183	39.852	56.034	0.016	0.177	0.11
P0A6T5	1595.44	111	4.046	0.523	0.441	26.082	23	4.2	12	-2	0.81	34.722	8.021	21.188	150.934	269.598	420.531	0.404	-0.162	0.08
P0A6U3	374.855	29	3.811	0.544	0.172	2.4	31.889	3.667	4	1	0.994	36	4.612	10.375	33.481	59.174	92.655	0.001	0.124	0.06
P0A6U5	312.661	16	4.064	0.495	0.188	2	21.4	5.4	4	0	0.948	33.333	2.825	6.897	29.35	38.644	67.994	0	0.095	0.09
P0A6V1	305.838	24	3.737	0.47	0.292	6	32.875	3.75	5	0	0.93	35	3.157	7.175	43.5	44.682	88.182	0.001	-0.033	0.12
P0A6W3	544.534	41	4.033	0.53	0.829	30.059	69.667	5.222	3	1	0.919	18.182	4.903	14.449	13.101	106.271	119.372	0.547	0.088	0.28
P0A6X1	397.788	40	4.057	0.609	0.775	30	19.833	5.833	5	1	0.917	24.138	3.279	9.013	28.146	70.042	98.188	0.422	0.077	0.18
P0A6X3	273.21	20	3.944	0.627	0.85	16	39	4	2	1	0.86	27.778	2.856	6.344	11.963	51.928	63.891	0.194	0.334	0.08
P0A6X7																					Too short
P0A6Y1																					Too short
P0A6Y5	402.235	15	4.112	0.545	0.533	4.75	40.625	4.375	3	-3	0.896	37.5	5.06	11.414	41.831	81.624	123.455	0.003	0.007	0.11
P0A6Y8	120.999	19	3.71	0.394	0.526	9	39	3.667	4	1	0.997	42.857	1.752	4.079	7.567	20.53	28.096	0.002	0.119	0.12
P0A6Z1	205.598	16	3.791	0.495	0.188	2	32	3.286	3	0	0.954	35.294	2.874	6.238	21.628	27.775	49.404	0	0.054	0.09
P0A6Z3	496.203	37	3.912	0.569	0.73	23.185	49.1	4.4	4	1	0.75	31.034	4.249	12.304	39.666	143.708	183.374	0.73	-0.272	0.04
P0A6Z6	675.786	50	4.095	0.485	0.5	20.4	44.667	4.889	4	2	0.754	33.333	4.891	13.763	64.73	147.726	212.457	0.307	0.078	0.12
P0A700	520.084	31	3.986	0.568	0.419	12	49.125	5	3	2	0.919	33.333	4.68	10.849	45.377	89.364	134.742	0.101	0.352	0.05
P0A703	203.364	18	3.802	0.696	0.722	12	31.25	6.5	4	0	0.932	29.412	2.319	5.795	12.968	50.72	63.689	0.137	0.14	0.09
P0A705	77.469	15	3.648	0.438	0.867	12	54.625	3.25	1	0	0.956	25	0.982	2.193	0	21.737	21.737	0.01	0.089	0.08
P0A707	189.53	21	3.906	0.572	0.286	5	-12.667	6	3	2	0.865	50	1.689	4.27	51.244	20.53	71.773	0.001	0.054	0.14
P0A710	563.225	62	4.116	0.532	0.968	50.167	72	4.533	3	0	0.859	9.524	5.125	14.915	5.402	193.2	198.602	0.968	0.14	0.26
P0A712	253.045	16	3.947	0.726	0.625	8.8	61.714	4.286	2	0	0.818	31.579	3.979	8.068	13.951	50.72	64.671	0.004	0.199	0.18
P0A715	128.549	17	3.617	0.324	0.824	13	16.714	3.714	3	0	0.948	35.714	2.244	5.024	18.348	51.928	70.276	0.364	-0.041	0.03
P0A717	69.882	16	3.552	0.411	0.062	0	45.778	4.444	4	1	0.969	46.154	1.217	2.473	6.517	10.869	17.386	0	0.107	0.13
P0A720	281.649	69	3.888	0.514	0.609	40.429	15.667	4.667	10	-2	0.954	39.474	3.058	9.077	20.557	51.928	72.485	0.702	0.444	0.12
P0A725	1144.88	111	3.876	0.491	0.64	36.197	36.5	4.033	12	4	0.965	34.667	11.097	31.959	89.684	294.641	384.325	0.999	0.094	0.36
P0A729	503.312	60	3.793	0.461	0.5	28.933	20.214	3.857	5	2	0.692	39.474	4.336	9.626	70.132	79.703	149.835	0.099	0.281	0.07
P0A731	146.23	16	4.119	0.642	0	0	-0.6	4	4	2	0.957	46.154	1.2	2.398	18.215	22.945	41.16	0	0.051	0.08
P0A738	441.066	21	3.887	0.543	0.381	3.25	29.75	3.25	1	-1	0.907	30.435	5.223	15.815	47.144	84.534	131.678	0.006	0.121	0.09
P0A742	392.504	25	3.885	0.591	0.92	18.261	89.333	4.889	0	0	0.784	16.667	4.915	12.59	5.357	132.839	138.196	0.831	0.248	0.1
P0A744	198.397	16	3.706	0.436	0	0	37.667	5.167	3	0	0.972	40	2.524	6.021	16.138	26.568	42.706	0	0.222	0.06
P0A746	106.068	15	3.668	0.491	0.467	6	39.6	4.4	1	-1	0.918	28.571	1.37	3.391	7.5	44.682	52.182	0.001	0.02	0.12
P0A749	74.551	18	3.551	0.422	0.389	6	11.5	3.6	4	1	0.995	57.143	1.13	2.755	7.611	13.284	20.895	0.001	0.027	0.06
P0A754	862.262	58	3.958	0.52	0.638	20.973	41.529	4.706	8	0	0.985	30.612	7.691	18.988	68.573	195.873	264.447	0.767	0.22	0.19
P0A759	259.395	15	4.027	0.757	0.4	5	23.5	4.167	3	0	0.905	35.294	4.103	8.952	6.517	74.873	81.39	0.004	0.053	0.13
P0A763	579.174	48	4.182	0.492	0.583	27	22.571	4.357	10	3	0.844	41.176	4.354	11.462	58.412	109.894	168.306	0.277	0.202	0.07
P0A769	514.799	48	3.982	0.517	0.896	30.558	79.077	4.846	3	0	0.929	20	5.532	13.476	15.067	117.14	132.207	0.686	0.131	0.27
P0A776	282.529	17	3.934	0.518	0	0	-9.2	3.9	8	-2	0.964	87.5	3.278	9.667	89.772	7.246	97.018	0	0.198	0.04
P0A784	317.511	21	4.169	0.628	0.286	5	37.375	4	3	0	0.971	36.842	2.727	7.654	42.119	55.551	97.67	0.002	0.156	0.08
P0A786	342.991	33	3.812	0.541	0.364	11	36.7	3.8	4	-1	0.911	48	4.306	10.039	52.568	49.513	102.081	0.06	0.123	0.03
P0A790	142.86	19	4.035	0.617	0	0	24.6	5.2	4	0	0.995	64.286	1.274	2.604	34.574	7.246	41.82	0	0.246	0.14
P0A794	347.681	21	3.849	0.719	0.619	12	33.7	3	2	-1	0.984	43.478	4.216	10.171	23.594	68.835	92.429	0.471	0.115	0.08
P0A796	126.214	22	3.962	0.623	0.091	1	21.6	4.2	3	0	0.906	46.667	1.16	2.936	11.941	37.436	49.377	0	-0.063	0.05
P0A799	81.917	18	3.612	0.442	0.5	8	17.286	3.571	2	-1	0.988	42.857	1.176	3.613	8.572	13.284	21.856	0.005	0.104	0.06
P0A7A7	483.192	95	3.774	0.45	0.842	44.725	48.619	4.238	8	1	0.917	24.074	7.171	18.051	12.99	124.386	137.376	0.986	0.231	0.55
P0A7A9	354.343	39	3.987	0.642	0.718	25.786	45	4.111	2	1	0.966	27.586	4.014	9.548	18.325	94.195	112.52	0.704	0.154	0.08
P0A7B1	265.347	24	4.082	0.583	0.833	19	0.25	4.75	4	3	0.794	33.333	2.32	5.287	18.259	26.568	44.827	0.026	0.046	0.23
P0A7B3	542.174	52	3.979	0.5	0.5	18.538	25.273	4.636	8	2	0.701	32.353	4.937	11.507	72.098	97.798	169.895	0.239	0.249	0.05
P0A7B5	219.525	21	3.931	0.651	0.524	10	20.2	4.4	3	1	0.988	41.176	1.992	6.721	21.628	18.114	39.743	0.006	0.051	0.14
P0A7B8	179.473	17	3.888	0.421	0.529	8	45.143	5.857	3	3	0.921	28.571	2.36	5.221	15.133	44.682	59.815	0.022	0.104	0.05
P0A7C2	189.946	15	3.953	0.648	0.133	1	50.5	4.5	2	0	0.963	38.462	1.631	3.924	17.232	28.983	46.215	0	-0.024	0.1
P0A7D4	442.788	26	3.864	0.653	0.962	20.4	37.6	5.4	4	0	0.987	18.519	4.848	11.06	28.079	94.195	122.274	0.4	-0.013	0.07
P0A7E1	892.78	96	3.968	0.469	0.708	41.353	52.154	4.923	8	3	0.81	30.508	7.598	19.74	65.802	194.428	260.23	0.941	0.048	0.38
P0A7E3	645.854	40	3.985	0.562	0.65	17.385	8.818	4.818	8	2	0.988	31.25	5.634	12.838	72.208	84.534	156.742	0.005	0.034	0.1
P0A7E5	62.902	20	3.608	0.507	0.3	5	32.556	2.778	3	0	0.929	46.667	0.754	1.533	4.33	4.831	9.161	0.001	0.079	0.19
P0A7E9	240.872	25	3.874	0.524	0.56	13	73.25	4.75	1	-1	0.916	30	2.414	6.276	21.429	37.436	58.866	0.031	0.065	0.03
P0A7F6	199.207	21	3.825	0.488	0.667	13	58.143	5	3	0	0.883	33.333	1.946	5.167	13.973	33.972	47.945	0.019	0.14	0.12
P0A7F9	601.087	51	3.96	0.62	0.255	7.385	27.143	4	7	-1	0.935	45.238	6.811	16.395	65.846	65.212	131.058	0.001	0.3	0.02
P0A7G2	374.229	29	4.027	0.556	0.379	8.364	45.3	4.8	5	0	0.601	36.364	4.171	9.301	25.715	130.087	155.802	0.038	0.019	0.12
P0A7G6	166.64	21	3.868	0.575	0.857	17	72.125	4.125	1	0	0.999	31.25	1.524	4.393	4.286	60.381	64.667	0.312	-0.008	0.07
P0A7I4	534.091	46	3.874	0.473	0.457	11.333	35.4	4.667	6	2	0.826	31.579	6.132	12.95	41.047	107.479	148.526	0.045	0.231	0.11
P0A7I7	563.481	53	3.984	0.518	0.698	29.189	37.583	4.083	4	-2	0.964	28.571	4.801	12.858	34.353	125.593	159.946	0.671	0.138	0.22
P0A7J0	165.901	15	3.64	0.514	0.467	6	25.222	4	4	2	0.993	33.333	2.891	5.438	15.111	35.021	50.132	0.011	0.232	0.03
P0A7J3																					Poor prediction
P0A7J7	559.629	23	4.13	0.642	0.348	5.5	26.556	3.889	4	0	0.829	40	5.755	14.699	58.036	68.835	126.871	0.007	0.303	0.01
P0A7K2	178.127	16	4.131	0.687	0.875	13	46.8	2.6	0	0	0.22	28.571	1.412	4.427	8.616	66.42	75.035	0.038	0.078	0.03
P0A7K6	160.634	15	4.098	0.564	0.267	3	42.714	4.429	3	1	0.981	38.462	1.264	3.41	17.254	37.436	54.69	0	0.075	0.11
P0A7L0	159.272	16	4.041	0.627	0.438	6	28.2	2.8	1	1	0.933	33.333	1.371	3.078	10.825	41.059	51.885	0.001	0.038	0.14
P0A7L3	603.19	59	4.054	0.559	0.424	23.52	30	4.7	6	2	0.945	36.111	4.374	11.281	68.387	99.025	167.413	0.135	0.209	0.1
P0A7L8																					Too short
P0A7M2																					Too short
P0A7M6																					Too short
P0A7M9																					Too short
P0A7N4																					Too short
P0A7N9																					Too short
P0A7R1	306.015	19	3.903	0.621	0.789	14	48.25	4.25	2	0	0.211	36.842	2.742	5.616	24.644	66.42	91.063	0.015	0.062	0.02
P0A7R5	538.778	39	3.988	0.607	0.436	12.824	-9.444	3.889	5	0	0.923	32.143	5.256	14.235	27.096	106.271	133.368	0.648	0.404	0.11
P0A7R9	282.043	15	4.036	0.656	0.4	5	-18.5	6.5	4	4	0.933	35.714	2.487	5.627	30.355	45.89	76.245	0.004	0.045	0.03
P0A7S3	277.831	16	4.07	0.646	0.75	11	18.2	4.8	3	2	0.884	21.429	3.029	5.895	9.643	67.627	77.27	0.281	0.195	0.02
P0A7S9	443.695	28	3.985	0.677	0.5	12	6.143	4.571	5	0	0.992	38.462	4.808	11.53	25.914	106.271	132.185	0.347	0.238	0.02
P0A7T3																					Too short
P0A7T7																					Too short
P0A7U3																					Too short
P0A7U7																					Too short
P0A7V0	277.24	16	4.084	0.65	0.375	5	-1.6	5.8	4	2	0.964	31.25	3.289	7.126	13.929	76.081	90.01	0.008	0.158	0.13
P0A7V3	461.952	52	3.972	0.482	0.615	30.25	42.25	4.5	5	2	0.93	36.667	3.287	9.582	34.309	83.326	117.635	0.417	0.008	0.13
P0A7V8	1324.94	152	3.808	0.414	0.428	22.031	22.833	4.528	20	2	0.546	44.444	10.222	24.682	147.874	247.564	395.438	0.498	0.159	0.06
P0A7W1	148.39	17	4.103	0.514	0.706	11	35	2.571	1	0	0.961	23.077	1.179	2.793	10.803	45.89	56.693	0.004	0.075	0.1
P0A7W7	354.748	35	3.922	0.592	0.314	10	13.25	3.5	4	2	0.965	43.478	3.023	7.204	55.375	42.267	97.642	0.026	0.302	0.02
P0A7X3	480.699	22	4.25	0.72	0.773	13.765	27.143	4.571	2	2	0.953	23.077	4.542	10.391	39.082	83.326	122.408	0.245	0.177	0.08
P0A7X6	895.906	48	4.344	0.6	0.438	19.238	37.357	5	10	-2	0.796	34.884	5.491	10.913	95.581	136.462	232.043	0.003	0.075	0.13
P0A7Y0	304.206	16	4.122	0.454	0.5	7	66.286	5.286	2	1	0.995	33.333	3.436	8.196	26.113	64.004	90.118	0.002	0.135	0.1
P0A7Y4	332.746	33	3.917	0.457	0.697	22	28.091	5	6	3	0.936	25	3.597	6.731	33.481	78.733	112.214	0.321	0.228	0.04
P0A7Z0	204.528	18	3.857	0.582	0.333	5	21.143	2.857	3	1	0.915	37.5	1.917	4.551	9.732	64.004	73.736	0.004	0.045	0.06
P0A7Z4	542.608	43	4.084	0.606	0.349	9.2	35.538	4.615	6	1	0.906	38.889	5.184	12.104	70.043	80.911	150.954	0.005	0.196	0.1
P0A800																					Too short
P0A809	769.039	49	3.907	0.537	0.714	16.971	13.545	4.182	5	2	0.901	34.146	8.145	18.444	98.543	111.181	209.724	0.411	0.379	0.13
P0A812	183.664	32	3.673	0.42	0.344	10	26.538	4.462	5	3	0.826	34.783	2.879	6.898	7.522	22.945	30.467	0.037	0.172	0.07
P0A814	236.618	15	4.139	0.76	0.467	6	13.75	4	2	1	0.389	38.462	2.845	6.127	12.902	60.381	73.283	0.024	0.103	0.07
P0A817	109.69	33	3.692	0.453	0.242	7	37.8	3.6	3	0	0.981	45	1.559	4.948	11.852	16.907	28.759	0.005	0.281	0.09
P0A821	468.877	52	4.104	0.561	0.481	23.76	35.846	3.923	5	1	0.89	41.935	3.409	9.337	47.166	113.517	160.683	0.198	0.099	0.12
P0A825	210.929	17	3.886	0.489	0.176	2	34.143	4.429	4	0	0.942	53.333	2.587	5.498	50.58	16.907	67.487	0	0.029	0.12
P0A830	554.12	57	3.885	0.627	0.86	38.653	68.6	4.733	4	1	0.954	23.81	4.939	11.456	2.143	153.369	155.512	0.879	-0.028	0.29
P0A832	292.704	15	4.033	0.501	0.733	10	67	5	4	0	0.951	35.714	2.611	5.844	19.286	80.911	100.197	0.006	0.002	0.07
P0A836	354.2	24	3.95	0.658	0.958	19.913	10	4.571	4	2	0.998	30.435	4.086	10.258	11.852	72.458	84.31	0.482	0.09	0.08
P0A840	625.664	41	4.034	0.676	0.463	16.316	33	4.5	4	1	0.836	35.294	5.096	12.346	37.59	129.216	166.806	0.143	0.192	0.15
P0A847	279.769	25	4.21	0.682	0.76	18	8.429	3.857	4	1	0.996	31.579	2.237	5.943	10.737	62.797	73.533	0.01	-0.004	0.13
P0A850	381.743	30	3.998	0.535	0.667	19	63.583	4.833	2	1	0.876	17.391	2.995	7.903	40.76	60.698	101.458	0.037	0.185	0.19
P0A853	1247.56	165	3.954	0.459	0.558	50.435	20.08	4.28	14	2	0.853	38.824	8.044	19.364	102.452	264.946	367.398	0.743	0.043	0.16
P0A855	179.183	33	3.776	0.465	0.818	26	47.083	4.333	6	0	0.978	30.435	2.299	6.359	6.473	42.267	48.74	0.509	0.104	0.15
P0A858	324.201	18	4.118	0.56	0.333	5	42.8	3.7	4	1	0.973	35.294	2.659	5.448	31.072	60.381	91.454	0.001	-0.024	0.14
P0A862	262.177	27	4.007	0.456	0.667	17	39.091	4	4	1	0.783	25	2.529	6.977	6.495	109.894	116.389	0.54	0.019	0.05
P0A870	465.937	32	3.969	0.55	0.281	6.222	35.786	4.5	7	-3	0.99	35.714	4.318	12.178	49.398	67.627	117.025	0.009	0.374	0.06
P0A873	510.402	33	4.151	0.583	0.697	20.957	30.909	3.818	5	0	0.929	26.923	3.965	10.513	44.439	132.839	177.278	0.307	-0.17	0.12
P0A879	62.611	20	3.534	0.4	0.2	3	19.714	3.143	3	1	0.946	53.846	1.059	2.479	4.308	3.623	7.931	0.001	0.116	0.14
P0A884	201.17	16	4.057	0.56	1	15	47	5.333	4	1	0.986	12.5	2.225	5.993	5.379	64.004	69.384	0.019	-0.04	0.16
P0A887	932.198	131	3.916	0.48	0.832	52.697	59.429	5.107	13	3	0.774	18.987	7.777	18.94	31.205	219.867	251.073	0.989	0.299	0.79
P0A890																					Too short
P0A894	195.804	16	3.802	0.545	0.312	4	-20.5	6	4	2	0.788	40	2.078	6.378	40.219	24.153	64.372	0	-0.034	0.11
P0A898	202.54	23	3.992	0.616	0.435	9	29.143	4.286	3	-1	0.981	43.75	1.53	3.996	17.188	28.983	46.171	0.001	0.159	0.06
P0A8A4	248.54	15	3.936	0.699	0.933	13	65.2	3.8	1	0	0.858	33.333	3.124	6.723	5.357	96.61	101.968	0.016	-0.051	0.13
P0A8D6	257.475	15	3.828	0.547	0.467	6	36.333	5.167	3	3	0.986	41.176	4.03	9.442	10.914	49.513	60.427	0.001	0.132	0.1
P0A8F0	363.632	42	3.942	0.572	0.69	28	31.5	3.9	3	2	0.936	31.034	2.95	7.377	41.025	73.665	114.691	0.224	0.007	0.12
P0A8F8	102.663	21	3.82	0.507	0.762	15	48.111	4.333	3	0	0.975	16.667	1.262	2.859	7.5	24.153	31.653	0.002	-0.025	0.07
P0A8G0	125.311	16	3.822	0.471	0.062	0	-20.5	6	4	2	0.874	61.538	1.456	3.976	43.611	20.53	64.14	0	-0.079	0.11
P0A8G6	233.288	17	3.916	0.603	0.765	11.538	59.556	4.889	2	1	0.965	18.75	3.509	8.115	9.643	56.759	66.402	0.116	0.156	0.08
P0A8G9																					Too short
P0A8H3	188.053	20	4.092	0.609	1	19	90.286	4.714	0	0	0.898	5.882	1.643	4.469	0	70.042	70.042	0.037	-0.051	0.1
P0A8H6	151.543	15	3.857	0.624	0.733	10	-18.5	6.5	4	4	0.972	33.333	2.132	4.893	14.195	32.606	46.8	0.011	0.048	0.19
P0A8I1	328.791	15	3.961	0.489	0.533	7	56.625	4.625	2	-1	0.934	33.333	3.671	8.678	24.644	78.496	103.139	0.003	-0.018	0.05
P0A8I5	341.539	15	4.106	0.536	0.267	3	8.6	6.6	4	4	0.357	53.333	3.216	8.517	21.628	35.021	56.65	0	0.084	0.07
P0A8I8	569.382	85	4.068	0.528	0.365	26.903	36.941	3.706	5	0	0.87	41.86	4.235	12.251	53.772	107.479	161.251	0.726	0.221	0.09
P0A8J2	394.02	15	4.254	0.743	0.533	6.25	23.25	3.625	3	2	0.807	35	3.968	9.932	20.601	57.966	78.567	0.023	0.187	0.23
P0A8J8	660.785	46	3.975	0.505	0.5	16.696	29.765	4.235	8	-1	0.84	35.135	6.081	17.784	67.812	108.687	176.498	0.356	-0.054	0.12
P0A8K1	435.484	41	4.148	0.476	0.488	19	49.733	4.2	5	0	0.774	37.037	3.605	8.356	42.969	60.381	103.35	0.035	0.276	0.18
P0A8L1	631.449	76	3.738	0.472	0.645	33.755	15.938	4.5	7	2	0.707	31.373	6.418	18.358	53.099	153.032	206.131	0.948	0.204	0.13
P0A8M0	809.873	104	3.799	0.501	0.538	24.821	30.519	3.926	12	1	0.981	35.938	10.099	21.105	33.547	214.958	248.505	0.929	0.531	0.24
P0A8M3	65.892	24	3.506	0.503	0.792	18	24.714	3.857	3	-3	0.982	23.529	0.97	2.211	1.071	19.322	20.394	0.073	0.082	0.18
P0A8N0	601.556	53	4.049	0.589	0.547	21.586	52.5	4.8	3	2	0.996	30.556	5.386	13.489	50.106	148.538	198.644	0.441	-0.049	0.23
P0A8N3	180.095	18	3.916	0.494	0.056	0	0.2	6	4	2	0.89	57.143	1.808	4.27	42.384	27.775	70.16	0	-0.113	0.12
P0A8N5	146.331	18	4.012	0.646	0.556	9	28.167	4.333	4	1	0.957	35.714	1.346	4.091	5.357	44.682	50.04	0.002	-0.009	0.16
P0A8N7	574.203	29	4.072	0.682	0.517	7.733	20.909	3.818	5	0	0.989	35.484	5.777	13.627	47.764	119.555	167.319	0.017	0.044	0.08
P0A8P6	212.836	22	3.748	0.568	0.773	16	9.5	6.5	4	1	0.883	41.176	2.052	4.399	37.855	39.852	77.707	0.016	0.029	0.13
P0A8P8	309.1	15	3.948	0.545	0.467	6	34.5	4.75	5	0	0.992	38.889	4.155	8.996	21.496	54.343	75.839	0.002	0.117	0.11
P0A8Q0	513.851	41	4.11	0.516	0.902	34.973	61.9	4.8	3	-1	0.992	17.857	3.977	10.504	10.869	117.14	128.009	0.757	0.311	0.4
P0A8Q3	544.052	35	3.999	0.48	1	24.286	90.667	4.917	0	0	0.938	6.897	5.968	14.206	4.286	179.204	183.49	0.881	0.277	0.27
P0A8R0	136.819	20	3.872	0.703	0.35	6	24.333	4.167	2	1	0.997	35.714	1.598	3.151	8.682	37.436	46.119	0.005	0.109	0.1
P0A8S1	645.311	36	4.042	0.498	0.889	23.812	56.182	5.273	3	2	0.628	23.333	5.999	14.084	42.185	155.131	197.316	0.814	-0.114	0.16
P0A8S9	646.801	43	4.036	0.443	0.442	17.263	57.875	4.5	4	1	0.881	39.394	5.704	14.332	65.558	129.85	195.408	0.447	0.217	0.18
P0A8T1	1576.35	153	4.016	0.452	0.712	48.22	31.633	3.967	8	0	0.614	28.395	8.569	23.238	64.531	416.632	481.163	0.89	-0.384	0.37
P0A8T7	163.234	15	4.119	0.701	1	14	25.6	5	4	1	0.905	23.077	1.236	2.921	5.357	31.398	36.756	0.002	-0.046	0.18
P0A8V0	249.005	35	4.022	0.55	0.6	20	22.143	3.429	4	-1	0.976	37.5	2.049	5.096	13.973	58.758	72.731	0.012	0.137	0.15
P0A8V2	97.706	20	3.965	0.557	0.2	3	31.625	5	4	0	0.983	40	0.851	2.748	2.143	15.699	17.842	0	0.028	0.26
P0A8V6	915.222	95	3.922	0.441	0.8	61.947	50.75	4.688	6	3	0.623	27.451	5.527	14.478	56.181	199.259	255.439	0.758	0.053	0.28
P0A8W0	366.248	19	4.236	0.749	0.842	15	86.571	5.286	1	0	0.903	12	3.081	5.948	3.214	118.981	122.195	0.011	-0.141	0.2
P0A8Y1	194.932	20	4.354	0.559	0.8	15	39.429	3.429	2	0	0.983	20	1.307	3.123	9.687	68.835	78.522	0.221	0.011	0.1
P0A8Y3	320.604	17	4.135	0.5	0.647	10	56.429	5.571	4	-1	0.594	41.176	2.827	6.79	53.573	27.775	81.348	0.001	-0.002	0.12
P0A8Y5	171.035	15	4.033	0.69	0.467	6	11	3.667	4	1	0.908	35.714	1.622	3.507	6.539	44.682	51.222	0.007	0.005	0.11
P0A8Y8	276.761	18	4.061	0.671	0.5	8	55.75	4.25	3	0	0.947	33.333	3.191	7.776	10.715	68.835	79.549	0.048	0.189	0.19
P0A903	846.217	61	4.075	0.536	0.295	13.889	44.385	4	3	-1	0.692	40	6.15	13.997	126.521	155.784	282.305	0.082	-0.045	0.13
P0A910	287.293	21	4.113	0.697	0.524	10	56.444	4.222	3	0	0.992	35	3.463	7.68	5.357	101.441	106.798	0.008	0.011	0.24
P0A912	252.871	19	3.636	0.36	0.368	6	10.444	3.556	4	1	0.964	50	3.561	9.352	34.596	47.098	81.694	0.074	0.249	0.02
P0A921	255.381	24	3.998	0.625	0.667	15	61.125	4.375	3	0	0.995	33.333	2.498	6.454	4.286	68.835	73.121	0.009	-0.006	0.12
P0A924	1175.26	126	3.92	0.496	0.817	56.097	57.13	4.304	5	2	0.597	25.333	7.489	17.28	29.261	323.961	353.222	0.911	-0.055	0.47
P0A935	108.459	15	3.483	0.292	0.8	11	67.222	4.444	2	0	0.939	23.077	2.184	4.85	11.786	29.3	41.086	0.011	0.049	0.09
P0A937																					Too short
P0A940	102.9	20	3.705	0.625	0.45	8	75.667	5.167	2	0	0.967	33.333	1.01	2.295	1.094	42.267	43.361	0.001	-0.018	0.38
P0A944	207.29	22	3.993	0.437	0.182	3	64.833	6.167	4	-1	0.981	47.059	2.265	4.843	38.75	56.759	95.508	0	-0.138	0.08
P0A948	1023.95	124	4.05	0.562	0.452	41.357	34.182	4.818	13	4	0.969	38.889	6.354	13.868	98.587	190.805	289.392	0.227	0.016	0.2
P0A951	1072.64	124	3.822	0.493	0.468	38.379	49.37	4.481	11	-1	0.91	38.158	7.856	26.109	102.342	176.314	278.656	0.987	0.229	0.24
P0A953	778.186	111	3.82	0.436	0.532	36.61	19.857	3.25	9	0	0.965	33.846	6.04	14.124	36.496	197.318	233.814	0.524	0.199	0.11
P0A955	167.767	21	3.848	0.549	0.524	10	47.714	3.714	1	0	0.998	40	1.674	3.586	7.544	43.475	51.019	0.027	0.211	0.06
P0A959	70.254	15	3.599	0.403	0.667	9	36.625	4	4	1	0.997	38.462	0.986	2.394	1.071	10.869	11.94	0.002	0.063	0.13
P0A962	174.906	15	4.05	0.755	0.267	3	27.833	3.5	3	1	0.91	33.333	1.704	3.412	7.5	42.267	49.767	0.001	0.024	0.16
P0A964	409.14	51	3.938	0.479	0.529	26	36.636	4.182	5	0	0.896	37.931	3.975	8.795	61.471	83.326	144.798	0.047	0.244	0.07
P0A968																					Too short
P0A972																					Too short
P0A988	319.096	42	3.814	0.494	0.762	30	31.286	4.643	7	2	0.849	26.667	3.917	10.179	25.936	64.4	90.336	0.734	0.263	0.06
P0A991	145.735	22	3.902	0.463	0	0	27.5	4.625	5	3	0.921	78.571	1.602	3.756	56.114	7.246	63.36	0	-0.042	0.37
P0A993	227.616	38	3.689	0.413	0.658	23.04	44	4.5	7	1	0.666	29.63	3.884	8.715	16.094	54.343	70.437	0.756	0.304	0.14
P0A998	310.699	27	4.035	0.597	0.259	6	49.778	5.444	5	1	0.989	33.333	2.851	6.292	20.424	47.097	67.522	0.001	0.314	0.06
P0A9A6	336.001	29	3.986	0.551	0.931	25.778	31.818	3.727	4	0	0.802	29.167	3.07	7.876	18.215	97.818	116.033	0.327	-0.008	0.07
P0A9A9	323.492	15	4.088	0.722	0.733	10	53.25	4	3	1	0.969	23.81	3.534	8.747	8.572	106.271	114.843	0.109	-0.109	0.08
P0A9B2	169.312	16	3.904	0.639	0.562	8	12.571	3.286	5	1	0.971	33.333	1.24	3.011	4.286	39.852	44.138	0.001	-0.01	0.23
P0A9B6	243.646	19	3.96	0.533	0.632	11	61.75	4.125	3	0	0.981	33.333	2.555	6.341	9.665	50.72	60.386	0.013	0.069	0.1
P0A9C0	143.002	26	3.666	0.41	0.385	9	41.4	4.6	4	2	0.962	33.333	2.139	4.629	7.544	36.229	43.773	0.001	0.018	0.15
P0A9C5	901.329	49	4.094	0.463	0.755	31.622	28.571	4.643	8	2	0.906	27.778	5.803	14.097	59.395	222.204	281.599	0.339	-0.261	0.31
P0A9C9	87.041	29	3.798	0.536	0.483	13	39.778	3	2	0	0.95	41.176	0.867	2.641	3.214	10.869	14.083	0.108	0.267	0.33
P0A9D2	222.858	16	3.762	0.422	0.438	6	33.8	6.4	5	0	0.998	42.857	2.793	6.218	44.129	32.606	76.735	0	0.012	0.26
P0A9D8	519.998	32	4.134	0.456	0.906	27.655	47.778	4.778	4	-2	0.987	27.273	3.488	10.204	37.567	107.063	144.63	0.534	0.075	0.24
P0A9E0	1347.19	130	3.907	0.474	0.308	14.85	19.243	4.054	22	5	0.707	43.529	11.226	29.87	171.159	227.905	399.064	0.299	0.222	0.05
P0A9E5	213.498	15	4.15	0.666	0.467	6	20.571	3.429	3	1	0.989	46.667	2.114	4.087	16.116	27.775	43.892	0.001	0.013	0.09
P0A9G4	329.414	18	4.208	0.796	0.722	11.385	18.5	4.333	3	1	0.99	26.316	4.181	10.273	4.286	70.042	74.328	0.203	0.215	0.15
P0A9G6	80.275	19	3.615	0.432	0.316	5	24.333	4.667	5	0	0.998	33.333	1.181	3.417	6.429	13.284	19.713	0.001	0.161	0.13
P0A9G8	190.687	15	3.937	0.667	1	14	20.5	6	4	0	0.932	13.333	2.038	4.447	4.308	41.059	45.367	0.315	0.084	0.14
P0A9H3	1021.97	80	4.085	0.55	0.637	27.608	37.737	4.263	8	2	0.983	31.579	8.328	18.986	87.992	179.937	267.929	0.24	0.041	0.3
P0A9H7	2263.01	267	3.992	0.444	0.622	64.06	42.473	4.364	22	-2	0.85	30.935	11.765	28.688	143.234	472.242	615.476	0.87	-0.175	0.86
P0A9H9	60.318	19	3.624	0.51	0.053	0	25.286	4.143	3	0	0.943	46.154	0.727	1.643	8.616	4.831	13.446	0	0.231	0.07
P0A9J0	857.083	60	4.241	0.45	0.7	38.952	23.917	4.667	6	3	0.874	30.556	5.233	14.207	60.776	163.03	223.806	0.469	-0.007	0.16
P0A9J4	113.945	15	3.943	0.463	0.4	5	7.167	4.5	6	1	0.965	58.333	1.182	4.3	23.638	19.322	42.961	0.001	-0.07	0.09
P0A9J6	962.974	73	3.835	0.467	0.589	21.488	27.75	4	8	0	0.838	32.653	7.897	17.931	96.134	228.242	324.376	0.086	0.016	0.13
P0A9J8	181.108	18	4.206	0.707	0.389	6	30.833	4	3	1	0.941	37.5	1.582	3.313	6.539	28.983	35.522	0	0.068	0.3
P0A9K7	287.661	16	3.994	0.738	0.812	12	26.4	3.6	2	-1	0.993	31.25	3.332	7.46	12.858	68.835	81.692	0.13	0.105	0.05
P0A9K9	533.369	38	3.85	0.431	0.526	16.8	48.692	4.154	4	-2	0.74	34.483	5.667	14.83	79.554	85.742	165.295	0.105	0.147	0.11
P0A9L3	504.436	39	4.123	0.562	0.718	25.5	49	3.417	1	0	0.875	35.714	4.766	12.031	35.579	111.102	146.681	0.259	0.165	0.34
P0A9M0	518.005	55	3.958	0.529	0.236	8.923	39.769	4.385	3	2	0.916	37.143	4.175	12.694	59.373	77.288	136.661	0.007	-0.022	0.08
P0A9M2	299.808	15	3.885	0.68	0.533	6	6.6	5.8	5	3	0.971	36.842	4.192	9.614	30.222	49.513	79.735	0.023	0.322	0.05
P0A9M5	255.977	27	3.836	0.511	0.481	12	21.333	5	7	-2	0.948	33.333	2.569	7.621	31.205	41.059	72.264	0.025	0.184	0.04
P0A9M8	204.801	16	3.872	0.735	0.812	12	34.6	3.6	2	-1	0.67	26.667	2.857	7.096	2.143	57.966	60.109	0.031	0.01	0.17
P0A9N4	984.883	84	4.005	0.58	0.357	15.933	41.25	4.55	8	1	0.913	40.351	6.58	13.815	104.529	124.386	228.915	0.005	0.165	0.09
P0A9N8	317.846	15	4.052	0.656	0.467	6	45.833	4.833	2	0	0.653	41.176	3.471	10.531	25.759	43.475	69.234	0.005	0.11	0.12
P0A9P0	690.35	65	3.965	0.495	0.508	26.545	47.056	3.889	3	0	0.939	33.333	5.405	15.238	26.919	169.048	195.967	0.852	-0.061	0.18
P0A9P4	518.682	56	3.942	0.576	0.536	24.667	47.25	4.667	6	2	0.998	36.842	4.845	13.375	40.02	103.361	143.381	0.565	-0.065	0.11
P0A9P6	320.936	18	4.353	0.747	0.833	14	75.333	4	0	0	0.86	17.647	2.013	5.276	6.451	91.78	98.231	0.01	-0.2	0.1
P0A9Q1	212.542	17	3.832	0.698	0.353	5	10.333	4	3	0	0.954	31.25	1.777	4.583	10.759	36.229	46.988	0.001	0.008	0.1
P0A9Q5	135.916	16	3.967	0.531	0.188	2	-16.857	4.429	6	1	0.977	58.333	1.581	2.793	19.463	25.36	44.823	0	0.031	0.08
P0A9Q7	405.221	39	4.124	0.485	0.949	36	55.4	4.6	4	1	0.985	16.667	2.81	7.936	28.301	97.818	126.118	0.136	-0.171	0.28
P0A9Q9	145.724	15	3.971	0.569	1	14	39.25	6.5	3	2	0.97	15.385	1.183	3.422	12.029	37.436	49.466	0.002	0.039	0.17
P0A9R7	575.474	53	4.021	0.558	0.755	32.95	35.615	4.615	4	4	0.96	28.947	4.978	11.55	50.691	132.839	183.53	0.652	0.031	0.22
P0A9S1	1705.68	170	3.975	0.49	0.435	25.189	13.37	3.413	21	2	0.895	39.216	11.038	31.63	111.024	371.355	482.379	0.997	0.074	0.05
P0A9S5	511.227	53	4.057	0.5	0.604	29.625	38.538	3.846	3	0	0.902	25.806	4.187	12.077	32.188	138.877	171.065	0.211	-0.175	0.35
P0A9S7	315.413	30	4.077	0.577	0.833	24	56	5.5	3	2	0.872	30.435	3.103	8.979	9.754	72.774	82.528	0.609	0.07	0.2
P0A9T0	724.333	84	3.801	0.475	0.607	48.039	22.429	3.786	6	-1	0.926	29.787	4.879	13.596	58.952	138.145	197.097	0.38	0.168	0.15
P0A9V1	384.325	31	3.962	0.54	0.323	9	44.692	3.846	4	0	0.94	44	4.217	9.744	19.397	90.572	109.969	0.026	0.206	0.04
P0A9V8	462.934	38	3.985	0.494	0.737	25.857	50.636	3.273	2	0	0.875	29.63	4.369	9.814	24.666	139.59	164.255	0.637	0.051	0.24
P0A9W3	338.847	43	3.861	0.497	0.907	38	61.273	4.455	3	0	0.974	16.667	3.115	7.883	16.183	68.835	85.017	0.422	0.125	0.25
P0A9X4	195.216	18	3.964	0.717	1	17	50.333	5.667	1	1	0.119	13.333	1.234	4.214	5.357	56.026	61.383	0.02	-0.147	0.07
P0A9X9																					Too short
P0A9Y6																					Too short
P0A9Z1	415.284	50	4.211	0.624	0.72	34.944	47.636	4.091	3	0	0.971	37.5	2.717	7.974	23.816	83.326	107.142	0.217	0.118	0.26
P0AA04																					Too short
P0AA10	649.919	40	4.104	0.485	0.575	22	24.818	5.545	8	5	0.93	42.857	4.356	9.929	66.443	109.637	176.08	0.227	0.122	0.1
P0AA16	240.187	23	3.925	0.435	0.348	7	25.4	3.3	3	2	0.707	35	3.2	6.921	15.045	61.589	76.634	0.011	0.047	0.03
P0AA25	217.988	16	3.937	0.486	0.438	6	38.556	4	4	1	0.945	42.857	2.629	6.384	16.16	50.72	66.881	0.19	0.277	0.05
P0AA37	231.5	20	4.024	0.728	0.25	4	0.667	5.667	6	2	0.973	30	2.188	5.938	13.951	55.551	69.502	0.001	-0.038	0.13
P0AA41	310.257	26	4.008	0.449	0.808	20	68.5	5.333	2	1	0.342	15	2.887	6.958	15.045	100.233	115.278	0.249	-0.108	0.07
P0AA43	189.354	15	3.817	0.772	0.533	7	8.5	3.25	2	-1	0.911	33.333	0.947	2.634	9.665	45.89	55.555	0.006	-0.11	0.12
P0AA47	401.141	31	3.911	0.693	0.871	25.926	69.778	3.889	0	0	0.95	21.429	3.446	8.298	9.643	74.873	84.516	0.03	-0.001	0.41
P0AA76	1082.11	85	4.213	0.484	0.576	27.592	57.875	4.875	5	2	0.668	29.63	8.293	22.537	68.321	266.886	335.207	0.92	-0.002	0.35
P0AA78	353.85	24	4.105	0.638	0.792	18	69.429	4.857	3	0	0.891	27.778	2.865	7.326	3.237	77.288	80.525	0.036	0.051	0.25
P0AA84	936.477	94	4.125	0.536	0.702	55.545	30.348	4.478	10	2	0.699	26.23	6.764	16.045	95.66	204.96	300.62	0.824	-0.059	0.44
P0AA89	825.142	138	3.921	0.458	0.819	72.336	59.56	4.44	6	1	0.86	21.739	6.697	15.195	26.986	240.476	267.462	0.909	0.084	0.24
P0AA93	391.591	16	4.353	0.782	0.562	7.556	77.2	4.6	1	0	0.907	25	3.338	9.88	7.5	80.911	88.411	0.013	0.037	0.35
P0AAB4	240.17	17	4.105	0.627	0.353	5	34.286	4.571	4	0	0.913	33.333	2.454	6.014	10.914	35.021	45.935	0.001	0.065	0.21
P0AAC6	772.416	87	3.942	0.458	0.805	43.343	65.45	4.5	7	0	0.935	24.074	6.763	18.245	25.781	207.712	233.493	0.971	0.196	0.47
P0AAC8	191.812	15	3.872	0.556	1	14	77.167	5.333	1	-1	0.956	6.667	2.744	5.466	7.5	74.873	82.373	0.327	0.019	0.04
P0AAD6	247.739	27	3.818	0.712	1	26	62	6.25	2	1	0.889	10	1.839	5.75	10.936	58.124	69.06	0.368	0.028	0.14
P0AAD8	214.835	15	3.93	0.74	0.733	10	86.6	6	2	0	0.558	20	2.354	5.938	1.071	53.136	54.207	0.012	0.017	0.27
P0AAE0	172.955	33	3.674	0.444	0.97	31	76.222	5.333	2	1	0.806	26.087	2.413	4.976	2.143	37.436	39.579	0.438	0.222	0.23
P0AAE8	849.116	97	3.996	0.571	0.598	40.207	29.538	3.231	11	-1	0.831	40.299	6.017	15.021	71.07	156.992	228.062	0.49	0.197	0.22
P0AAF1	359.971	26	4.094	0.609	0.808	19.905	63.7	4.5	3	0	0.912	23.077	3.462	8.216	8.572	99.026	107.597	0.672	0.169	0.18
P0AAG0	396.13	42	3.906	0.544	0.571	21.083	56.571	3.786	2	1	0.88	31.25	4.204	8.72	34.442	109.894	144.336	0.478	0.271	0.19
P0AAH0	150.554	15	3.728	0.702	0.4	5	38.667	6	3	0	0.737	28.571	1.777	4.777	13.929	31.398	45.327	0.001	0.095	0.12
P0AAH4	222.841	15	4.078	0.693	0.467	6	42.25	7	3	2	0.87	42.857	2.049	4.932	24.037	39.852	63.889	0.001	-0.034	0.18
P0AAI3	984.889	76	4.035	0.538	0.908	49.275	81.062	5.125	2	1	0.776	17.857	6.019	16.395	26.025	266.886	292.911	0.956	-0.237	0.33
P0AAI5	217.41	23	3.777	0.489	1	22	69.429	4	0	0	0.975	13.333	1.912	5.11	3.214	63.034	66.249	0.212	-0.029	0.11
P0AAJ3	72.935	18	3.544	0.395	0.111	1	36.25	4.375	3	2	0.995	61.538	1.357	3.211	7.589	3.623	11.212	0	0.196	0.14
P0AAM1	1242.41	146	4.133	0.459	0.842	74.081	68.52	5.04	8	4	0.746	16.418	7.487	19.638	40.33	382.145	422.475	0.984	-0.475	0.53
P0AAM3																					Too short
P0AAM7																					Too short
P0AAN3	110.363	15	3.565	0.33	0.267	3	49.25	5.125	3	2	0.98	50	1.895	3.549	17.276	10.869	28.145	0.001	0.126	0.1
P0AAR3	581.237	80	4.157	0.48	0.463	27.73	37.381	3.714	7	0	0.936	42.857	5.264	12.906	54.976	134.047	189.023	0.785	0.202	0.13
P0AAW9																					Too short
P0AAX8	944.738	104	4.038	0.494	0.356	24.216	28.455	4.818	15	6	0.761	43.548	6.823	19.833	123.098	164.217	287.315	0.245	0.053	0.04
P0AAZ4	188.397	17	4.228	0.778	0.882	14	-2.5	5.25	4	0	0.942	28.571	0.917	3.372	8.572	37.436	46.008	0.009	-0.072	0.16
P0AB38	340.669	25	3.934	0.715	0.44	9.273	28.286	3.857	3	2	0.972	36.667	3.304	7.543	22.611	70.042	92.654	0.025	0.162	0.02
P0AB58	206.597	22	4.016	0.598	0.909	19	55.833	4.5	1	0	0.89	18.75	1.504	4.356	2.165	45.316	47.481	0.077	0.074	0.26
P0AB71	208.758	18	3.879	0.696	0.889	15	-7.25	5.75	4	1	0.999	33.333	1.241	3.913	12.858	50.72	63.578	0.013	-0.032	0.12
P0AB74	286.494	24	3.937	0.67	0.833	18.9	27.6	4.6	3	0	0.973	19.048	3.323	8.208	3.214	89.364	92.579	0.72	0.231	0.07
P0AB77	174.961	16	3.851	0.68	0.5	7	6.25	5	4	-2	0.995	31.25	2.032	4.526	7.522	30.191	37.713	0.001	0.114	0.13
P0AB80	331.079	33	3.85	0.536	0.97	26.188	67.273	4	2	0	0.99	11.538	4.283	9.738	16.072	91.78	107.852	0.552	0.253	0.12
P0AB83	236.53	15	4.065	0.67	0.267	3	45.75	3.75	1	-1	0.992	46.154	1.727	4.869	21.451	24.153	45.604	0	0.106	0.1
P0AB87	494.478	38	3.918	0.653	0.658	20.08	13.727	4.455	8	2	0.986	37.838	4.647	11.334	35.624	99.026	134.649	0.215	0.063	0.05
P0AB89	769.992	61	4.047	0.495	0.443	21.407	7.333	5.167	9	3	0.968	33.333	6.238	17.614	76.45	111.102	187.552	0.485	0.267	0.17
P0AB91	455.186	36	4.144	0.495	0.194	5.429	34	4.7	5	1	0.958	34.615	3.797	8.586	62.344	68.835	131.179	0.001	-0.06	0.12
P0AB98																					Poor prediction
P0ABA4	449.142	32	4.086	0.693	0.719	20.87	41.3	4.3	4	0	0.954	24.138	3.914	10.552	10.737	123.178	133.915	0.727	0.067	0.23
P0ABA6	369.526	23	4.088	0.583	0.913	20	42.333	4.167	4	0	0.883	26.087	2.892	6.314	30.045	76.081	106.126	0.201	0.12	0.1
P0ABB0	295.513	17	3.81	0.657	0.882	13.733	71	5.75	1	1	0.656	27.778	3.57	10.803	16.072	61.589	77.661	0.075	0.038	0.09
P0ABB4	335.908	15	4.225	0.734	0.933	13	20.4	3.2	1	-1	0.832	31.25	2.975	7.694	19.397	70.042	89.439	0.007	-0.032	0.08
P0ABB8	540.643	46	4.12	0.56	0.957	42.636	84	5.222	2	0	0.936	15.625	3.307	9.375	9.732	121.792	131.524	0.74	-0.128	0.33
P0ABC3	229.687	15	3.961	0.706	1	14	58.75	5.25	1	1	0.794	15.385	2.573	6.184	1.071	76.081	77.152	0.031	-0.029	0.06
P0ABC7	247.643	15	4.179	0.726	0.733	10	60.4	5.2	2	-1	0.887	20	2.453	6.1	3.237	47.097	50.334	0.013	0.124	0.34
P0ABD3	213.857	18	3.896	0.669	0.944	16	-2.75	5.5	4	2	0.994	25	1.671	4.631	7.633	24.153	31.786	0.026	0.192	0.16
P0ABD5	738.436	74	4.005	0.582	0.73	41.333	58	3.938	4	0	0.978	24.074	5.56	13.601	26.964	144.915	171.879	0.914	0.319	0.54
P0ABD8	450.861	31	3.958	0.519	0.677	19.619	1.889	3.333	5	-1	0.939	38.462	3.967	10.503	39.644	112.309	151.953	0.344	0.214	0.02
P0ABE5	348.5	18	4.258	0.697	1	17	80.143	4.571	1	0	0.997	12.5	3.263	8.446	2.143	59.174	61.317	0.007	0.069	0.84
P0ABF1	215.061	15	4.14	0.602	0.4	5	0.75	6.5	4	3	0.966	35.714	1.946	4.799	18.525	41.059	59.584	0.001	-0.046	0.14
P0ABF6	386.085	42	3.752	0.505	0.69	28	19.8	4.3	7	-1	0.975	30	3.473	9.211	26.986	103.856	130.842	0.602	0.12	0.07
P0ABG4	1208.51	115	3.999	0.528	0.896	52.951	77.115	4.231	0	0	0.858	20.548	8.054	19.352	7.5	368.782	376.282	0.991	-0.236	0.4
P0ABG7	269.026	15	3.881	0.73	1	14	81.2	5.6	2	0	0.896	14.286	2.559	5.183	1.094	55.709	56.803	0.006	0.029	0.37
P0ABH0	194.326	23	3.986	0.681	0.913	20	69.25	7	3	1	0.215	19.048	2.149	5.46	4.33	55.551	59.881	0.421	0.008	0.15
P0ABH7	856.765	86	3.884	0.507	0.57	33.102	24.111	4.389	11	1	0.98	41.667	6.659	14.109	114.239	101.441	215.679	0.025	0.104	0.09
P0ABH9	809.701	105	3.945	0.528	0.562	45.119	23.067	3.733	8	1	0.919	43.636	5.779	13.766	96.134	105.697	201.831	0.316	0.171	0.09
P0ABI4	675.024	48	3.967	0.505	0.5	18.417	21.182	5.364	8	3	0.781	33.333	6.6	17.088	76.042	96.61	172.652	0.087	0.333	0.19
P0ABI8	1351.55	186	3.958	0.45	0.57	58.642	52.27	4.595	16	6	0.949	31.959	8.872	23.968	129.362	318.556	447.919	0.981	-0.244	0.51
P0ABJ1	337.997	27	4.295	0.516	0.963	25	47.333	3.778	0	0	0.857	21.053	2.44	6.437	12.858	121.97	134.828	0.511	-0.065	0.19
P0ABJ3																					Poor prediction
P0ABJ6	193.709	15	4.159	0.762	0.8	11	82.6	5.6	1	0	0.716	17.647	2.147	6.24	1.094	36.625	37.718	0.013	0.159	0.82
P0ABJ9	2674.73	411	3.928	0.444	0.667	65.788	40.919	3.968	19	-1	0.888	29.319	13.81	39.206	107.788	618.84	726.628	1	-0.316	0.83
P0ABK2	1248.28	161	3.955	0.499	0.938	70.649	58.611	3.917	4	0	0.963	21.053	9.437	26.882	10.715	352.212	362.926	1	0.156	0.73
P0ABK5	222.538	20	3.947	0.7	0.75	14	25.2	6	4	1	0.993	33.333	2.309	5.915	15.266	41.059	56.325	0.014	0.029	0.1
P0ABK7	217.094	20	4.031	0.472	0.45	8	-11	4	5	1	0.946	50	2.207	4.498	19.375	41.059	60.434	0.14	0.008	0.03
P0ABK9	4132.68	528	3.908	0.456	0.6	63.502	23.348	4.236	50	15	0.996	35.273	15.59	37.739	387.079	810.931	1198.01	0.175	0.277	0.72
P0ABL3	1778.03	225	3.977	0.448	0.591	75.534	20.229	4.086	17	8	0.932	37	8.62	26.069	182.471	386.539	569.01	0.248	-0.607	0.56
P0ABN1	264.802	28	4.061	0.536	0.929	24.923	75.4	6.8	3	1	0.919	15	2.434	8.02	1.094	79.703	80.797	0.594	0.295	0.19
P0ABN5	364.417	47	4.087	0.612	0.936	41.136	64.545	4	2	0	0.945	19.355	3.318	9.042	1.071	114.942	116.014	0.778	0.089	0.26
P0ABN9	564.656	47	3.968	0.482	0.936	33.318	68.8	4.733	3	0	0.758	16.216	5.321	15.377	5.424	149.746	155.17	0.973	0.085	0.34
P0ABP3	622.19	51	4.172	0.662	0.843	36.977	49.833	3.667	3	0	0.849	25.641	4.915	13.445	16.183	140.085	156.267	0.892	0.075	0.67
P0ABP8	81.293	15	3.668	0.373	0.533	7	32.167	4.167	3	1	0.998	36.364	1.046	2.096	8.727	19.322	28.049	0.001	-0.015	0.17
P0ABQ0	161.58	15	3.721	0.383	0.667	9	56.714	4.429	2	1	0.97	30.769	2.593	4.97	6.473	43.475	49.948	0.001	0.047	0.07
P0ABQ4	1066.95	131	4.054	0.476	0.458	41.4	32.48	4	11	3	0.721	38.889	7.456	21.129	72.385	211.156	283.542	0.914	0.122	0.03
P0ABR9	884.976	126	3.858	0.441	0.579	40.493	27.214	4.5	13	6	0.848	31.507	7.795	21.889	69.282	205.534	274.816	0.993	0.22	0.3
P0ABS1	404.951	17	4.005	0.552	0.706	5.333	24.667	3.667	3	-1	0.975	20	5.955	13.514	21.54	118.09	139.63	0.058	0.171	0.09
P0ABS5	61.6	15	3.542	0.414	0.467	6	31.556	3.778	3	0	0.991	50	0.921	2.324	4.308	7.246	11.554	0.001	0.043	0.14
P0ABT2	544.161	43	3.89	0.495	0.721	19.742	14.909	4.455	6	0	0.996	34.375	5.853	14.794	52.856	135.254	188.11	0.627	0.23	0.18
P0ABU0	909.432	92	3.921	0.513	0.402	19.135	32.481	3.704	12	0	0.978	38.333	7.672	22.877	68.95	166.653	235.602	0.894	0.314	0.06
P0ABU2	328.696	16	3.964	0.543	0.75	11	35.4	4.8	2	2	0.912	38.889	4.239	9.839	18.392	91.78	110.172	0.012	0.005	0.06
P0ABU7	311.9	29	4.003	0.538	1	27.793	88	5.5	2	0	0.755	14.286	3.202	8.388	8.594	112.389	120.982	0.665	0.025	0.18
P0ABU9	270.471	17	4.093	0.651	0.588	9	65.167	4.833	3	1	0.809	33.333	3.507	7.735	9.82	89.364	99.185	0.01	0.038	0.12
P0ABV2	329.058	34	4.332	0.548	0.088	2	-3.875	4.25	6	0	0.576	50	2.244	6.172	45.245	48.305	93.55	0	0.28	0.05
P0ABV6	305.364	19	4.063	0.677	0.895	16	6	3.875	5	1	0.846	35	2.963	8.062	12.99	72.458	85.448	0.048	-0.046	0.07
P0ABZ1	472.539	51	3.89	0.531	0.608	26	58.5	4.286	4	-2	0.863	28.947	5.203	13.391	19.353	113.517	132.87	0.703	0.244	0.21
P0ABZ6	211.666	19	3.728	0.466	0.263	4	64.2	5.8	2	1	0.91	47.059	2.341	5.796	38.727	10.869	49.596	0	0.044	0.08
P0AC00	354.753	16	4.026	0.673	0.875	12.571	38.625	4	2	-1	0.949	31.579	3.788	10.045	24.688	62.381	87.069	0.006	0.004	0.08
P0AC02	289.439	17	3.939	0.733	0.588	9	43	3.571	2	0	0.997	29.412	3.511	8.249	16.293	64.083	80.377	0.042	0.174	0.12
P0AC13	240.032	15	4.15	0.8	0.867	12	21.8	4.2	2	-1	0.967	18.75	2.301	4.616	6.429	51.928	58.357	0.016	-0.006	0.07
P0AC16	187.803	15	3.914	0.659	0.6	8	-9	5	4	-1	0.927	33.333	2.417	4.277	11.808	48.305	60.113	0.011	0.078	0.08
P0AC19	370.533	25	4.14	0.685	0.88	20.182	27.6	5.6	4	2	0.957	23.81	3.606	9.518	19.64	84.534	104.174	0.465	0.19	0.06
P0AC23	785.93	68	4.035	0.552	0.647	24.682	45.188	3.938	4	-1	0.761	33.333	7.278	18.404	46.25	187.737	233.986	0.727	0.158	0.4
P0AC30	354.704	38	4.071	0.536	0.868	31.939	38.857	4.429	3	-1	0.93	20	3.111	7.712	8.572	106.271	114.843	0.568	0.069	0.28
P0AC33	568.817	35	4.037	0.538	0.457	13.125	27.923	4.385	7	0	0.886	40	5.475	16.661	74.108	83.326	157.434	0.028	0.087	0.15
P0AC38	335.834	23	4.017	0.744	0.652	13.6	41.5	3.125	2	0	0.999	31.818	4.2	10.516	15.023	63.193	78.215	0.061	0.168	0.25
P0AC41	443.035	68	4.001	0.521	0.515	33.657	39.455	4.364	5	-1	0.797	37.143	3.729	9.104	57.141	100.233	157.375	0.251	-0.146	0.19
P0AC44	252.892	32	3.978	0.604	0.969	30	79.167	5.833	2	1	0.836	17.391	2.163	6.259	13.012	67.627	80.64	0.454	0.119	0.16
P0AC47	166.615	30	3.686	0.439	0.6	17	38.357	3.786	3	0	0.97	38.095	2.381	4.893	3.259	37.891	41.15	0.045	0.185	0.17
P0AC53	466.26	25	4.028	0.566	0.8	18.9	76.625	4	0	0	0.907	31.579	3.69	9.986	22.501	119.555	142.056	0.091	-0.105	0.14
P0AC55	869.709	69	4.063	0.508	0.536	32.27	23.133	4.2	6	3	0.739	40	5.413	11.571	68.409	148.538	216.947	0.025	0.158	0.1
P0AC69	179.623	23	3.999	0.668	0.217	4	19.8	4.4	3	-2	0.977	40	1.711	3.628	19.375	39.852	59.227	0	0.024	0.04
P0AC75	140.284	16	3.853	0.581	1	15	13.667	5	2	0	0.908	7.692	1.059	3.632	0	43.475	43.475	0.067	-0.035	0.15
P0AC78	169.961	15	3.844	0.556	0.2	2	12.25	6.5	3	3	0.662	40	1.827	3.781	20.734	26.568	47.302	0	-0.03	0.37
P0AC81	214.496	15	4.005	0.656	0.2	2	-9.25	3.5	4	-1	0.965	33.333	1.545	4.592	13.973	49.513	63.486	0.001	0.065	0.06
P0AC84	430.166	20	4.177	0.766	0.3	5	-5.625	3.875	6	-1	0.923	52.174	4.618	9.957	25.804	68.835	94.638	0.003	0.205	0.03
P0AC88	383.324	16	4.021	0.658	0.875	12.143	30.5	3.5	1	0	0.995	28.571	4.08	10.658	7.522	96.927	104.449	0.431	-0.061	0.09
P0AC98	326.849	35	4.113	0.492	0.886	30	68.286	4.429	1	-1	0.974	18.182	2.843	7.66	19.353	95.403	114.755	0.482	0.22	0.13
P0ACB0	496.95	35	4.023	0.571	0.8	26.214	74.857	5.286	1	1	0.958	23.333	4.378	9.915	22.678	89.681	112.359	0.484	0.197	0.25
P0ACB2	638.597	73	4.082	0.485	0.274	18.4	43.684	5	8	-1	0.991	37.209	4.697	13.78	64.73	97.818	162.548	0.107	0.285	0.16
P0ACB4	470.413	46	4.095	0.528	0.696	29.688	65.6	5.1	3	1	0.934	25	3.468	9.834	48.481	121.97	170.452	0.379	-0.088	0.11
P0ACC1	232.205	17	4.063	0.668	0.706	11	42.4	3.8	2	1	0.915	31.25	2.932	7.619	29.062	31.398	60.461	0.003	0.048	0.06
P0ACC3	830.872	52	3.881	0.468	0.538	18.143	36.5	4.312	9	0	0.677	38.095	7.791	18.958	65.403	183.044	248.448	0.718	0.274	0.07
P0ACC7	355.47	21	4.286	0.726	0.381	7	38.6	3.9	5	1	0.98	45	2.663	7.16	64.376	36.229	100.605	0.001	-0.034	0.04
P0ACD4	290.382	36	3.971	0.528	0.861	30	57.143	4.286	2	0	0.594	21.739	2.539	8.595	34.375	47.098	81.473	0.168	0.356	0.2
P0ACD8	979.668	91	4.105	0.468	0.67	48.033	48.75	4.562	5	2	0.508	29.63	6.221	14.774	98.499	208.92	307.418	0.155	-0.194	0.21
P0ACE0	591.313	80	3.638	0.355	0.887	36.056	65	4.4	5	0	0.996	25	7.896	20.444	26.853	160.615	187.467	0.986	0.516	0.42
P0ACE3																					Too short
P0ACE7	189.279	18	4.002	0.623	0.611	10	29	4.167	4	2	0.992	28.571	1.613	3.483	5.468	55.551	61.019	0.002	-0.042	0.06
P0ACF0																					Too short
P0ACF4																					Too short
P0ACF8	563.03	41	4.15	0.644	0.78	25.75	67.091	4.909	2	2	0.921	21.212	5.634	14.623	11.83	179.937	191.767	0.948	0.199	0.34
P0ACG1	383.161	27	4.07	0.737	0.926	23.28	53.111	5.444	3	2	0.801	26.923	3.588	9.601	2.143	88.394	90.537	0.241	0.279	0.34
P0ACG8	303.452	17	4.084	0.629	0.706	10.833	61.8	4.6	1	1	0.795	26.667	3.808	8.617	6.429	78.496	84.925	0.038	0.216	0.09
P0ACJ0	627.637	44	4.042	0.499	0.636	22.857	59.769	4.538	4	0	0.957	29.412	4.647	11.803	70.783	126.801	197.584	0.164	-0.169	0.3
P0ACJ8	1385.4	160	3.89	0.506	0.581	35.312	31.452	4.323	17	1	0.95	38.235	9.22	21.275	90.821	309.153	399.974	0.925	0.059	0.23
P0ACN4	560.786	32	4.041	0.614	0.781	21.68	61.818	4.091	2	1	0.716	29.032	4.824	11.076	18.37	154.576	172.946	0.751	0.144	0.23
P0ACP7	246.904	15	4.151	0.747	0.333	4	32.2	4.6	2	0	0.986	28.571	2.374	6.623	7.5	60.381	67.882	0.001	-0.024	0.17
P0ACQ4	247.207	26	4.03	0.562	0.462	11	7	4.667	6	3	0.885	35	2.563	6.202	12.858	72.458	85.315	0.047	0.116	0.08
P0ACV0	103.817	18	3.633	0.399	0.111	1	14.25	6.5	3	3	0.957	61.538	1.57	3.157	22.965	18.114	41.08	0	0.057	0.29
P0ACV6	340.922	39	4.285	0.544	0.564	21	32.25	3.875	3	1	0.99	36.364	2.213	7.722	50.691	42.267	92.957	0.028	-0.099	0.08
P0AD14	371.116	15	4.188	0.798	0.667	8.6	60	4	0	0	0.982	25	3.757	8.509	2.143	73.665	75.808	0.008	0.081	0.42
P0AD49	268.081	25	4.08	0.539	0.36	8	-17.5	5.75	4	3	0.991	47.059	2.831	5.835	33.879	50.72	84.6	0.02	0.366	0.02
P0AD57	386.136	55	3.848	0.452	0.673	35.081	8.071	4.214	10	0	0.957	36.364	4.047	9.903	45.4	44.682	90.082	0.462	0.202	0.13
P0AD59	92.932	16	3.654	0.47	0.25	3	16.875	3.375	4	-1	0.975	50	1.163	2.866	8.594	15.699	24.293	0.002	0.119	0.04
P0AD61	277.788	15	3.743	0.561	0.667	9	19.143	5	4	2	0.991	41.176	3.401	8.456	19.397	56.759	76.155	0.005	0.065	0.08
P0AD65	922.651	28	4.286	0.54	0.321	8	16.143	5	10	5	0.788	48.276	5.155	13.211	112.007	108.687	220.694	0	-0.318	0.19
P0AD68	356.96	25	3.914	0.64	0.84	18.952	48.333	4.167	1	0	0.874	36.364	4.018	8.77	15	73.665	88.666	0.604	0.154	0.16
P0AD70	300.454	25	4.077	0.667	0.36	8	30.875	3.625	2	1	0.984	42.857	3.495	7.358	13.951	51.928	65.879	0.001	0.172	0.1
P0AD99	420.699	53	4.186	0.53	0.906	44.25	70.455	4.273	0	0	0.913	18.182	3.988	10.041	9.687	154.576	164.264	0.799	-0.119	0.28
P0ADA1	260.975	36	3.757	0.448	0.667	23	36.571	4.357	6	1	0.926	36	3.057	7.282	21.496	71.25	92.746	0.548	0.265	0.05
P0ADA3	575.932	39	3.952	0.557	0.564	20.273	48.727	4.909	5	-1	0.786	31.25	4.79	12.382	47.277	99.026	146.302	0.031	-0.042	0.19
P0ADC1	343.616	17	4.07	0.662	0.059	0	8.75	5.625	6	3	0.994	57.895	3.313	6.885	33.724	20.53	54.254	0	0.232	0.04
P0ADE4	567.891	69	3.831	0.554	0.623	20.977	57.294	4.588	6	0	0.994	38.776	8.206	20.599	13.929	141.292	155.221	0.995	0.434	0.39
P0ADG4	269.027	22	4.033	0.625	1	21	47.714	5	2	1	0.677	19.048	2.386	5.577	2.165	79.703	81.869	0.366	-0.086	0.09
P0ADG7	349.071	18	4.092	0.624	0.611	10	40.857	4.714	3	1	0.641	33.333	3.161	7.271	8.572	64.004	72.576	0.009	0.008	0.16
P0ADI4	314.889	71	3.834	0.423	0.648	44.261	43.588	5.235	9	2	0.928	29.73	3.533	9.135	18.414	53.136	71.55	0.754	0.501	0.35
P0ADL1	610.36	46	4.096	0.516	0.761	32.114	47.083	3.667	3	0	0.878	29.412	4.364	12.114	20.38	184.767	205.147	0.347	-0.206	0.53
P0ADP0	297.957	40	3.604	0.36	0.625	24	42.75	4.833	5	1	0.912	36.667	4.054	10.058	47.653	55.551	103.204	0.692	0.394	0.08
P0ADP2	107.994	15	3.813	0.641	0.267	3	38	4.6	2	0	0.929	50	0.832	1.822	35.38	12.076	47.457	0	0.021	0.09
P0ADR8	277.651	15	3.987	0.708	0.067	0	23.875	4.75	5	-1	0.813	52.941	3.685	7.7	24.71	30.191	54.901	0	0.146	0.12
P0ADS2	224.974	15	4.134	0.667	0.4	5	5.5	5	4	0	0.993	33.333	1.689	5.356	19.286	27.775	47.062	0.003	0.209	0.1
P0ADV1	327.887	20	4.062	0.635	0.7	13	46.556	4.111	3	-1	0.909	30	3.597	8.268	22.744	48.305	71.049	0.026	0.213	0.18
P0ADV9	227.923	20	3.829	0.687	0.85	15.294	77.4	4.6	1	0	0.839	29.412	3.386	8.092	1.094	70.042	71.136	0.593	0.197	0.21
P0ADY1	494.514	42	4.032	0.499	0.548	19.217	38	3.8	3	-1	0.98	27.586	4.671	12.306	60.312	88.157	148.468	0.07	0.085	0.16
P0ADY3	258.878	16	3.889	0.511	0.688	10	5.75	5	3	2	0.891	25	2.314	5.272	17.453	50.72	68.174	0.188	0.113	0.04
P0ADY7	279.359	24	3.944	0.688	0.417	8.4	-11	6.167	6	5	0.906	45	3.805	8.768	10.803	24.153	34.956	0.007	0.556	0.2
P0ADZ0																					Too short
P0ADZ4																					Too short
P0AE01	166.158	25	4.061	0.549	0.4	9	34.667	4.167	2	0	0.973	37.5	1.579	3.555	12.968	45.89	58.858	0.008	-0.037	0.14
P0AE06	164.339	19	3.988	0.616	0.368	6	-0.333	3.833	3	0	0.906	42.857	1.285	2.316	10.759	53.136	63.894	0.001	-0.005	0.06
P0AE08	75.364	19	3.587	0.524	0.737	13	38.857	4.143	3	0	0.995	33.333	1.052	2.791	3.214	15.699	18.914	0.013	0.194	0.17
P0AE12	208.063	43	3.733	0.491	0.674	28	59.833	4.833	5	1	0.986	25.926	2.608	5.595	10.715	39.852	50.566	0.474	0.277	0.23
P0AE18	736.091	80	3.811	0.456	0.5	22.5	22.727	4.5	15	-3	0.961	32.075	7	15.959	75.732	150.676	226.408	0.872	0.287	0.18
P0AE22	887.918	123	3.961	0.462	0.528	57.969	-2.957	4.348	20	-2	0.978	48.387	5.754	14.003	111.786	184.767	296.553	0.227	-0.101	0.14
P0AE24	150.077	16	4.1	0.671	0.625	9	14.5	6.75	3	3	0.95	46.154	1.441	3.993	18.591	38.644	57.235	0.001	-0.074	0.21
P0AE52	321.194	30	4.016	0.549	0.8	23	28.429	4.286	3	1	0.903	30.435	2.847	5.413	17.32	88.157	105.477	0.287	0.18	0.06
P0AE67	109.392	15	3.776	0.53	0.867	12	47.5	3.167	1	0	0.989	35.714	1.186	2.732	7.567	35.021	42.588	0.197	0.14	0.1
P0AE70	446.443	26	3.923	0.525	0.885	21.043	50	4.3	3	0	0.985	23.81	4.772	10.113	19.286	125.593	144.88	0.051	-0.013	0.11
P0AE72																					Too short
P0AE82	322.671	17	4.371	0.594	0.765	12	75.333	6.167	3	1	0.695	31.25	2.513	6.812	50.868	36.229	87.096	0.003	-0.118	0.11
P0AE85	92.02	15	3.77	0.557	0.667	9	1.5	4.75	2	0	0.089	36.364	0.894	1.9	22.81	28.983	51.794	0.002	-0.116	0.03
P0AE88	179.338	15	3.978	0.726	0.267	3	9.167	4.333	5	3	0.99	31.25	1.891	4.895	15.2	27.775	42.975	0.001	0.092	0.09
P0AEA8	1604.95	179	3.999	0.447	0.609	54	48.429	4.214	8	1	0.929	31.915	8.739	23.225	118.613	327.306	445.919	0.651	-0.163	0.43
P0AEB2	124.396	15	3.949	0.714	0.133	1	-8.833	5.667	6	2	0.986	63.636	0.876	1.814	23.705	8.453	32.158	0	0.016	0.2
P0AEC3	561.414	38	4.047	0.692	0.816	21.484	48.333	4.333	2	1	0.741	18.182	5.802	12.608	10.737	181.045	191.782	0.116	-0.173	0.36
P0AEC5	576.187	92	3.893	0.466	0.685	35.397	40.5	4.286	6	0	0.812	26.415	7.017	16.339	23.661	137.154	160.815	0.398	0.221	0.38
P0AEC8	1674.53	146	3.937	0.534	0.541	28.557	40.231	4.654	13	2	0.631	35.354	9.68	23.131	204.21	278.962	483.172	0.578	-0.108	0.24
P0AED7	192.298	17	4.099	0.661	0.471	7	28.833	4.333	3	0	0.991	35.714	1.825	4.704	23.749	32.606	56.355	0.013	0.082	0.05
P0AEE3	202.619	17	3.689	0.69	0.882	13.6	71.2	3.6	0	0	0.898	25	3.137	8.838	1.071	67.627	68.699	0.228	0.092	0.26
P0AEE5	321.434	18	4.328	0.731	0.611	10	2.571	2.714	4	0	0.979	47.059	2.463	5.42	39.688	68.835	108.523	0.004	-0.132	0.06
P0AEE8	265.317	17	4.039	0.686	0.765	12	48.286	3.857	1	1	0.986	38.889	2.469	5.392	20.623	59.174	79.797	0.018	-0.104	0.06
P0AEG4	71.434	17	3.479	0.343	0.706	11	32.143	5.286	5	-1	0.989	21.429	1.45	3.515	2.187	13.284	15.471	0.042	0.167	0.09
P0AEG6	263.777	21	3.93	0.58	0.571	11	3	3.182	5	0	0.965	47.059	3.03	6.525	19.463	55.551	75.014	0.011	0.059	0.08
P0AEH1	885.785	70	4.03	0.599	0.571	19.4	44.238	4.19	8	0	0.844	36.364	6.93	18.797	94.797	130.82	225.617	0.014	0.094	0.31
P0AEI1	1442.91	134	4.02	0.51	0.463	42.097	28	4.542	12	1	0.777	36.842	7.722	17.766	146.648	251.008	397.656	0.023	-0.116	0.11
P0AEI4	675.441	66	4.113	0.493	0.712	44.894	42.462	4.538	7	0	0.892	28.205	4.625	12.264	22.656	207.712	230.368	0.741	-0.105	0.5
P0AEJ2	504.802	42	4.041	0.563	0.595	21.6	28.308	3.846	4	1	0.974	35.294	5.084	13.422	39.799	123.178	162.977	0.372	0.069	0.12
P0AEJ4	393.753	28	4.201	0.486	1	27	58.083	4.583	3	0	0.691	9.091	3.478	7.742	11.786	125.593	137.379	0.036	-0.163	0.36
P0AEJ6	155.663	16	3.845	0.67	0.812	12	43	6.333	3	-1	0.996	20	1.466	3.371	12.946	32.606	45.552	0.006	0.056	0.2
P0AEK2	939.871	78	4.02	0.539	0.513	19.7	4.769	5	8	4	0.972	39.623	8.946	23.821	95.439	195.636	291.075	0.306	0.188	0.11
P0AEK4	842.582	91	4.143	0.566	0.538	44.49	50.522	4	6	1	0.888	33.929	5.523	13.037	49.508	182.352	231.86	0.491	0.105	0.42
P0AEK7	2905.12	358	3.959	0.465	0.615	64.045	47.55	4.583	25	9	0.947	27.933	11.53	33.717	132.245	715.41	847.655	0.994	-0.515	0.85
P0AEL0	1383.4	217	3.89	0.457	0.696	66.119	54.176	4.382	8	4	0.972	29.524	8.984	21.169	73.28	298.284	371.564	0.94	0.114	0.8
P0AEM0	64.017	16	3.6	0.515	0.562	8	13.833	4.333	2	0	0.783	38.462	0.735	1.665	4.352	22.945	27.297	0.012	0.198	0.06
P0AEM6	715.93	39	4.114	0.579	0.769	24.467	48.154	5.154	7	1	0.777	28.947	5.305	14.305	46.117	185.975	232.092	0.149	-0.294	0.19
P0AEM9	273.367	17	4.276	0.614	0.471	7	1.833	3.333	2	0	0.901	40	2.382	7.103	21.518	66.42	87.937	0.144	0.013	0.08
P0AEN1	204.446	16	3.995	0.592	0.312	4	44.167	3.667	3	1	0.969	42.857	1.429	3.512	22.656	24.153	46.808	0	-0.015	0.07
P0AEN4	351.355	20	3.938	0.727	0.85	13.529	64.429	3.714	1	0	0.965	33.333	4.573	12.283	8.572	103.856	112.428	0.313	0.215	0.23
P0AEN8	265.055	24	3.855	0.712	0	0	25.667	3.556	4	-1	0.895	43.478	3.303	7.647	25.737	41.059	66.797	0	0.301	0.04
P0AEP3	989.158	62	4.201	0.485	0.419	22.538	27.6	3.267	6	1	0.646	44.186	5.368	14.764	72.12	182.728	254.847	0.188	-0.038	0.13
P0AEP7	662.814	87	3.96	0.499	0.517	29.156	38.958	3.917	8	-1	0.876	39.216	5.661	15.351	39.082	126.801	165.882	0.864	0.089	0.23
P0AEP9	632.767	71	4.077	0.527	0.761	33.593	41.706	4.294	7	1	0.895	35.556	5.9	15.212	57.881	136.699	194.58	0.55	0.017	0.31
P0AER0	515.036	38	4.01	0.667	0.737	24.214	52.167	3.5	2	0	0.992	29.032	4.583	13.039	9.754	117.14	126.894	0.442	0.105	0.28
P0AES0	426.285	50	3.884	0.498	0.62	30	60.933	4.2	3	-1	0.993	29.412	3.995	10.316	26.809	78.496	105.304	0.201	0.018	0.18
P0AES2	213.001	15	4.073	0.497	0.2	2	-17	5	5	2	0.994	61.538	2.14	4.487	15.177	26.568	41.745	0	0.036	0.17
P0AES4	553.878	20	4.179	0.658	0.45	8	18.615	3.923	5	0	0.943	36	3.335	6.569	16.16	67.627	83.788	0.001	-0.013	0.2
P0AES6	182.036	16	3.944	0.577	0.312	4	51.571	5.571	4	-2	0.978	35.714	1.905	3.251	27.858	22.945	50.803	0	-0.046	0.1
P0AES9																					Too short
P0AET2																					Too short
P0AET8	203.531	25	4.016	0.494	0.8	19	34.571	3.857	3	-1	0.995	25	2.016	4.805	10.759	57.966	68.725	0.049	0.029	0.06
P0AEU7	194.008	15	3.744	0.447	0.267	3	14	4.8	3	1	0.991	35.714	2.199	5.026	12.99	37.436	50.427	0.001	0.094	0.09
P0AEV1	911.773	105	3.884	0.496	0.724	54.263	49	4.3	6	0	0.503	33.333	6.974	15.826	64.619	252.592	317.211	0.712	-0.265	0.31
P0AEV9	401.999	30	3.95	0.493	0.233	6	-4.25	3.333	8	-3	0.679	63.636	4.936	11.977	55.959	51.928	107.887	0.013	0.471	0.01
P0AEW6	164.267	16	4.132	0.609	0.188	2	45.333	5.222	5	0	0.987	38.462	1.348	3.515	27.858	41.059	68.917	0	-0.132	0.14
P0AEW9	361.358	24	4.068	0.666	0.833	18	14.571	4.429	3	1	0.879	20	4.404	10.507	6.517	84.534	91.051	0.033	0.121	0.14
P0AEX7	190.12	38	4.074	0.61	0.816	30	46	3.7	2	1	0.855	22.727	1.677	4.22	11.786	48.543	60.329	0.298	0.211	0.19
P0AEX9	836.252	128	4.042	0.51	0.531	55.029	19.435	5.087	16	-2	0.968	35.294	5.719	15	84.348	142.579	226.928	0.547	0.164	0.18
P0AEY3	310.623	22	4.177	0.627	0.182	3	-3	3.2	4	-1	0.773	33.333	2.625	6.022	27.858	65.212	93.07	0	-0.001	0.1
P0AEY5	353.125	35	4.046	0.668	0.657	22	45.333	5	4	1	0.993	31.034	3.791	8.994	27.858	82.119	109.977	0.244	0.237	0.12
P0AEY8	599.17	59	4.089	0.578	0.763	40.356	72.364	5.273	3	1	0.955	26.829	4.741	12.877	18.392	169.068	187.46	0.898	-0.148	0.25
P0AEZ1	582.272	51	4.017	0.562	0.51	14	51.312	4.812	8	-1	0.975	31.579	5.156	11.912	48.393	100.233	148.626	0.008	0.102	0.24
P0AEZ3	749.916	57	4.022	0.502	0.439	22.48	18.4	3.733	8	-1	0.97	50	5.015	13.312	71.181	140.085	211.266	0.371	0.102	0.02
P0AEZ7	823.831	60	3.897	0.54	0.583	24.571	6.824	4.412	10	5	0.924	34.783	7.417	19.571	82.338	140.085	222.423	0.374	0.136	0.09
P0AF06	221.935	15	4.232	0.747	0.067	0	20.6	3.6	3	-1	0.969	42.857	1.862	3.566	20.557	28.983	49.54	0	0.002	0.1
P0AF12	463.796	83	3.972	0.518	0.386	30.25	31.833	3.833	7	-3	0.877	36.585	3.906	9.681	10.803	110.765	121.568	0.776	0.345	0.19
P0AF16	737.424	84	3.991	0.543	0.869	58.712	63.737	4.368	2	0	0.899	19.231	5.234	11.15	12.858	176.71	189.567	0.772	-0.023	0.41
P0AF18	384.492	24	4.071	0.622	0.375	8	29.154	3.462	6	-1	0.936	34.783	3.818	8.269	32.299	51.928	84.227	0.031	0.214	0.09
P0AF24	211.681	17	3.981	0.564	0.176	2	23.714	4.714	3	3	0.989	46.667	2.108	4.749	28.101	16.907	45.008	0	0.036	0.08
P0AF28	674.411	57	4.149	0.599	0.456	18	25.6	3.333	5	-1	0.76	34.091	5.692	14.607	49.398	132.839	182.237	0.089	0.183	0.13
P0AF32	2395	306	4.005	0.516	0.686	69.581	55.059	4	9	3	0.952	27.044	9.914	23.615	55.937	647.011	702.949	0.992	-0.756	0.85
P0AF36																					Too short
P0AF52	1349.79	210	3.899	0.465	0.519	35.523	45.41	3.923	12	0	0.701	30.973	11.393	33.826	82.051	306.738	388.788	0.997	0.355	0.47
P0AF61																					Too short
P0AF67	213.235	32	3.918	0.539	0.219	6	31	3.3	3	0	0.793	50	2.358	5.84	23.638	39.852	63.49	0.009	0.317	0.03
P0AF90	73.409	16	3.622	0.459	1	15	20.5	3.333	2	-1	0.973	16.667	0.971	2.296	0	31.557	31.557	0.21	0.182	0.09
P0AF93	293.922	32	3.98	0.7	0.406	12	34.6	3.6	5	-1	0.94	45.833	3.618	8.897	23.749	65.212	88.961	0.131	0.407	0.04
P0AFA2	142.246	15	3.798	0.698	0.867	12	59.5	5.25	1	1	0.956	25	2.3	5.009	0	37.436	37.436	0.003	0.043	0.33
P0AFA7	689.643	122	3.774	0.459	0.672	45.561	41.64	4.04	9	-1	0.697	27.536	8.053	19.552	49.376	149.746	199.121	0.99	0.524	0.49
P0AFB1	261.46	17	4.157	0.685	0.412	6	48.571	3.714	2	-1	0.99	33.333	2.177	4.298	20.358	65.212	85.57	0.002	-0.004	0.06
P0AFB5	308.26	16	4.128	0.728	0.438	6	24.833	3.333	2	-2	0.787	35.294	3.373	7.88	15	71.25	86.25	0.004	-0.012	0.1
P0AFB8	347.212	17	4.129	0.471	1	16	76	5.25	2	0	0.884	6.667	2.959	6.392	2.187	118.348	120.535	0.017	-0.184	0.15
P0AFC0	200.039	17	3.844	0.607	0.118	1	38.5	4.5	4	0	0.982	50	2.158	4.665	24.71	30.191	54.901	0	-0.005	0.03
P0AFC3	218.124	18	4.028	0.715	0.5	8	38.667	4.667	2	2	0.924	28.571	1.385	4.709	2.143	50.72	52.863	0.002	0.042	0.36
P0AFC7	524.526	32	4.107	0.665	0.781	20.16	42.571	4.714	4	1	0.993	20.833	4.882	11.534	11.786	128.068	139.854	0.281	-0.004	0.16
P0AFD1	649.526	46	4.112	0.451	0.5	15.739	14.5	5	8	2	0.952	37.5	5.809	15.092	57.341	125.593	182.934	0.094	0.269	0.1
P0AFD4	664.976	76	3.862	0.526	0.947	39.639	68.556	4.833	1	0	0.916	10.417	7.595	20.533	3.214	207.87	211.085	0.984	0.278	0.37
P0AFD6	259.166	21	3.812	0.556	0.81	15.765	78.167	4.833	1	0	0.922	33.333	3.331	7.654	3.214	102.648	105.863	0.652	0.227	0.2
P0AFE0	210.844	17	3.779	0.699	0.882	13.733	78.2	4	0	0	0.931	25	3.201	8.368	2.143	82.119	84.262	0.592	0.155	0.1
P0AFE4																					Too short
P0AFE8	387.584	48	4.112	0.564	0.812	37.282	82.077	5.154	2	0	0.98	16.129	3.852	8.261	5.379	109.894	115.274	0.673	0.342	0.3
P0AFF0	326.16	28	4.036	0.73	0.607	14	72.857	4.857	2	0	0.97	26.087	4.15	9.102	7.544	59.174	66.718	0.04	0.21	0.42
P0AFF2	435.004	51	4.095	0.567	0.706	32.833	66.25	4	1	0	0.92	24.242	3.834	11.027	8.616	105.064	113.68	0.783	0.064	0.23
P0AFF4	380.762	24	4.232	0.72	0.708	15.294	62.5	3.875	1	0	1	26.087	3.63	9.647	6.451	79.703	86.154	0.044	0.102	0.38
P0AFF6	591.066	65	3.822	0.44	0.877	46.316	60.312	4.5	4	0	0.666	20	5.166	15.357	18.215	159.407	177.622	0.96	0.234	0.16
P0AFG3	289.089	45	3.91	0.443	0.444	18.2	32.562	3.625	6	3	0.966	53.333	3.639	8.369	11.985	73.665	85.651	0.259	0.067	0.12
P0AFG6	160.87	15	4.176	0.69	0.533	7	39.6	5.2	3	2	0.985	38.462	1.332	2.454	3.259	45.89	49.149	0	0.005	0.35
P0AFG8	325.116	58	3.951	0.562	0.759	43	66.154	6	7	2	0.977	25.714	3.151	7.253	15.089	50.72	65.809	0.378	0.295	0.35
P0AFI0	3878.22	464	3.955	0.472	0.36	33.006	16.571	3.702	43	8	0.964	44.215	16.363	39.182	375.501	661.444	1036.94	0.235	1.119	0.24
P0AFI2	239.749	19	4.06	0.597	0.474	8	18.667	4.833	4	2	0.993	29.412	2.001	4.831	18.525	25.36	43.885	0	0.069	0.26
P0AFI5	366.33	28	4.037	0.631	0.286	7	41.429	4.714	4	2	0.954	38.095	3.3	9.735	27.273	65.212	92.485	0.021	0.17	0.05
P0AFI7	514.891	31	4.033	0.687	0.742	19.478	40	4.25	3	0	0.866	27.586	4.648	10.888	18.502	106.271	124.774	0.668	0.217	0.14
P0AFJ7	595.119	35	4.05	0.62	0.714	19.44	58.643	3.857	4	0	0.847	29.412	5.938	15.351	26.809	138.877	165.686	0.37	0.031	0.46
P0AFL3	74.247	20	3.535	0.405	0.6	11	23.125	4	4	2	0.997	42.857	1.531	3.335	2.187	13.284	15.471	0.008	0.275	0.05
P0AFL6	678.808	47	3.971	0.669	0.681	19.562	13.909	3.909	7	-1	0.983	36.364	6.41	15.13	76.251	120.268	196.518	0.035	-0.027	0.11
P0AFM2	262.086	57	3.735	0.479	0.579	29.576	41.733	5.067	9	-1	0.98	25.714	3.929	8.823	11.875	37.674	49.549	0.723	0.615	0.37
P0AFM6	536.472	44	4.05	0.429	0.955	39.095	64.125	5.25	2	0	0.655	12.903	4.344	9.783	9.643	165.683	175.326	0.706	0.163	0.28
P0AFP6	548.449	58	3.929	0.491	0.586	17.059	21.25	3.625	6	-1	0.84	30.769	5.648	15.858	56.854	153.369	210.222	0.422	0.142	0.12
P0AFQ5	956.518	111	4.04	0.538	0.459	37.804	18.13	3.391	10	1	0.914	35.938	7.095	17.388	89.484	181.144	270.629	0.441	0.125	0.1
P0AFR2	1163.81	97	3.905	0.508	0.536	27.654	40.045	4.182	7	-2	0.871	23.881	7.75	22.801	73.125	306.738	379.862	0.57	-0.143	0.38
P0AFS3	228.996	16	4.144	0.695	0.312	4	46.125	2.75	1	0	0.956	46.667	2.338	4.302	9.71	47.098	56.807	0.001	0.039	0.13
P0AFS9	637.862	23	4.11	0.683	0.913	13.238	67.625	4	1	0	0.666	25.926	6.284	13.531	15	150.854	165.855	0.216	-0.034	0.41
P0AFT2	238.1	21	4.058	0.669	0.952	19	73	4.6	1	0	1	22.222	2.208	4.46	0	61.589	61.589	0.021	0.089	0.23
P0AFU4	187.689	40	4.157	0.556	0.575	22	63.333	4.333	2	1	0.922	28.571	1.919	4.739	11.919	51.928	63.847	0.123	-0.04	0.22
P0AFV4	186.784	15	3.773	0.596	0.2	2	39.2	3.6	2	-1	0.463	46.667	2.92	7.099	30.001	32.606	62.607	0	0.05	0.04
P0AFW0	395.754	24	4.075	0.667	0.333	5.75	56.143	5.714	4	2	0.98	30.435	4.142	10.682	29.239	53.136	82.375	0.001	0.306	0.16
P0AFX0																					Too short
P0AFX4	327.244	23	3.948	0.617	0.739	15.412	51.857	4.143	3	1	0.945	26.316	2.93	9.839	6.429	81.149	87.577	0.504	0.081	0.09
P0AFX7	515.117	22	4.149	0.814	0.636	10	51.833	3.333	1	0	0.506	34.783	5.787	13.708	7.5	92.73	100.23	0.16	0.29	0.32
P0AFX9	244.866	61	3.71	0.446	0.377	21.739	36.462	4.538	6	-1	0.966	43.243	3.509	7.467	31.183	48.305	79.488	0.624	0.386	0.06
P0AFY6	1802.3	204	3.996	0.502	0.819	71.868	67.618	4.765	10	-2	0.944	23.214	9.369	23.382	37.744	473.39	511.135	0.991	-0.356	0.82
P0AFY8	359.13	27	4.092	0.498	0.926	23.44	69.778	4.222	2	0	0.953	27.273	3.832	8.955	25.781	92.987	118.769	0.325	0	0.12
P0AFZ3	131.897	21	3.905	0.714	0.905	18	79.333	5.333	1	0	1	14.286	0.774	2.003	2.143	32.606	34.749	0.193	0.024	0.22
P0AFZ5	676.193	74	3.91	0.579	0.797	53.22	49.824	5.059	10	1	0.807	26	4.909	11.148	35.646	148.617	184.263	0.396	0.221	0.29
P0AG07	306.658	55	3.673	0.399	0.055	2	21.043	3.087	7	-1	0.958	56.25	4.089	10.886	32.476	40.089	72.565	0.009	0.503	0.03
P0AG11	187.074	16	3.975	0.518	0.688	10	79.625	4.75	1	0	0.927	13.333	1.629	4.708	4.286	67.627	71.913	0.044	0.026	0.06
P0AG16	138.107	16	3.839	0.464	0.312	4	-20.4	3.6	3	0	0.956	33.333	1.614	3.29	15.023	19.322	34.345	0	0.002	0.06
P0AG18	236.143	21	4.101	0.667	0.952	19	32	3.167	2	1	0.998	33.333	1.833	5.016	8.66	64.459	73.119	0.344	0.102	0.1
P0AG20	1791.6	218	3.888	0.459	0.445	34.557	27.348	4.587	24	2	0.624	37.6	11.393	33.188	182.493	347.797	530.29	0.234	0.061	0.34
P0AG24	368.362	39	4.048	0.585	0.846	31.939	36.8	4.1	4	-2	0.943	24	3.397	7.432	38.617	90.572	129.189	0.229	-0.133	0.14
P0AG30	543.739	60	3.849	0.52	0.65	27.436	5.133	4.267	10	0	0.639	31.818	6.074	16.372	68.817	108.687	177.503	0.721	0.324	0.04
P0AG55	91.389	17	3.609	0.426	0.529	8	-23.8	4.4	5	0	0.953	46.154	1.159	4.381	28.168	19.322	47.49	0.011	0.053	0.04
P0AG59	420.499	35	4.004	0.528	0.771	25.556	17.375	4.125	4	2	0	29.167	3.771	9.481	25.042	76.081	101.122	0.422	0.396	0.04
P0AG63																					Too short
P0AG67																					Poor prediction
P0AG74	269.947	23	3.94	0.498	0.522	11	0.444	4.556	7	1	0.884	55.556	2.79	6.751	55.33	41.059	96.39	0.085	0.175	0.02
P0AG80	62.748	15	3.632	0.471	0.2	2	12.571	5.714	6	2	0.973	58.333	0.751	1.522	2.165	6.038	8.203	0	0.042	0.1
P0AG86	851.829	77	4.114	0.512	0.403	23.613	38.933	3.867	6	-1	0.867	40.816	5.792	20.843	82.768	132.839	215.607	0.322	0.183	0.06
P0AG90	398.773	28	4.157	0.638	0.857	20.417	51	3.333	1	0	0.909	30.435	4.245	11.927	2.143	85.9	88.043	0.258	0.065	0.44
P0AG93	190.575	17	4.029	0.733	0.647	10	55	4	2	0	0.982	33.333	2.391	6.329	11.786	53.136	64.922	0.005	0.003	0.11
P0AG96	327.616	19	4.149	0.683	0.947	17	38.5	4	2	-2	0.757	33.333	3.819	7.649	11.786	100.233	112.019	0.021	0.062	0.17
P0AG99																					Poor prediction
P0AGA2	287.491	52	3.631	0.381	0.673	29.2	55.824	4.059	6	0	0.785	32.432	5.009	10.067	19.331	66.578	85.908	0.281	0.308	0.22
P0AGB0	441.521	32	3.906	0.56	0.5	11.25	52	3.692	4	0	0.888	34.483	4.529	11.666	44.04	97.818	141.858	0.214	0.05	0.11
P0AGB3	474.531	52	3.987	0.561	0.538	24.857	36.214	3.357	4	0	0.571	34.286	4.492	11.104	39.644	119.555	159.199	0.039	0.073	0.12
P0AGB6	631.068	46	3.98	0.653	0.652	20.4	32.25	4.667	6	1	0.972	33.333	6.448	15.071	54.844	96.61	151.454	0.213	0.309	0.2
P0AGC0	402.113	34	4.096	0.556	0.941	30.75	83.1	4.5	0	0	0.94	12	3.302	8.242	3.214	120.763	123.977	0.577	-0.145	0.17
P0AGC3	367.872	66	3.663	0.423	0.561	24.378	29.357	4.571	7	2	0.883	34.211	5.657	13.104	42.097	73.665	115.762	0.769	0.352	0.26
P0AGD1	251.686	16	4.367	0.729	0.188	2	-21.714	2.571	3	0	0.758	52.941	1.895	3.89	28.19	42.267	70.457	0	-0.059	0.14
P0AGD3	335.879	22	4.087	0.621	0.682	12.4	29.571	3.286	2	0	0.961	36.842	4.195	9.2	19.286	77.288	96.574	0.505	0.379	0.06
P0AGD7	507.097	51	4.095	0.49	0.745	36.737	46.364	3.727	1	1	0.363	42.424	4.141	12.385	36.673	101.104	137.777	0.648	-0.026	0.29
P0AGE0	176.264	20	4.018	0.728	0.75	14	25	4	3	0	0.995	23.529	1.482	3.416	20.446	32.606	53.052	0.099	0.224	0.02
P0AGE4	918.784	89	4.054	0.568	0.775	42.058	44	4.444	5	3	0.685	24.561	6.544	15.136	16.116	300.699	316.816	0.953	-0.124	0.31
P0AGE6	68.574	20	3.571	0.46	0	0	14.556	4.444	5	0	0.999	69.231	0.932	2.008	15.045	6.038	21.083	0	0.291	0.09
P0AGE9	75.159	19	3.612	0.464	0.526	9	37	4	4	2	0.999	42.857	1.121	2.709	3.237	8.612	11.848	0.003	0.206	0.16
P0AGF2	224.258	15	3.783	0.631	0.533	6.75	16.2	3.8	3	0	0.927	35.714	3.171	8.122	9.687	59.174	68.861	0.009	0.12	0.08
P0AGF4	1814.57	185	4.004	0.45	0.557	44.117	38.675	3.9	16	0	0.846	35.294	9.794	23.917	112.317	372.345	484.662	0.965	-0.217	0.18
P0AGF6	490.965	36	3.897	0.531	0.333	10	25.5	4.083	6	0	0.964	35.484	6.214	15.047	50.58	80.911	131.491	0.034	0.109	0.05
P0AGG0	60.32	16	3.49	0.392	0.875	13	58.857	4.857	2	0	0.975	23.077	0.933	2.228	1.094	2.415	3.509	0.002	0.115	0.15
P0AGG2	2589.01	308	4.017	0.483	0.416	47.688	41.264	4.434	18	4	0.677	36.538	11.998	29.271	284.516	530.149	814.665	0.283	-0.629	0.4
P0AGI1	629.19	65	3.938	0.522	0.677	35.545	52.8	3.8	3	0	0.646	28.571	5.451	14.174	17.143	193.22	210.364	0.956	0.13	0.3
P0AGJ7	586.645	44	3.981	0.629	0.705	24.516	9.083	3.667	6	0	0.955	36.364	5.137	12.183	47.742	90.572	138.314	0.379	0.145	0.09
P0AGJ9	87.959	16	3.628	0.431	0.5	7	44.125	4.25	3	1	0.92	50	1.187	3.165	3.259	8.453	11.712	0.001	0.1	0.19
P0AGK1	2154.88	311	3.929	0.46	0.492	52.68	32.083	4.333	26	2	0.911	33.333	13.323	31.194	173.337	420.888	594.225	0.978	0.43	0.49
P0AGM7	480.438	49	3.949	0.519	0.959	33.957	89.929	5	1	0	0.903	8.824	5.324	13.613	0	169.068	169.068	0.95	0.255	0.35
P0C018	194.454	15	3.932	0.621	0.6	8	24.333	4.667	3	1	0.93	42.857	2.062	5.746	12.99	32.606	45.596	0.018	0.114	0.1
P0C037																					Too short
P0C054	482.704	20	4.182	0.635	0.6	10.667	43.143	4	3	1	0.496	33.333	4.202	9.423	20.557	126.801	147.358	0.018	-0.057	0.12
P0C058	290.721	20	3.977	0.574	0.85	16	67.8	4.5	3	0	0.952	22.222	2.927	8.582	23.638	59.886	83.525	0.311	0.043	0.05
P0C077																					Too short
P0C079																					Too short
P0C093	611.122	66	4.139	0.565	0.788	46.308	34.583	4.25	5	-1	0.952	32.558	4.833	11.186	47.388	140.085	187.473	0.401	0.164	0.24
P0C0K3	630.717	75	4.067	0.489	0.653	41.551	26.15	3.65	7	0	0.943	29.787	4.861	13.118	66.652	103.856	170.508	0.709	0.155	0.13
P0C0L2	172.18	33	3.67	0.501	1	32	33.833	4	2	0	0.952	10	1.777	4.543	5.379	72.458	77.837	0.342	0.24	0.09
P0C0L7	643.599	55	4.071	0.568	0.909	38.36	56.923	4.385	4	1	0.782	21.951	5.358	16.172	22.766	182.748	205.514	0.482	-0.185	0.45
P0C0R7	174.006	17	4.022	0.599	0.353	5	0.429	3.571	2	0	0.92	40	1.758	5.436	24.975	19.322	44.298	0.001	0.023	0.1
P0C0S1	413.416	39	3.943	0.61	0.692	24.444	62.667	4	1	0	0.854	31.034	3.968	10.256	7.5	131.631	139.132	0.823	0.256	0.21
P0C0T5	896.225	55	3.918	0.52	0.418	18.609	-8.533	4.267	11	2	0.964	40.909	7.89	21.02	87.43	136.462	223.892	0.751	0.385	0.04
P0C0V0	538.855	68	4.114	0.565	0.544	35.405	40.188	3.938	5	0	0.865	40.476	3.991	9.085	47.476	77.288	124.764	0.234	0.178	0.26
P0C7L2	524.722	81	3.831	0.477	0.543	37.136	38.353	3.882	7	0	0.969	35.417	5.279	12.714	46.582	120.347	166.929	0.8	0.305	0.2
P0CE47	274.877	20	3.952	0.502	0	0	-4.25	4.75	7	2	0.749	50	3.309	7.471	42.008	32.606	74.614	0	0.034	0.01
P0CE48	297.158	39	3.762	0.562	0.564	21	16.889	3.889	4	-1	0.923	44	2.874	10.236	18.237	73.665	91.902	0.307	0.076	0.04
P0DM85	1036.73	142	3.939	0.494	0.754	64.355	40.923	4.615	13	0	0.489	32.051	7.431	17.497	81.763	204.168	285.931	0.882	-0.059	0.55
P0DMC5	580.875	79	3.962	0.467	0.608	43.458	41.4	4.7	4	1	0.892	27.907	4.799	10.749	41.247	131.631	172.878	0.654	-0.094	0.31
P0DMC7	441.911	38	4.089	0.655	0.421	15	42.417	3.583	2	1	0.927	33.333	3.451	8.534	37.501	97.818	135.319	0.033	0.027	0.15
P0DMC9	314.802	29	4.168	0.493	0.448	12	46.3	4.8	4	1	0.914	31.818	2.716	7.802	24.644	73.665	98.309	0.014	0.111	0.09
P0DTT0	270.117	28	3.694	0.391	0.5	13	27.571	4	2	1	0.947	35	2.814	6.223	19.353	64.004	83.357	0.009	-0.005	0.13
P0DTV7																					Too short
P10121	346.95	15	4.017	0.79	0.467	6	7.857	3.286	3	-1	0.942	36.842	4.058	8.848	13.951	56.759	70.71	0.008	0.12	0.26
P10378	139.817	18	3.713	0.65	0.556	9	18.333	5.667	2	0	0.992	25	0.881	3.032	7.589	38.644	46.233	0.001	-0.087	0.14
P10408	152.248	16	3.813	0.617	0.312	4	47.6	5.6	2	2	0.737	30.769	1.263	2.719	2.143	24.153	26.295	0	0.002	0.32
P10443	169.574	15	4.044	0.522	0.867	12	1.4	5.4	4	0	0.955	35.714	1.729	4.163	22.611	27.775	50.387	0.004	-0.032	0.23
P10902	754.468	51	3.988	0.555	0.608	22.452	31.846	5	7	4	0.933	35	6.045	15.654	48.835	155.784	204.619	0.146	-0.096	0.14
P10903	326.489	15	4.227	0.741	0.933	13	94.2	5.6	1	0	0.998	12.5	3.132	5.965	1.071	51.928	52.999	0.005	0.061	0.69
P10905	536.806	29	3.898	0.628	0.655	12.632	42.154	4	5	-1	0.884	25.714	5.617	13.169	15	149.746	164.746	0.034	0.002	0.22
P10907	784.709	58	3.861	0.564	0.517	25.333	11.538	4.385	8	1	0.971	39.13	7.836	21.212	108.009	99.026	207.034	0.546	0.29	0.05
P10908	230.555	19	3.945	0.446	0.684	12	1.286	4.714	6	4	0.99	33.333	2.396	4.987	20.69	47.098	67.787	0.061	0.208	0.08
P11071	681.439	52	3.947	0.618	0.481	16.8	33.333	4.467	7	-2	0.892	31.818	6.298	15.771	44.04	101.441	145.481	0.046	0.109	0.35
P11349	143.055	26	3.679	0.457	0.654	16	34.833	3.5	2	2	0.992	36.842	2.12	4.036	2.187	38.208	40.395	0.029	0.139	0.18
P11350	3991.8	432	4.015	0.503	0.792	79.462	53.338	4.176	17	6	0.93	25.893	12.866	32.127	98.167	980.812	1078.98	0.998	-0.826	0.74
P11454	1214.77	119	3.968	0.528	0.42	30.2	25.588	3.529	10	-2	0.786	35.897	7.195	15.137	120.734	204.089	324.823	0.06	-0.109	0.18
P11458	180.782	39	3.537	0.366	0.59	21.565	55	3.636	2	0	0.976	20	3.094	7.434	4.286	41.059	45.345	0.232	0.218	0.21
P11551	531.354	35	3.989	0.562	0.657	18.348	52.786	3.857	3	0	0.783	27.586	6.099	15.935	19.53	113.517	133.047	0.136	0.143	0.3
P11557																					Poor prediction
P11667	545.502	24	4.261	0.664	0.542	11.846	56.625	4.125	2	0	0.89	29.167	5.383	14.991	27.858	113.517	141.375	0.07	0.019	0.35
P11868	432.872	22	4.162	0.665	0.909	19	67.2	4.6	1	0	0.995	9.091	3.539	7.215	4.33	114.725	119.055	0.048	-0.055	0.21
P11880	641.169	28	4.111	0.535	0.571	14	20.667	4.444	5	0	0.924	29.63	5.307	12.346	51.452	120.763	172.215	0.058	-0.126	0.11
P12008	190.703	16	3.762	0.432	0.125	1	21.8	6.4	4	3	0.705	42.857	2.009	4.008	22.744	47.098	69.842	0	-0.062	0.25
P12281	382.653	33	3.873	0.497	0.758	23.68	35.25	3.875	3	1	0.952	22.727	3.445	8.783	11.808	126.801	138.609	0.624	-0.15	0.12
P12282	1700.4	231	3.907	0.463	0.429	31.778	32.511	3.979	20	-1	0.81	40.323	11.716	30.621	179.168	332.137	511.305	0.858	0.082	0.2
P12295	114.852	24	3.777	0.568	0.333	7	12.833	4.167	3	0	0.961	37.5	1.115	2.827	8.638	33.814	42.452	0.002	0.129	0.1
P12758	88.208	16	3.656	0.612	0.5	7	29	3.75	2	-1	0.966	33.333	0.789	1.743	15	16.907	31.907	0	-0.005	0.12
P12995	3071.01	333	3.976	0.49	0.456	53.895	30.423	4.038	23	0	0.932	36.932	12.343	35.085	236.376	542.997	779.373	0.976	-0.284	0.31
P12996	567.32	64	3.957	0.506	0.453	26.966	31.045	3.864	10	-1	0.925	40.476	4.672	10.316	42.097	99.58	141.676	0.602	0.345	0.11
P12998	535.659	78	3.763	0.431	0.526	28.829	41.5	4.222	9	3	0.988	34.694	5.587	15.552	35.579	102.648	138.228	0.767	0.446	0.37
P13000	342.627	16	3.948	0.622	0.875	11.429	53.5	4.25	2	0	0.974	33.333	4.469	9.256	11.808	73.665	85.474	0.541	0.185	0.19
P13001	96.047	22	3.604	0.403	0.364	7	34.333	4.222	6	0	0.999	46.667	1.446	3.529	5.357	6.038	11.395	0.004	0.331	0.15
P13009	608.79	92	3.918	0.533	0.511	39.404	36.087	3.435	9	1	0.842	39.286	5.084	13.483	56.809	105.064	161.873	0.667	0.276	0.24
P13029	1103.39	177	3.851	0.435	0.486	45.977	38	4.474	21	3	0.994	36.264	7.966	21.092	111.4	204.089	315.49	0.989	0.138	0.21
P13035	822.995	93	4.043	0.52	0.624	40.172	55.722	5.111	6	2	0.852	31.481	6.087	13.458	56.986	182.094	239.081	0.139	-0.168	0.24
P13036	263.991	18	3.955	0.636	0.556	9	59.714	5.286	3	1	0.999	35.294	2.23	7.126	5.402	39.852	45.253	0.004	0.025	0.44
P13039	422.982	37	4.096	0.491	0.73	26	31.8	3.5	3	-1	0.912	36	3.166	8.104	46.25	84.534	130.784	0.259	-0.17	0.08
P13445	1562.05	121	4.121	0.506	0.504	36.787	36.7	4.15	7	1	0.691	37.179	8.356	20.851	168.52	329.683	498.202	0.067	-0.544	0.21
P13458	789.466	70	3.9	0.547	0.843	37.661	33.067	4.2	6	2	0.471	29.167	6.275	17.116	65.934	146.677	212.612	0.936	0.154	0.17
P13482	251.01	19	3.98	0.608	0.579	10	33.571	4.286	5	1	0.997	37.5	2.403	5.671	10.803	60.381	71.185	0.023	-0.004	0.08
P13518	567.294	48	3.968	0.456	0.375	11.778	37.938	3.75	6	1	0.835	32.353	5.527	14.248	68.21	128.009	196.219	0.006	-0.016	0.09
P13656	829.34	100	3.826	0.463	0.51	30.51	19.381	3.905	12	-5	0.952	36.066	7.779	21.99	96.962	158.417	255.379	0.8	0.224	0.12
P13738	365.257	55	4.095	0.621	0.764	40.857	58.545	3.455	1	0	0.944	18.919	3.215	7.656	2.143	126.801	128.944	0.677	0.06	0.26
P13857	490.781	59	3.954	0.443	0.542	29.312	49.4	4.4	8	0	0.973	28.947	4.849	10.692	49.575	115.932	165.507	0.386	-0.016	0.21
P14081	213.635	20	3.792	0.422	0.35	6	13.75	6.5	3	3	0.765	46.154	2.146	4.642	32.719	41.059	73.778	0	-0.065	0.16
P14175	161.992	17	4.088	0.568	0.941	15	57.333	4.333	1	1	0.858	21.429	1.398	3.267	2.143	47.098	49.24	0.023	-0.012	0.17
P14176	105.055	22	3.643	0.426	0.727	15	55.111	3.222	1	0	0.988	33.333	1.787	3.711	5.357	20.53	25.887	0.013	0.262	0.12
P14294	315.208	24	3.884	0.505	0.292	6	34	3.667	4	1	0.93	42.857	4.148	9.318	36.629	47.097	83.726	0.002	0.082	0.08
P14377	660.001	51	4.048	0.627	0.706	30.111	46.083	3.75	4	0	0.759	31.818	5.154	16.374	35.38	130.424	165.804	0.821	-0.037	0.47
P14407	232.766	16	3.716	0.545	0.75	11	30	4.2	2	1	0.665	37.5	2.981	6.411	2.165	71.131	73.296	0.018	0.018	0.14
P14900	412.063	26	4.099	0.612	0.654	14.588	6.364	3.909	8	1	0.568	39.13	4.164	9.099	30.244	71.25	101.494	0.259	0.071	0.05
P15005	545.789	58	4.009	0.486	0.672	37.231	43.467	4.133	5	1	0.819	27.027	4.448	10.77	29.084	142.797	171.881	0.565	-0.244	0.18
P15034	178.525	15	3.653	0.66	0.6	8	-11	4.75	4	1	0.987	43.75	2.622	6.139	9.82	36.229	46.049	0.006	0.082	0.06
P15042	372.235	70	3.711	0.457	0.514	35	0.818	4.636	9	-1	0.744	33.333	3.73	9.771	45.2	48.305	93.506	0.122	0.264	0.18
P15043	160.288	17	3.871	0.682	0.765	12	-8.2	4.8	3	1	0.807	38.462	1.519	3.161	13.995	14.492	28.487	0.001	0.021	0.17
P15047	563.336	44	3.932	0.478	0.455	13	47.417	5.167	5	3	0.637	36.364	5.938	14.076	85.376	99.817	185.193	0.07	-0.019	0.09
P15067	310.481	36	3.708	0.386	0.694	21.92	35.846	4.077	5	-2	0.978	30.435	4.119	9.517	23.638	75.348	98.986	0.334	0.173	0.13
P15254	74.411	20	3.662	0.534	0.7	13	76.375	4	0	0	0.999	28.571	0.81	1.916	1.071	25.36	26.432	0.001	-0.039	0.23
P15288	249.983	18	3.715	0.476	0.778	12.857	53.857	5.571	4	0	0.979	17.647	2.884	7.96	13.973	49.513	63.486	0.175	0.006	0.06
P15373	926.623	27	4.349	0.532	0.593	13.375	59.417	4.167	2	2	0.746	28.125	5.362	11.007	36.452	165.445	201.897	0.114	-0.069	0.31
P15640	178.241	16	3.818	0.589	0.5	7	40.167	3.5	1	1	0.979	26.667	2.374	4.058	3.237	48.305	51.542	0.002	0	0.27
P15723	433.341	55	3.774	0.509	0.727	27.8	31.923	4.231	7	1	0.947	34.211	5.157	13.649	21.473	111.26	132.734	0.927	0.233	0.1
P15770	302.656	15	4.326	0.73	0.667	9	12.75	4.75	3	1	0.752	35.714	2.398	8.371	10.781	71.25	82.031	0.016	-0.057	0.12
P15877	405.83	50	4.141	0.653	0.76	36.158	87.875	5.5	2	0	0.963	20	3.424	10.92	9.687	114.725	124.412	0.846	-0.097	0.28
P15993	910.036	87	4.148	0.55	0.598	30.154	42.2	4.5	8	3	0.749	26.23	7.28	25.212	34.353	239.11	273.464	0.945	-0.095	0.55
P16384	263.166	15	4.086	0.639	0	0	-6	3.8	4	-2	0.934	43.75	3.248	6.916	33.437	41.059	74.496	0	0.003	0.11
P16456	143.227	15	3.893	0.664	0.6	8	36.286	3.286	3	1	0.984	40	1.923	5.206	7.5	26.568	34.068	0.003	0.044	0.25
P16528	592.057	52	3.978	0.56	0.769	38.1	49.636	4.364	4	1	0.952	32.432	4.761	13.543	21.54	161.981	183.52	0.834	0.145	0.24
P16659	251.103	15	4.033	0.76	0.467	6	17.857	3.857	2	2	0.856	36.842	2.941	6.772	19.463	33.814	53.277	0.003	0.091	0.12
P16686	190.458	16	3.987	0.742	0.562	8	-15.333	4.333	3	-1	0.872	43.75	1.874	4.4	4.286	41.059	45.345	0.011	0.107	0.24
P16687	386.335	46	4.008	0.593	0.609	26.357	59.556	4.222	3	0	0.997	26.667	3.315	8.873	31.139	94.195	125.334	0.573	0.033	0.14
P16688	566.173	57	3.976	0.51	0.561	29.688	24.286	4.071	6	-1	0.826	36.111	4.638	10.207	47.233	124.544	171.777	0.493	0.086	0.09
P16692	112.059	15	3.875	0.637	0.667	9	13.75	4.5	2	0	0.972	41.667	1.212	2.123	8.682	19.322	28.004	0.001	0.067	0.12
P16703	456.45	31	3.93	0.645	0.806	18.24	3.556	5.222	7	-1	0.999	21.429	5.606	15.206	38.816	70.042	108.858	0.142	0.15	0.22
P16869	563.622	51	4.015	0.694	0.451	12.609	41.667	4.333	6	1	0.999	39.024	6.966	18.23	12.902	153.369	166.271	0.719	0.005	0.3
P16926	325.374	20	4.075	0.617	0.65	12	35	3.714	3	0	0.898	35.294	3.356	7.725	9.71	83.326	93.036	0.006	0.026	0.12
P17109	611.586	57	3.9	0.53	0.614	28.457	23.667	3.75	2	0	0.97	31.579	5.085	14.168	35.779	105.064	140.842	0.793	0.082	0.21
P17115	571.932	28	4.002	0.651	0.536	8	22.75	3.375	2	1	0.853	27.586	6.38	15.589	44.328	107.459	151.787	0.029	0.238	0.12
P17117	252.286	16	4.098	0.607	1	14.75	82.778	5.111	1	1	0.95	0	2.744	8.564	0	95.403	95.403	0.33	-0.058	0.09
P17169	206.254	16	4.122	0.684	0.312	4	-19.4	5	4	2	0.99	37.5	1.976	4.096	10.847	39.852	50.699	0	-0.009	0.11
P17411	871.142	133	3.925	0.44	0.519	51.449	46.458	3.875	5	0	0.763	32.836	6.129	15.05	64.553	183.559	248.113	0.668	-0.02	0.32
P17443	477.478	27	4.169	0.742	0.852	20.261	62.714	5.286	3	0	0.933	13.793	4.28	11.548	6.539	92.987	99.527	0.232	0.078	0.48
P17444	1135.44	92	4.025	0.467	0.674	35.194	51.042	4.333	8	2	0.753	30	8.347	23.006	114.283	211.414	325.697	0.746	-0.147	0.37
P17445	1175.03	136	4.003	0.494	0.551	44.453	37.517	4.241	15	-4	0.992	32.895	7.425	17.225	69.822	229.845	299.667	0.702	0.145	0.29
P17846	2059.81	266	3.912	0.448	0.395	41.448	19.52	4.4	27	12	0.962	38.971	9.673	22.095	211.546	348.449	559.995	0.84	-0.2	0.1
P17854	653.517	79	3.773	0.409	0.608	31.25	28.95	4.3	9	4	0.809	39.583	6.538	14.99	37.7	178.729	216.429	0.85	-0.023	0.13
P17888	330.501	15	4.323	0.677	0.867	12	25.5	5	6	1	0.985	31.579	2.854	5.846	8.572	59.174	67.745	0.008	-0.019	0.17
P17952	562.231	25	4.259	0.636	0.88	17.455	24	4.538	5	0	0.808	20.69	5.226	11.759	39.865	160.852	200.717	0.055	-0.267	0.14
P17993	2334.52	294	3.924	0.464	0.633	55.452	34.467	4.167	22	-4	0.807	30.968	12.151	34.358	134.464	566.754	701.217	0.999	-0.083	0.64
P18196	311.529	21	3.907	0.734	0.667	12.429	5.571	3.571	3	3	0.963	32	3.161	8.11	9.754	74.873	84.627	0.102	0.073	0.08
P18200	274.066	26	3.744	0.486	0.769	17.2	77.7	5.1	2	0	0.45	27.273	3.462	8.243	2.187	72.458	74.645	0.67	0.324	0.13
P18335	339.321	20	4.3	0.668	0.6	11	32.875	4.875	5	1	0.998	30	3.332	7.299	7.522	55.551	63.073	0.041	0.16	0.19
P18775	86.674	19	3.693	0.52	0.474	8	33.375	4.375	5	0	0.953	33.333	1.196	2.684	7.5	14.492	21.992	0.002	0.048	0.16
P18776	154.482	23	3.543	0.402	0.87	19	20.308	3.231	3	0	0.992	20	2.861	4.837	2.187	38.129	40.316	0.109	0.336	0.07
P18843	242.757	23	4.062	0.572	0.435	9	8	5	5	2	0.995	29.412	1.993	4.636	11.852	55.551	67.403	0.001	-0.09	0.13
P18956	131.363	19	3.655	0.337	0.105	1	40.636	3.636	2	0	0.987	37.5	2.005	4.995	13.951	20.53	34.481	0.001	0.092	0.14
P19318	148.935	26	3.654	0.47	0.615	15	34.833	3.5	2	2	0.993	33.333	2.219	4.229	1.094	46.978	48.072	0.012	0.121	0.16
P19319	180.016	53	3.786	0.494	0.528	27	25	4.545	8	-1	0.999	34.483	2.494	7.078	25.936	33.814	59.75	0.59	0.134	0.17
P19624	579.492	42	4.02	0.6	0.476	9.2	35.733	3.8	5	1	0.965	42.424	6.537	16.479	54.777	80.911	135.688	0.053	0.491	0.15
P19636	76.164	19	3.712	0.517	0.211	3	10.857	3.429	5	1	0.953	64.286	0.857	1.922	6.495	7.246	13.741	0	0.167	0.12
P19925	176.532	15	3.7	0.422	0	0	22.25	3.625	5	1	0.98	78.571	2.981	6.396	35.425	3.623	39.047	0	0.201	0.23
P19926	201.893	15	4.301	0.777	0.533	7	11.75	3.5	1	-1	0.984	46.154	1.502	4.124	19.308	25.36	44.669	0.001	-0.014	0.23
P19934	5217.41	393	4.221	0.5	0.573	41.556	14	3.316	23	8	0.661	36.441	25.203	74.413	324.027	969.726	1293.75	1	-0.824	0.29
P20083	170.138	15	3.942	0.747	0.467	6	0	4.6	2	2	0.824	38.462	1.564	3.924	15.177	28.983	44.161	0	-0.031	0.14
P20966	564.547	31	4.101	0.737	0.742	14.174	71.556	5.222	3	1	0.952	23.333	6.589	15.952	15.045	149.746	164.791	0.42	0.193	0.39
P21151	471.218	35	4.087	0.496	0.8	24.786	48.214	3.714	2	-1	0.747	17.857	4.41	10.59	23.572	130.641	154.213	0.529	-0.092	0.31
P21156	319.875	39	3.878	0.618	0.513	19	45	5.1	6	3	0.835	33.333	3.095	6.888	19.397	55.551	74.948	0.447	0.228	0.08
P21165	88.317	17	3.789	0.535	0.765	12	50.25	5	1	1	0.975	36.364	0.807	1.776	17.143	23.42	40.563	0.001	-0.032	0.11
P21170	437.792	41	3.916	0.567	0.927	35.368	40.9	4.8	4	0	0.969	25.806	4.079	11.102	13.929	82.119	96.048	0.796	0.17	0.23
P21177	402.596	33	4.239	0.534	0.939	30	24.444	4.444	5	0	0.966	22.727	2.966	8.64	9.643	106.271	115.914	0.202	-0.086	0.24
P21179	996.08	151	3.813	0.421	0.596	45.2	35.567	4.5	14	8	0.995	35.065	7.167	17.619	55.176	207.712	262.888	0.976	0.246	0.21
P21338	185.684	19	3.934	0.546	0.316	5	0.6	6	4	2	0.915	52.941	1.936	4.479	31.714	27.775	59.49	0	-0.01	0.15
P21369	160.516	30	3.857	0.481	0.7	20	44	4.727	6	-1	0.989	25	1.955	5.51	7.567	33.081	40.648	0.487	0.259	0.12
P21437	358.074	26	4.298	0.573	0.538	13	-10	4.25	6	-1	0.695	45	2.456	6.7	21.451	79.703	101.155	0.098	-0.089	0.12
P21499	362.917	49	3.703	0.444	0.388	14.316	31.167	4.667	5	1	0.937	35.294	4.645	11.594	45.311	101.678	146.989	0.156	-0.05	0.1
P21507	495.746	33	4.165	0.686	0.909	28.133	37.875	4	4	-2	0.995	25.926	3.344	11.468	5.402	80.911	86.313	0.706	-0.023	0.41
P21513																					Poor prediction
P21514	238.598	60	3.825	0.514	0.883	52	33.929	3.714	5	1	0.986	18.919	2.71	7.028	8.594	48.305	56.899	0.624	0.226	0.23
P21599	593.524	64	3.911	0.524	0.703	26.089	-5.6	4.3	6	0	0.964	35.135	6.219	16.653	64.487	96.61	161.097	0.497	0.181	0.11
P21645	602.006	59	3.906	0.585	0.373	15.545	43	3.588	5	-2	0.997	45.455	6.778	18.736	23.683	136.462	160.145	0.611	0.429	0.17
P21693	162.523	16	3.949	0.637	0	0	13.5	4.167	4	0	0.926	60	1.509	3.659	22.611	16.907	39.518	0	0.01	0.06
P21829	64.03	21	3.544	0.437	0	0	-21.143	4	6	2	0.985	56.25	0.994	2.198	3.259	6.038	9.297	0	0.064	0.09
P21865	562.374	73	3.849	0.465	0.836	46.787	66.4	4.667	4	-1	0.529	17.021	5.04	13.922	16.094	151.112	167.206	0.955	0.033	0.22
P21888	222.221	17	4.137	0.602	0.471	7	37.571	3	1	-1	0.986	35.714	2.586	4.829	13.929	65.212	79.141	0.002	-0.012	0.19
P22106	110.412	15	3.952	0.492	0	0	23.182	3.727	5	-1	0.973	84.615	1.033	2.19	20.446	15.442	35.888	0	-0.062	0.26
P22188	186.933	15	3.814	0.705	0.267	3	-16.6	3	2	0	0.949	33.333	2.187	4.697	13.951	43.475	57.426	0	-0.031	0.13
P22255	590.255	45	4.134	0.578	0.444	14.9	45.538	3.308	1	-1	0.963	34.375	5.76	14.076	59.284	109.241	168.525	0.269	0.327	0.47
P22256	679.612	55	3.888	0.507	0.564	25.806	33.154	4.769	7	0	0.993	38.462	5.886	14.856	72.97	123.178	196.148	0.494	0.273	0.12
P22259	171.341	38	3.726	0.504	0.263	9	14.167	4.083	6	2	0.951	33.333	2.279	4.9	12.946	22.945	35.891	0.005	0.181	0.09
P22333	77.326	17	3.688	0.503	0.118	1	41	3.778	2	0	0.941	57.143	0.979	2.377	6.473	10.869	17.342	0	0.067	0.18
P22523	170.825	16	4.198	0.71	0.312	4	9.167	4.667	4	-1	0.954	40	1.51	2.823	29.173	13.284	42.457	0	-0.026	0.15
P22525	174.779	15	4.192	0.701	0.067	0	-18.667	4.333	3	0	0.881	54.545	1.502	2.898	25.892	15.699	41.591	0	0.009	0.13
P22564	277.012	26	3.884	0.587	0.038	0	30.75	3.5	3	-1	0.961	50	3.111	6.429	34.53	43.475	78.005	0	0.093	0.07
P22634	167.241	15	3.717	0.624	0.733	10	33.4	5.2	3	0	0.96	33.333	2.148	6.135	19.419	24.153	43.572	0.014	0.171	0.15
P23003	357.052	23	3.976	0.542	0.609	13	51.667	5.778	5	3	0.974	47.368	3.751	7.935	45.732	42.267	87.999	0.002	0.113	0.07
P23256	190.056	16	3.826	0.616	0.5	7	13	3.333	2	1	0.984	35.714	2.269	4.75	21.673	35.021	56.694	0.001	0.034	0.1
P23367	102.234	17	3.8	0.445	0.647	10	53.857	3.857	1	-1	0.896	21.429	1.212	2.615	5.379	20.53	25.909	0.002	0.007	0.08
P23522	782.668	51	4.039	0.576	0.922	37.957	52.923	3.846	3	-1	0.988	21.429	5.462	15.593	21.496	252.553	274.048	0.936	-0.362	0.47
P23538	178.129	20	4.106	0.685	0.25	4	25.2	6	4	1	0.831	37.5	1.787	4.771	23.749	24.153	47.902	0	-0.042	0.4
P23721	334.938	24	3.895	0.667	0.583	13	38.889	4.556	4	1	0.985	36.364	3.889	7.318	9.754	68.835	78.589	0.262	0.263	0.19
P23827	341.98	49	3.859	0.488	0.735	34.833	12.333	4.778	6	-1	0.97	25.926	3.035	7.888	55.981	61.985	117.966	0.134	0.256	0.05
P23836	82.39	25	3.727	0.506	0.6	14	29.857	4.714	4	0	0.972	35.294	1.028	2.426	2.187	14.492	16.679	0.233	0.286	0.15
P23837	211.937	15	3.945	0.654	0.6	8	83	5.75	2	0	0.839	21.429	1.972	5.134	2.165	54.343	56.508	0.003	-0.021	0.17
P23845	245.394	33	3.93	0.545	0.636	20	44.857	4.857	4	1	0.829	34.783	2.969	6.369	20.49	30.27	50.76	0.036	0.166	0.16
P23847	134.517	15	4.143	0.752	0.867	12	-0.75	5.25	3	0	0.987	25	0.879	2.568	13.951	25.36	39.311	0.005	-0.042	0.15
P23857																					Too short
P23865	73.362	19	3.602	0.416	0.684	12	49.556	4.778	4	0	1	35.714	1.09	2.382	3.237	14.492	17.728	0.019	0.137	0.09
P23872	264.55	17	4.096	0.76	0.529	8	28.833	4.333	3	0	0.894	35.294	3.476	7.735	11.786	57.966	69.752	0.006	0.114	0.14
P23873																					Too short
P23874	734.94	51	4.125	0.511	0.686	28.914	45.75	4.312	7	-1	0.789	33.333	5.104	11.656	63.437	141.293	204.73	0.109	-0.15	0.32
P23882	215.405	22	4.02	0.632	0.227	4	30.167	6.333	6	-1	0.981	47.059	1.773	4.685	35.469	37.436	72.905	0	-0.059	0.08
P23883	641.709	33	4.216	0.616	0.697	20.87	36.923	4	5	-1	0.901	40	4.756	12.67	82.702	111.102	193.803	0.024	-0.027	0.17
P23886	396.091	38	4.064	0.552	0.842	29.75	57.7	3.9	2	0	0.971	34.615	3.828	8.931	10.737	95.403	106.139	0.597	0.031	0.42
P23890	488.058	86	3.977	0.477	0.395	27.353	49.6	4.65	10	-2	0.993	37.209	4.579	11.016	42.925	91.78	134.704	0.791	0.19	0.21
P23893	128.814	27	3.812	0.501	0.519	13	42	3.667	2	-1	0.997	27.778	1.451	4.112	10.825	19.322	30.147	0.038	0.174	0.18
P23894	179.709	15	4.013	0.684	0.933	13	77.75	4.25	0	0	0.579	16.667	1.553	3.533	1.071	49.413	50.485	0.003	-0.018	0.13
P23895	182.182	15	3.973	0.611	1	14	81.2	4.8	1	0	0.823	9.091	1.406	2.843	0	55.551	55.551	0.036	0.091	0.18
P23908	207.418	15	4.179	0.659	0.267	3	2.6	4.6	3	0	0.985	35.714	1.758	3.739	22.501	30.191	52.691	0	0.02	0.04
P23909	588.776	35	3.944	0.733	0.743	15.385	33.5	4.1	4	1	0.873	34.286	6.898	15.059	30.333	120.763	151.096	0.348	0.093	0.26
P23930	2128.7	272	3.996	0.462	0.794	90	48.261	4.565	17	0	0.7	22.695	10.184	26.033	79.642	536.504	616.146	0.992	-0.293	1
P24171	4336.37	528	3.968	0.464	0.379	43.65	16.456	4.165	45	0	0.902	39.689	14.426	36.857	504.443	713.709	1218.15	0.002	-0.36	0.29
P24177	708.368	52	4.101	0.636	0.962	28.64	76.312	4.812	1	0	0.914	11.538	7.565	18.388	15	185.163	200.163	0.965	0.017	0.33
P24182	204.013	17	4.123	0.664	0.235	3	-0.4	4.2	3	1	0.99	37.5	1.647	4.272	21.429	21.737	43.166	0	-0.026	0.1
P24183																					Too short
P24186	242.286	15	4.273	0.694	0.333	4	51.333	3.111	1	0	0.933	37.5	1.704	3.758	26.897	48.305	75.202	0	-0.047	0.13
P24188	622.09	99	3.915	0.47	0.424	33	35.958	4.333	12	2	0.946	42.105	5.796	14.515	37.049	137.828	174.877	0.926	0.354	0.14
P24192	117.243	16	3.597	0.345	0.438	6	36.273	3.182	3	0	0.899	35.714	2.088	4.779	11.808	18.273	30.081	0.003	0.143	0.14
P24193	281.848	57	3.774	0.447	0.632	35	58.692	4.308	3	-1	0.704	30	3.007	8.528	23.616	60.698	84.314	0.64	0.389	0.12
P24203	124.495	22	3.76	0.444	0.318	6	47.818	3.545	2	0	0.972	31.579	1.853	5.257	9.71	15.699	25.409	0.002	0.143	0.08
P24207	446.628	20	4.038	0.762	0.6	8.333	51	4.143	3	0	0.908	33.333	4.879	11.962	10.715	65.212	75.927	0.016	0.2	0.49
P24215	112.025	23	3.533	0.393	0.174	3	37.6	4.7	6	0	0.93	50	2.389	5.16	6.473	18.114	24.587	0.001	0.146	0.11
P24224	143.451	16	3.795	0.612	0.75	11	27.667	4	3	-2	0.94	40	1.401	4.836	4.286	53.769	58.055	0.104	0.04	0.1
P24228	79.118	16	3.72	0.501	0.75	11	68.667	4.667	1	-1	0.986	23.077	0.851	2.114	9.643	30.191	39.834	0.015	0.043	0.1
P24230	476.999	74	3.871	0.508	0.811	48.833	49.882	4	4	-2	0.427	26.667	5.153	14.213	38.639	100.233	138.872	0.771	0.05	0.16
P24232	660.931	86	3.895	0.457	0.953	64.61	70.95	4.95	6	1	0.727	19.231	5.458	13.713	20.734	207.712	228.446	0.888	-0.239	0.24
P24554	194.244	16	3.824	0.648	0.5	7	59.8	4.6	1	1	0.96	30.769	2.193	5.253	7.5	43.475	50.975	0.002	0.022	0.11
P25397	1026.78	81	4.163	0.589	0.568	34.13	24.04	4.48	15	4	0.857	42.373	7.414	20.107	87.695	159.407	247.102	0.644	0.231	0.11
P25437	1247.41	127	3.937	0.468	0.339	19.116	36.194	3.71	9	3	0.791	40.541	8.127	21.632	122.921	275.656	398.577	0.888	-0.133	0.05
P25516	674.927	62	3.98	0.626	0.645	34.55	37.25	4.25	7	1	0.968	32.609	5.742	14.754	70.021	106.271	176.292	0.624	0.051	0.33
P25519	1990.3	233	4.07	0.491	0.472	52.236	25.069	4.483	16	-1	0.624	39.286	8.921	20.916	186.956	330.89	517.846	0.1	-0.367	0.12
P25522	312.85	19	4.096	0.651	0.632	11	60.833	4.833	2	1	0.929	18.75	3.523	7.812	11.786	71.25	83.036	0.029	0.02	0.1
P25524	119.493	32	3.666	0.487	0.25	7	16.4	4.4	8	0	0.998	47.826	1.528	4.181	5.424	14.492	19.915	0.004	0.335	0.1
P25526	591.818	47	3.94	0.67	0.489	16.261	35.5	4.286	7	-2	0.979	32.609	6.275	14.436	42.097	130.424	172.521	0.28	0.332	0.29
P25527	581.251	37	3.99	0.679	0.973	21.833	78.833	4.333	1	0	0.945	19.444	6.869	16.322	7.5	144.895	152.395	0.565	0.247	0.3
P25534	780.282	101	3.853	0.473	0.693	39.457	52.2	4.133	6	1	0.52	27.419	8.537	25.978	27.88	214.958	242.838	0.999	0.143	0.51
P25535	1259.76	147	4.131	0.517	0.449	41	46.815	4.074	8	-1	0.374	32.5	7.453	18.606	84.193	279.912	364.106	0.599	-0.096	0.29
P25536	513.998	33	4.045	0.707	0.485	12.125	-10.4	4.8	8	1	0.94	43.333	5.724	14.459	42.119	49.513	91.632	0.371	0.276	0.05
P25539	182.662	19	3.783	0.361	0.053	0	23.9	5.3	8	1	0.889	64.286	2.615	7.363	52.811	6.038	58.849	0	0.048	0.09
P25552	191.295	15	4.172	0.685	0.733	10	-14.333	3	2	1	0.946	30.769	1.712	3.689	11.941	35.021	46.962	0.002	-0.043	0.17
P25553	718.191	113	3.859	0.447	0.54	52.23	35.08	4.16	11	0	0.989	32.258	7.228	18.136	36.695	173.72	210.415	0.986	0.381	0.3
P25665	291.686	16	4.044	0.644	0.5	7	3	4.5	4	0	0.985	37.5	3.453	7.659	11.786	56.759	68.545	0.005	0.036	0.17
P25714	2106.67	204	4.019	0.502	0.873	72.337	63.632	4.974	10	1	0.743	22.222	9.253	20.572	62.454	539.453	601.907	0.988	-0.553	0.71
P25718	115.515	17	3.584	0.382	0.412	6	31.727	5.273	9	0	0.933	28.571	2.077	4.222	12.88	22.945	35.825	0.002	0.112	0.18
P25737	365.005	54	3.957	0.563	0.852	45	50.625	5.25	3	1	0.999	24.242	2.72	7.67	12.924	67.627	80.551	0.563	0.208	0.38
P25745	237.331	24	3.954	0.532	0.833	19	32.875	3.75	3	0	0.822	25	2.05	5.415	3.281	53.611	56.891	0.041	-0.025	0.11
P25888	331.913	18	4.017	0.614	0.222	3	-15.667	4.167	5	2	0.365	50	3.093	6.976	68.21	28.983	97.193	0	-0.077	0.04
P25889	166.342	20	3.568	0.322	1	19	49.364	3.636	1	1	0.948	21.053	2.887	5.116	3.281	39.495	42.776	0.061	0.146	0.1
P25894	400.36	21	3.879	0.632	0.762	11	56.625	3.625	1	0	0.324	30.769	6.063	15.923	11.786	99.58	111.366	0.137	0.26	0.2
P26458	2400.52	306	4.008	0.496	0.895	80.066	70.764	4.527	8	0	0.941	18.868	12.435	36.841	26.941	634.123	661.065	1	-0.179	0.89
P26459	2236.3	399	3.943	0.479	0.727	88.793	42.708	4.438	22	-3	0.955	26.136	11.646	31.519	112.428	518.31	630.738	0.999	-0.289	0.95
P26602	359.467	60	3.747	0.411	0.5	24.067	34.909	4.364	9	0	0.821	37.143	4.612	10.765	23.771	68.835	92.606	0.815	0.52	0.19
P26616	583.893	83	3.826	0.417	0.675	32.929	27.158	3.947	9	-2	0.899	33.333	5.906	17.888	66.563	117.219	183.782	0.841	0.055	0.11
P26648	95.734	20	3.599	0.424	0.45	8	67.182	5	3	0	0.988	26.667	1.497	3.751	4.33	15.778	20.108	0.002	0.194	0.1
P27125	1427.02	163	4.013	0.476	0.613	50.82	45.73	4.595	19	1	0.695	30.769	8.578	21.514	98.167	345.163	443.33	0.892	-0.185	0.49
P27249	370.628	21	4.004	0.668	0.667	11.571	47.143	4.571	3	1	1	34.783	4.34	10.186	10.781	74.873	85.654	0.019	0.11	0.2
P27250	237.188	22	4.103	0.584	0.136	2	12.25	6.5	3	3	0.986	46.667	1.957	4.466	29.438	35.021	64.46	0	-0.02	0.14
P27278	382.132	69	3.661	0.438	0.565	33.897	37.625	4.938	10	1	0.819	29.545	4.581	9.799	36.562	71.25	107.812	0.598	0.184	0.25
P27296	552.86	77	3.978	0.473	0.416	28.938	42.273	4.818	5	2	0.921	33.333	4.655	11.263	58.434	95.561	153.995	0.26	0.08	0.14
P27302	389.103	35	4.279	0.545	0.857	29	35.333	4	3	1	0.984	28	3.15	8.033	24.798	106.271	131.07	0.435	-0.021	0.07
P27303	630.253	50	3.944	0.506	0.6	17.8	22.467	4.067	8	0	0.949	34.211	6.878	17.762	76.516	108.845	185.361	0.005	0.163	0.12
P27306	347.408	20	4.218	0.669	0.65	12	6.429	4.286	4	1	0.945	33.333	3.228	8.138	8.638	80.911	89.549	0.021	-0.06	0.12
P27431	329.915	21	3.873	0.469	0.714	12.133	32.556	4.222	3	-2	0.87	42.857	4.187	11.321	33.348	79.783	113.131	0.019	-0.033	0.07
P27550	150.786	19	3.61	0.361	0.316	5	25.125	4.25	4	0	0.989	37.5	2.907	7.011	27.858	14.492	42.349	0.001	0.118	0.11
P27828	609.883	39	4.037	0.526	0.641	23.04	45.909	5.091	4	3	0.843	36.667	4.779	12.411	70.242	104.173	174.415	0.017	-0.166	0.13
P27829	413.127	25	4.031	0.736	0.68	11.529	29.143	4.429	4	0	0.982	34.615	6.496	15.083	15.023	114.467	129.49	0.113	0.094	0.18
P27830	1706.17	260	3.9	0.439	0.273	22.901	22.233	3.917	35	0	0.929	46.667	10.996	29.525	167.515	241.842	409.357	0.993	0.524	0.04
P27833	456.16	44	3.894	0.503	0.773	24.353	57.444	4.056	4	1	0.986	28.571	5.639	15.556	9.732	118.169	127.901	0.83	0.214	0.15
P27838	89.238	15	3.716	0.556	0.4	5	39.714	4.286	4	1	0.976	50	1.05	2.463	15.2	27.775	42.975	0.025	0.155	0.06
P27848	270.308	31	3.96	0.601	0.935	27.034	54.875	5.375	4	-2	0.351	30.435	3.301	9.049	9.643	62.797	72.44	0.609	0.27	0.13
P27859	383.318	19	4.023	0.738	0.579	8.909	27.625	5.125	5	0	0.976	36	4.66	12.164	20.579	65.212	85.791	0.155	0.183	0.05
P28246	832.786	53	4.142	0.533	0.66	25.371	39.952	4.048	7	0	0.869	34.043	6.157	13.254	66.718	160.694	227.412	0.344	0.004	0.3
P28248	610.475	72	3.987	0.525	0.472	30.176	43.647	4.588	9	0	0.91	34.884	4.724	11.411	50.558	117.14	167.698	0.365	0.251	0.24
P28305	312.535	15	4.209	0.54	0.733	10	28	4	2	2	0.908	26.667	2.527	6.248	20.402	45.89	66.292	0.027	-0.003	0.05
P28306	369.973	45	3.979	0.494	0.956	41.442	55.25	4.25	2	1	0.776	15.385	3.382	8.422	7.567	117.14	124.707	0.719	0.174	0.25
P28629	268.145	22	3.887	0.552	0.864	17.263	41.875	3.375	3	0	0.885	26.316	3.372	8.797	8.572	62.797	71.368	0.023	0.055	0.16
P28630	311.676	23	4.055	0.549	0.826	18	55.2	5	2	2	0.765	35	3.292	6.377	12.007	90.572	102.579	0.104	-0.08	0.07
P28861	1147.63	101	3.989	0.468	0.564	33.825	32.273	4.5	13	3	0.848	32.308	7.398	19.898	92.003	258.432	350.436	0.738	-0.174	0.15
P28903	89.183	20	3.522	0.395	0.55	10	45.5	4.2	3	0	0.994	35.294	1.725	4.327	3.237	14.492	17.728	0.007	0.108	0.17
P29018	180.058	29	4.13	0.723	0.759	21	78.333	6	2	0	0.993	20	1.556	3.913	7.589	39.852	47.44	0.026	0.024	0.27
P29131																					Poor prediction
P29745	67.692	17	3.616	0.439	0.529	8	-1.625	3.375	7	-2	0.965	30.769	0.865	1.824	5.379	10.869	16.248	0.002	0.156	0.08
P30011	396.123	37	3.69	0.51	0.486	14.222	27.444	3.778	5	-2	0.998	35.294	5.443	13.913	48.437	59.174	107.611	0.032	0.307	0.05
P30014	615.389	64	4.031	0.488	0.906	43.793	73	5.5	3	2	0.993	18.421	5.61	13.092	29.106	199.259	228.365	0.752	0.058	0.17
P30125	72.406	16	3.547	0.458	0.375	5	28.667	4.333	7	-2	0.999	31.25	1.323	2.811	7.5	8.453	15.954	0.001	0.176	0.11
P30131	115.456	21	3.434	0.347	0.571	11	44.091	4.364	4	2	0.991	33.333	3.141	6.001	6.517	19.56	26.077	0.005	0.18	0.14
P30138	77.492	22	3.645	0.561	0.318	6	45.3	4.8	6	1	0.946	42.105	0.969	2.04	5.446	8.453	13.899	0.002	0.087	0.23
P30139	77.759	24	3.601	0.387	0.333	7	11.286	3.857	3	0	0.992	33.333	1.008	2.314	3.214	18.114	21.329	0.005	0.139	0.12
P30140	94.387	20	3.781	0.491	0.55	10	60.25	3.875	2	0	0.998	26.667	1.137	2.7	6.429	16.907	23.336	0.008	0.089	0.13
P30147	188.443	15	3.849	0.689	0.533	7	37.5	4.5	5	-1	0.975	44.444	2.264	4.742	28.168	15.699	43.867	0.001	0.063	0.2
P30176	757.905	79	4.15	0.488	0.506	37.4	35.929	4.429	5	0	0.508	40.909	5.502	14.902	77.521	156.992	234.513	0.325	0.072	0.13
P30178	572.436	34	3.922	0.657	0.735	15.68	31.75	3.75	3	-1	0.989	22.222	6.677	17.531	13.929	162.614	176.543	0.688	-0.052	0.25
P30745	580.339	106	3.736	0.402	0.538	46.175	28.033	4.767	14	10	0.886	40.351	6.183	16.311	33.636	120.168	153.804	0.981	0.484	0.14
P30748																					Too short
P30749	588.074	47	3.903	0.495	0.66	24.323	36.167	4.75	6	1	0.969	36.111	5.402	13.633	70.154	120.763	190.917	0.323	-0.044	0.09
P30750	338.153	16	4.055	0.767	0.5	6.5	-19.167	4.167	6	0	0.968	40	4.336	11.33	13.929	67.627	81.556	0.019	0.158	0.09
P30844	234.28	15	3.892	0.731	0.667	9	57.167	3.5	1	0	0.845	37.5	3.164	7.867	10.715	53.136	63.85	0.006	0.051	0.21
P30847	357.237	17	4.112	0.714	1	15.882	56.25	4.75	2	0	0.731	29.412	3.266	8.995	14.062	68.835	82.897	0.021	-0.005	0.25
P30850	707.966	53	4	0.55	0.528	19.857	28.333	4.667	6	1	0.929	34.884	5.819	13.58	45.134	185.975	231.109	0.347	-0.105	0.13
P30855	140.729	17	3.931	0.77	0.471	7	37.8	2.8	1	0	0.548	46.154	1.177	3.052	6.451	35.021	41.472	0	-0.054	0.31
P30870	160.506	17	3.906	0.697	0.647	10	46	5	2	2	0.897	26.667	1.651	3.544	3.281	40.248	43.528	0.001	0.017	0.2
P30958	266.081	15	4.044	0.597	0.267	3	-18.25	6.25	4	2	0.766	35.714	1.659	4.47	19.662	36.229	55.891	0	-0.092	0.21
P31057	108.168	18	3.887	0.698	0.889	15	72.75	4.5	1	0	0.988	15.385	0.775	2.342	0	41.059	41.059	0.001	-0.07	0.15
P31069	358.569	30	3.97	0.623	0.733	21	53.429	4	2	-1	0.917	23.81	2.311	7.062	3.237	60.381	63.618	0.044	0.02	0.48
P31119	1071.63	115	3.998	0.47	0.757	61.195	59.739	4.826	7	3	0.782	25	6.452	14.883	66.023	221.392	287.415	0.67	-0.211	0.44
P31120	371.647	38	3.774	0.457	0.316	10.333	2.364	4.364	7	1	0.992	33.333	3.539	8.222	45.046	35.021	80.067	0.006	0.144	0.06
P31129	294.887	34	3.954	0.455	0.941	31	90.778	5.222	0	0	0.837	9.091	2.777	7.121	0	104.173	104.173	0.576	0.007	0.09
P31133	170.089	54	3.588	0.451	0.648	34	26.9	5	9	-3	0.991	33.333	2.847	6.968	15	16.907	31.907	0.619	0.582	0.15
P31142	242.497	16	3.987	0.721	0.312	4	13.6	3.4	3	-2	0.984	42.857	3.363	6.937	8.572	71.25	79.822	0.003	0.004	0.07
P31224	199.237	15	3.905	0.611	1	14	76.833	4.167	0	0	0.924	21.429	2.121	5.038	0	48.938	48.938	0.012	0.012	0.35
P31460	176.35	29	3.675	0.389	0.586	15.294	53.727	4.091	3	0	0.937	28.571	3.219	7.227	8.638	26.647	35.285	0.641	0.409	0.26
P31466	678.929	50	4.023	0.646	0.78	29.538	50.4	3.6	2	0	0.893	26.19	5.661	17.071	6.429	194.428	200.857	0.825	-0.046	0.42
P31473	427.99	53	3.981	0.473	0.491	22.769	38.071	4.357	4	1	0.752	34.375	4.372	11.555	50.491	98.451	148.943	0.257	0.004	0.12
P31545	1135.06	165	3.926	0.419	0.545	49.089	30.053	4.421	17	2	0.992	37.037	7.792	18.97	88.723	233.389	322.112	0.982	0.098	0.32
P31547	479.336	35	4.034	0.658	0.914	27.375	58.7	4.1	2	0	0.971	19.355	4.353	12.158	4.286	94.353	98.639	0.375	0.35	0.5
P31550	876.221	144	3.847	0.454	0.583	66.238	19.478	4.348	18	-5	0.956	32.051	7.178	18.106	76.184	176.314	252.498	0.897	0.259	0.29
P31551	1569.24	151	4.03	0.51	0.437	27.818	39.097	4.29	12	1	0.937	38.889	8.624	23.222	148.503	272.924	421.427	0.411	-0.129	0.14
P31552	4817.95	491	3.996	0.514	0.299	34.054	23.067	4.124	48	2	0.665	42.963	14.629	40.198	471.481	760.786	1232.27	0	-0.243	0.19
P31553	985.81	111	3.854	0.496	0.649	44.083	52.32	4.36	13	0	0.915	27.397	6.802	13.964	47.432	208.9	256.331	0.715	0.206	0.48
P31554	1110.51	120	4.092	0.487	0.9	63.593	75.455	5	5	0	0.587	17.647	7.252	19.307	28.952	309.153	338.104	0.979	-0.174	0.59
P31572	193.015	16	4.113	0.739	0.375	5	35.2	3	1	-1	0.972	38.462	1.33	3.971	6.429	59.174	65.603	0.001	-0.074	0.26
P31658	666.427	76	3.778	0.398	0.645	47.592	27.889	4.222	10	0	0.958	28.889	5.363	15.372	48.238	140.322	188.56	0.814	0.237	0.22
P31660	982.558	90	4.093	0.472	0.378	20.765	39.6	3.45	4	0	0.813	35.185	6.09	15.813	108.483	189.598	298.081	0.26	-0.088	0.2
P31663	621.21	56	3.784	0.469	0.446	14.72	32.235	4.353	6	1	0.885	35	6.504	16.331	61.383	123.416	184.799	0.131	-0.017	0.17
P31667	566.771	44	4.101	0.645	0.75	29.515	56.333	4.833	5	2	0.929	21.622	4.311	13.914	10.847	123.178	134.025	0.869	0.032	0.48
P31677	291.591	15	3.915	0.663	0.667	8.6	31.429	3.714	2	0	0.994	35.294	3.846	8.722	13.929	78.496	92.425	0.009	0.016	0.14
P31678	309.56	44	3.768	0.471	0.477	20	30.2	4.4	8	0	0.854	39.286	3.207	8.763	54.733	36.229	90.962	0.085	0.385	0.12
P31806	472.293	32	3.885	0.67	0.406	10	37.231	4.154	5	0	0.964	37.931	5.921	15.787	32.232	97.818	130.05	0.077	0.058	0.08
P31979	184.776	25	4.111	0.602	0.12	2	22.167	4.5	3	2	0.96	47.059	1.381	3.51	9.754	24.153	33.906	0	0.061	0.11
P31992																					Too short
P32055	675.354	97	3.85	0.508	0.351	31.353	23.1	4.25	10	5	0.961	45.283	5.194	10.961	74.683	106.271	180.954	0.198	0.107	0.08
P32056	176.851	18	3.964	0.617	0.167	2	41.857	6	5	2	0.866	53.846	1.45	3.299	16.293	16.907	33.2	0	0.103	0.12
P32099	147.915	26	3.623	0.462	0.346	8	47.727	4.636	5	-2	0.966	52.381	2.218	4.64	13.951	26.568	40.519	0.002	0.063	0.09
P32131	317.653	47	3.739	0.451	0.553	24.769	34.5	4.25	8	2	0.958	43.75	3.827	10.465	34.464	62.797	97.26	0.578	0.106	0.12
P32138	183.605	16	4.121	0.747	0.438	6	-1	4.2	4	-3	0.987	42.857	1.178	3.847	24.71	8.453	33.163	0	-0.021	0.19
P32140	184.968	16	3.927	0.517	1	15	79.6	6.6	4	1	0.986	15.385	1.73	4.027	5.468	32.606	38.074	0.011	0.097	0.44
P32156	1875.72	186	4.013	0.462	0.651	47.14	39.686	4.686	19	3	0.974	28.302	9.777	25.085	125.219	316.537	441.756	0.165	0.325	0.52
P32166	2439.27	328	4.044	0.505	0.54	48.328	31.397	3.921	28	2	0.903	37.427	13.808	32.46	151.553	503.561	655.114	0.992	0.331	0.39
P32169	275.709	15	4.236	0.669	0.533	7	43.167	4.5	2	0	0.988	28.571	1.89	5.332	9.754	56.759	66.512	0.002	0.077	0.15
P32170	139.205	18	3.542	0.329	0.278	4	28.889	4.333	4	1	0.995	57.143	2.014	6.369	25.892	39.852	65.744	0.003	0.003	0.07
P32171	1059.36	123	3.942	0.453	0.252	14	27.974	3.579	20	-1	0.959	46.154	8.291	22.11	95.262	154.576	249.838	0.692	0.416	0.05
P32173	214.671	16	4.013	0.573	0.875	13	53.4	4.6	2	-1	0.974	35.714	1.824	4.287	12.858	64.004	76.862	0.185	-0.066	0.02
P32176																					Too short
P32177	150.864	23	3.958	0.682	0.261	5	17	3	3	-1	0.923	45	1.506	3.421	8.594	29.537	38.131	0.001	0.003	0.07
P32662	601.504	31	3.987	0.604	0.645	15.9	14.111	4.444	6	0	0.948	33.333	5.313	14.788	46.272	92.987	139.259	0.033	0.127	0.09
P32664	534.192	60	4.068	0.533	0.617	34.27	29.632	4.211	9	4	0.726	35.897	4.505	9.813	44.793	125.593	170.386	0.299	0.096	0.1
P32684	194.095	19	4.052	0.582	0.263	4	49	5.2	3	-1	0.989	46.154	1.333	4.113	22.501	21.737	44.238	0	0.062	0.14
P32695	105.944	23	3.582	0.441	0.435	9	38	4.182	7	-1	0.985	47.059	1.765	4.484	4.286	20.609	24.895	0.006	0.115	0.13
P32705	398.868	22	3.979	0.718	0.591	7.385	76.9	5	2	0	0.994	23.077	5.083	10.37	11.786	70.042	81.828	0.007	0.252	0.43
P32717	108.366	15	3.764	0.683	0.867	12	41	5.25	2	1	0.98	15.385	1.122	2.229	0	38.07	38.07	0.003	-0.018	0.22
P32719	246.31	16	4.075	0.723	0.875	13	28.2	5.4	3	2	0.995	11.111	3.146	6.365	5.357	39.852	45.209	0.424	0.188	0.28
P33013	276.023	17	4.131	0.704	0.765	12	56.6	6.2	3	1	0.75	21.053	2.735	5.811	4.308	64.558	68.866	0.434	0.129	0.08
P33018	451.998	17	4.169	0.66	0.882	14	49.375	3.75	1	0	0.948	23.81	4.046	10.655	8.66	95.403	104.063	0.1	0.045	0.27
P33022	201.211	15	3.94	0.594	0.733	10	47.5	4.667	2	2	0.999	15.385	2.18	4.33	1.094	63.093	64.187	0.14	0.044	0.07
P33025	209.564	40	3.605	0.408	0.7	27	44.846	3.692	5	-1	0.971	29.63	3.216	5.957	6.451	43.633	50.084	0.528	0.232	0.09
P33195	463.055	57	3.936	0.534	0.596	30.235	43.312	3.812	2	-1	0.846	29.73	4.436	9.988	38.617	80.495	119.112	0.287	0.189	0.12
P33219																					Too short
P33221	209.613	23	3.83	0.484	0.087	1	36	4.857	3	1	0.988	35.294	2.208	5.829	7.567	36.229	43.795	0	0.117	0.25
P33224	589.719	62	4.108	0.495	0.79	44.49	34.235	3.765	9	2	0.867	35	4.414	12.41	28.952	120.763	149.714	0.669	-0.043	0.23
P33225	81.732	16	3.572	0.414	0.438	6	18.429	5.857	5	1	0.982	35.714	1.336	2.594	9.798	13.284	23.082	0.001	0.024	0.17
P33226	2316.82	350	4.018	0.484	0.706	73.935	36.263	4.123	26	8	0.91	33.333	12.724	34.414	101.934	593.3	695.234	1	-0.195	0.6
P33232	436.686	38	3.955	0.641	0.947	26.444	39.667	4.222	4	0	0.979	29.032	5.371	13.364	14.017	124.386	138.403	0.788	0.038	0.15
P33371	374.456	43	4.087	0.61	0.698	28.533	51.5	4.875	4	-1	0.946	28.571	2.865	9.665	33.259	72.458	105.717	0.329	-0.03	0.13
P33599	513.729	61	3.819	0.461	0.689	29.333	38.467	3.8	5	1	0.943	34.146	6.15	16.86	47.365	115.932	163.298	0.846	0.161	0.23
P33602	66.746	16	3.545	0.432	0.5	7	34.875	4	3	-1	0.987	38.462	1.001	2.709	4.308	13.284	17.592	0.001	0.072	0.19
P33607	976.914	71	4.164	0.578	0.873	50.355	44.5	4.375	5	-1	0.984	23.404	6.012	15.674	23.616	279.754	303.37	0.961	-0.306	0.37
P33643	261.201	22	3.827	0.573	0.273	5	5.8	6.4	5	4	0.995	45	2.97	6.07	20.734	55.551	76.285	0.001	0.001	0.11
P33644	232.832	19	3.834	0.481	0.105	1	27.571	4.571	4	0	0.979	43.75	3.294	7.434	21.518	67.627	89.145	0	-0.009	0.06
P33647	208.49	15	3.992	0.692	0.2	2	-7	3.25	2	0	0.949	50	2.08	3.786	20.446	32.606	53.052	0	0.165	0.07
P33650	594.595	57	4.094	0.557	0.877	36.72	67.583	4.75	4	0	0.942	20.513	5.746	13.988	9.71	172.691	182.4	0.561	-0.117	0.48
P33667	77.265	16	3.626	0.416	0.375	5	40	3.875	2	-1	0.979	38.462	1.137	2.293	3.237	12.076	15.313	0	0.062	0.21
P33919	605.849	69	3.804	0.453	0.42	13.034	29.909	4.545	10	2	0.829	38.776	6.695	16.662	56.092	126.88	182.972	0.142	0.093	0.12
P33937	107.69	20	3.484	0.336	0.05	0	39.5	4.125	4	0	0.997	43.75	2.226	4.519	11.852	13.284	25.136	0	0.133	0.12
P35340	886.668	92	3.989	0.484	0.576	31.396	27.714	4.571	13	2	0.91	33.929	7.708	17.762	128.433	160.615	289.048	0.209	-0.172	0.1
P36548	333.346	15	4.037	0.725	0.6	8	46.2	4.2	2	-1	0.518	33.333	4.054	7.841	11.808	73.665	85.473	0.011	0.055	0.11
P36553	1293.16	102	3.993	0.536	0.549	23.929	32.652	4.261	10	3	0.655	27.536	9.141	24.67	83.033	287.416	370.449	0.973	-0.174	0.42
P36566	415.674	18	4.146	0.761	0.611	7.818	12	4	4	0	0.992	31.818	4.866	11.803	16.094	73.665	89.759	0.012	0.124	0.08
P36649	107.676	16	3.527	0.349	0.125	1	58.333	4.667	2	-1	0.948	50	2.125	4.598	8.638	14.808	23.446	0.001	0.167	0.12
P36655	174.387	15	4.022	0.765	0.867	12	90.167	5	0	0	0.836	18.75	1.914	4.551	1.094	42.267	43.361	0.003	0.023	0.38
P36672	379.366	32	4.098	0.641	0.906	27.379	76.556	5.111	3	1	0.954	21.429	3.909	8.762	1.071	97.818	98.889	0.728	0.042	0.38
P36675																					Too short
P36680	495.677	32	3.909	0.571	0.656	19.905	51.111	4.556	4	-1	0.951	30.769	4.734	14.478	39.91	90.572	130.482	0.343	0.158	0.16
P36683	519.337	36	4.191	0.54	0.361	11.385	60.583	4.667	3	0	0.853	28.571	3.052	8.763	23.749	97.818	121.567	0.004	-0.127	0.22
P36837	803.248	61	4.068	0.59	0.754	29.957	54.786	4.286	3	1	0.988	26.667	7.518	21.368	15.067	179.937	195.003	0.855	0.402	0.63
P36929	759.76	42	4.074	0.551	0.381	12.625	3.1	4.4	4	1	0.927	32.353	4.761	10.748	69.525	150.954	220.478	0.013	-0.117	0.1
P36937																					Too short
P36979	349.846	15	4.277	0.806	0.733	10	-1.667	3.833	4	0	0.999	35.294	3.624	6.957	16.183	61.589	77.772	0.003	0.021	0.11
P37001	141.797	17	4.037	0.723	0.647	10	57.2	3.8	1	0	0.998	38.462	1.016	2.504	3.214	31.398	34.613	0.001	-0.019	0.41
P37013	522.275	56	3.867	0.521	0.304	6.941	43.571	3.786	4	2	0.732	36.842	5.659	11.364	48.592	97.818	146.41	0.002	0.081	0.12
P37019	475.208	41	4.052	0.66	0.902	24.919	72.091	5	2	1	0.996	16.129	5.983	13.311	10.825	112.309	123.135	0.831	0.205	0.3
P37025	201.513	20	3.61	0.361	0	0	10.857	4	6	3	0.994	78.571	2.531	6.343	36.894	12.076	48.971	0	0.114	0.14
P37028	1113.94	103	3.879	0.475	0.524	26.852	4.92	3.84	16	0	0.722	41.791	8.625	25.713	74.484	263.263	337.747	0.984	0.058	0.08
P37051	617.908	48	3.858	0.519	0.667	24.125	35.933	4.067	5	3	0.917	30.769	5.261	12.702	30.488	95.403	125.89	0.593	0.31	0.12
P37095	266.674	16	4.114	0.665	0.438	6	39.286	5.857	5	1	0.978	33.333	2.252	5.767	14.04	19.322	33.362	0.007	0.139	0.34
P37128	453.507	26	3.968	0.632	0.692	15.667	45	4.2	2	1	0.988	23.077	4.671	10.107	36.54	107.479	144.019	0.041	-0.062	0.07
P37146	538.645	60	4.216	0.45	0.583	34	41.308	4.692	8	1	0.724	32.353	3.703	8.685	50.779	119.555	170.334	0.209	-0.112	0.28
P37177	5091.75	550	4.063	0.499	0.395	33.622	16.065	3.826	46	0	0.605	42.373	16.389	40.776	541.138	852.962	1394.1	0	-0.307	0.29
P37188																					Too short
P37313	114.773	20	3.544	0.377	0.55	10	0.444	3.667	6	0	0.895	35.294	1.981	4.567	9.776	18.114	27.89	0.019	0.198	0.06
P37329	105.894	34	3.755	0.556	0.765	25	21.917	2.917	5	-1	0.988	40	1.294	2.596	1.071	21.737	22.809	0.244	0.398	0.14
P37330	172.211	20	3.797	0.486	0.05	0	43	6.4	4	0	0.96	53.333	1.642	4.022	41.114	19.322	60.436	0	-0.034	0.24
P37339	854.502	105	3.932	0.483	0.581	37.672	40.917	4.333	8	2	0.702	29.508	7.268	16.458	42.075	226.123	268.198	0.968	-0.176	0.24
P37340	873.66	100	3.975	0.476	0.79	58.228	45.474	4.789	11	0	0.692	24.561	5.932	17.779	44.107	265.995	310.102	0.926	-0.179	0.41
P37344	324.175	19	4.185	0.633	1	18	61.714	4.714	1	0	0.682	11.765	3.423	7.52	15.2	96.61	111.81	0.046	-0.069	0.08
P37349	87.189	18	3.583	0.376	0.333	5	41.182	3.818	6	0	0.93	40	1.574	4.07	4.308	12.076	16.384	0.001	0.09	0.17
P37351	203.639	15	4.085	0.614	0.333	4	47.5	3.333	2	0	0.998	38.462	1.799	4.013	22.501	36.229	58.729	0.001	0.101	0.08
P37595	192.322	19	4.034	0.536	0.579	10	26.429	2.571	1	-1	0.995	37.5	2.236	5.354	15.023	73.665	88.688	0.003	-0.126	0.08
P37610	1618.84	151	4.096	0.479	0.629	50.274	25.656	4.625	18	4	0.813	34.444	8.54	22.509	141.667	315.191	456.858	0.659	-0.299	0.34
P37613	1148.54	132	4.004	0.484	0.371	46.204	26.909	4.091	10	0	0.788	41.558	7.449	24.257	118.028	220.996	339.024	0.827	-0.08	0.06
P37617	448.578	40	4.201	0.541	0.625	22.8	53.636	3.727	1	0	0.938	26.923	4.23	11.037	20.38	109.894	130.274	0.104	-0.08	0.43
P37624	452.861	21	4.252	0.477	1	19.905	78.625	4.75	1	0	0.751	10.526	3.882	9.575	15	130.008	145.008	0.177	-0.201	0.36
P37634	360.023	25	4.142	0.729	0.4	9	22.889	4.111	5	0	0.994	45.833	4.102	9.232	51.85	39.852	91.702	0.001	0.17	0.09
P37637	339.543	24	3.95	0.499	1	20.5	67	4.583	2	0	0.827	8	4.222	11.351	1.071	96.689	97.761	0.8	0.051	0.25
P37647	312.098	16	4.121	0.785	0.688	10	11.4	4.8	5	0	0.994	37.5	3.426	7.847	10.715	55.551	66.265	0.003	0.051	0.14
P37653	1063.37	149	3.981	0.464	0.752	71.25	51.867	4.633	13	0	0.951	22.989	7.843	20.467	79.035	258.591	337.626	0.963	-0.328	0.5
P37666	140.11	15	4.189	0.723	0.6	8	50.333	4.333	2	0	0.954	30.769	1.155	2.322	16.072	28.983	45.055	0	-0.083	0.26
P37672	100.814	20	3.701	0.446	0.1	1	19.889	3.667	5	1	0.946	64.286	1.134	3.494	23.838	12.076	35.914	0	-0.009	0.09
P37685	462.623	79	3.817	0.465	0.797	34.635	40.6	4.4	9	-2	0.977	23.529	6.535	15.492	25.914	113.418	139.332	0.872	0.421	0.29
P37689	663.993	59	3.968	0.516	0.458	24.593	31.667	4.6	8	-1	0.978	40	4.981	11.113	62.167	108.687	170.853	0.322	0.275	0.1
P37690	204.025	18	3.933	0.757	0.722	12	23.5	3.5	2	0	0.814	35.714	1.722	4.618	16.072	30.191	46.263	0.009	0.001	0.15
P37744	67.054	18	3.57	0.434	0.444	7	-10	3.833	4	-1	0.946	38.462	1.027	2.235	1.071	13.284	14.355	0.004	0.126	0.12
P37745	531.496	39	4.033	0.541	0.154	3	33.545	5.273	6	0	0.859	46.154	4.492	12.23	63.504	65.212	128.716	0	0.242	0.06
P37747	247.615	16	4.212	0.793	0.5	7	48.2	4.4	2	-1	0.969	40	2.507	5.583	31.072	27.775	58.848	0.001	0.001	0.14
P37758	299.657	16	4.101	0.737	0.938	14	94	5.4	1	0	0.997	16.667	3.173	7.346	2.187	47.098	49.285	0.013	0.092	0.62
P37769	260.845	17	3.851	0.519	0.588	9	26.167	3.667	2	0	0.904	31.25	2.719	6.371	3.259	54.343	57.602	0.004	0.096	0.05
P37773	271.398	23	3.676	0.477	0	0	-10.545	4.091	11	2	0.554	75	3.763	8.121	46.604	8.453	55.057	0	0.14	0.03
P37774	231.492	19	3.757	0.549	0.632	11	41.667	4.444	3	0	0.99	36.842	3.336	7.161	4.352	77.288	81.64	0.215	0.25	0.13
P37794	456.477	21	4.005	0.593	0.571	6.667	24	4	1	-1	0.308	27.273	5.468	13.582	37.59	90.572	128.162	0.02	0.072	0.1
P38036	75.716	17	3.538	0.36	0.235	3	24.3	4	6	2	0.912	46.154	1.137	3.422	3.237	12.076	15.313	0.001	0.035	0.1
P38038	1637.09	164	4.177	0.548	0.555	54.066	4.583	4.167	17	-2	0.915	41.111	8.498	23.672	172.947	266.886	439.833	0.05	-0.123	0.18
P38051	305.96	22	4.168	0.685	0.727	15	12.143	4.143	4	0	0.975	35	2.655	6.424	16.116	65.212	81.328	0.028	-0.029	0.08
P38054	380.489	27	4.151	0.687	0.667	16.333	62.5	4.875	4	0	0.942	15.385	3.477	8.683	3.214	85.742	88.956	0.038	0.004	0.46
P38135	367.428	37	4.017	0.447	0.459	16	45.167	4.167	1	-1	0.899	40	2.956	7.315	43.952	56.759	100.71	0.003	-0.072	0.08
P38489	299.169	22	3.834	0.653	0.864	17.789	29.571	3.429	3	-1	0.99	21.053	3.704	10.35	5.357	95.403	100.76	0.777	0.041	0.1
P38506	159.863	24	3.651	0.508	0.708	16	53.5	5.5	3	0	0.967	35.294	2.292	4.881	8.616	39.852	48.468	0.007	0.118	0.1
P39099	371.112	47	4.028	0.516	0.617	27.379	45.267	4.133	5	2	0.818	40	3.663	8.763	35.624	48.305	83.929	0.46	0.401	0.12
P39176	52.608	17	3.503	0.452	0.706	11	46.333	3.778	2	0	0.921	25	0.775	1.644	1.071	6.038	7.11	0.004	0.145	0.11
P39177	362.958	21	3.881	0.601	0.286	5	-0.5	4.167	5	0	0.813	36.842	2.912	9.269	32.321	56.759	89.079	0.005	0.001	0.02
P39180	291.321	26	3.927	0.62	0.692	17	64.375	3.875	2	0	0.92	35	3.179	7.34	2.143	66.42	68.562	0.136	0.054	0.3
P39276	783.578	89	4.054	0.544	0.809	54.444	70.389	4.333	3	0	0.816	21.154	5.544	13.435	13.012	223.965	236.978	0.902	0.075	0.28
P39277	422.201	26	4.159	0.576	0.885	21.391	69.1	3.7	0	0	0.935	16.667	4.049	11.904	15.045	118.348	133.392	0.321	-0.005	0.36
P39286	240.029	47	3.63	0.408	0.596	20.5	40.438	3.938	5	1	0.647	24.242	4.16	8.809	14.04	47.098	61.137	0.419	0.365	0.18
P39301	644.887	81	4.016	0.547	0.901	60.247	70.778	4.833	5	-1	0.982	17.647	5.072	12.648	11.808	164.217	176.025	0.905	0.216	0.45
P39304	346.498	20	4.084	0.717	0.75	13.733	31.833	3.333	3	0	0.971	31.579	4.239	10.896	10.715	67.627	78.342	0.728	0.213	0.09
P39315	567.003	43	3.96	0.424	0.651	23.143	51.4	3.667	4	1	0.954	33.333	4.987	14.451	36.585	155.784	192.369	0.925	-0.171	0.11
P39321	355.329	29	3.963	0.693	0.655	16.211	53	4	4	-1	0.913	32	4.006	9.371	7.522	76.081	83.603	0.034	0.104	0.28
P39344	231.845	16	4.045	0.727	0.875	13	69	5	1	0	0.8	12.5	2.375	5.962	4.374	53.927	58.302	0.007	0.085	0.14
P39371	829.715	94	3.845	0.466	0.426	23	27.35	4.4	10	1	0.989	43.86	7.636	20.803	82.139	164.237	246.376	0.889	0.259	0.08
P39377	217.41	15	3.966	0.642	0.467	6	-3	3.143	3	0	0.912	29.412	1.979	4.215	11.786	57.966	69.752	0.001	-0.015	0.09
P39386	1707.34	104	4.045	0.521	0.769	31.675	43.677	4.355	11	0	0.84	28.409	9.67	26.248	93.505	391.826	485.33	0.215	-0.236	0.46
P39396	613.404	65	4.06	0.556	0.923	35.933	61.267	4.467	2	0	0.974	18.605	6.777	17.028	4.308	203.04	207.348	0.883	-0.002	0.46
P39405	294.44	56	3.683	0.466	0.554	27.742	41.545	4.545	6	1	0.974	32.353	3.772	10.347	22.744	66.42	89.164	0.644	0.443	0.13
P39406	199.508	17	3.664	0.544	0.588	8.8	46.333	3.833	2	-1	0.993	26.667	2.723	7.359	12.924	33.814	46.737	0.002	0.072	0.2
P39411	222.485	18	3.618	0.421	0.278	3.6	40.375	3.875	3	1	0.978	37.5	3.016	6.98	28.079	64.004	92.084	0.002	-0.028	0.04
P39452	803.984	65	3.849	0.47	0.446	21.793	22.077	5.231	9	4	0.981	33.333	6.788	19.742	86.491	144.915	231.407	0.317	-0.034	0.17
P39453	740.58	56	4.186	0.491	0.643	29.611	40.667	3.833	4	-1	0.274	28.571	5.359	11.782	79.863	156.992	236.855	0.009	-0.306	0.61
P39831	1593.78	241	3.97	0.485	0.324	38.513	26.682	3.818	21	2	0.776	41.228	10.523	32.705	163.361	245.148	408.51	0.951	0.247	0.09
P39838	213.901	19	3.811	0.652	0.895	16	98.6	5.4	0	0	0.763	17.647	2.198	5.032	2.165	32.606	34.771	0.054	0.08	0.83
P40191	1448.25	175	4.019	0.471	0.526	41.87	24.973	3.73	20	0	0.879	32.979	9.103	22.818	117.364	265.321	382.686	0.835	0.026	0.15
P40710	527.092	35	3.966	0.626	0.6	18.762	10.2	3.8	5	-1	0.848	31.25	5.809	15.857	65.514	86.949	152.463	0.261	0.288	0.1
P40711	176.208	15	3.901	0.686	0.267	3	42.2	4	2	-1	0.961	35.714	1.982	5.316	13.929	45.89	59.819	0.001	0.184	0.1
P40874	1619.9	267	3.849	0.45	0.356	29.621	23.865	3.942	29	6	0.977	43.066	12.349	38.591	136.088	286.445	422.534	1	0.401	0.12
P41036	722.585	79	3.997	0.515	0.911	47.972	75.842	4.158	0	0	0.915	22.449	6.151	16.651	10.715	213.908	224.623	0.979	-0.087	0.38
P41052	221.274	15	4.26	0.648	0.6	8	22.6	4.6	2	2	0.962	33.333	1.776	5.266	19.397	62.797	82.194	0.002	-0.105	0.05
P41407	193.567	22	3.863	0.544	0.682	14	24	4.333	2	0	0.928	33.333	1.927	4.075	12.88	32.606	45.486	0.033	0.317	0.14
P41409	186.294	18	4.173	0.644	0.611	10	16	3	1	-1	0.913	42.857	1.479	3.479	18.259	54.343	72.602	0.004	-0.079	0.07
P42588	777.194	18	4.698	0.449	0.5	8	60.75	4.625	3	0	0.587	30.769	4.598	9.749	36.518	121.97	158.489	0.002	-0.106	0.41
P42593	1122.87	141	4.009	0.446	0.447	33.079	24.5	3.294	12	1	0.837	46.667	9.078	25.4	132.223	210.127	342.35	0.66	-0.103	0.2
P42620	285.15	39	3.769	0.406	0.615	23	59.6	5.8	10	3	0.767	38.462	3.631	7.177	21.695	74.457	96.152	0.384	0.202	0.21
P42632	94.911	18	3.529	0.378	0.333	5	37.875	4.375	3	0	0.979	35.714	1.697	4.716	4.352	20.53	24.882	0.002	0.08	0.24
P42641	310.006	24	4.254	0.62	0.875	19.905	60.5	6	3	1	0.271	21.053	2.921	7.959	20.69	52.245	72.934	0.05	0.054	0.15
P43341	1291.6	158	4.018	0.504	0.741	61.128	41.296	4.593	12	3	0.766	27.059	7.805	22.284	69.348	307.608	376.956	0.979	-0.139	0.63
P43672	158.233	16	3.586	0.615	0.875	13	31	5	3	-2	0.812	23.529	2.422	5.127	2.143	47.098	49.24	0.017	0.083	0.1
P45395	205.778	20	3.76	0.616	0.95	18	50.875	4.125	3	-1	0.994	26.316	2.389	5.128	4.33	50.72	55.05	0.163	0.124	0.1
P45424	505.687	42	3.993	0.559	0.5	18.857	5.357	4.643	9	2	0.977	35.484	4.453	10.219	45.267	88.137	133.404	0.373	0.282	0.02
P45425	339.442	24	4.108	0.658	0.542	9.538	41.25	4	3	-1	0.995	37.5	3.687	9.935	43.08	47.097	90.177	0.012	0.011	0.19
P45464	192.118	23	3.841	0.583	0.609	13	44.778	4.556	3	0	0.969	29.412	2.774	5.677	15.133	35.021	50.154	0.01	0.102	0.08
P45470	316.316	23	3.992	0.518	0.478	9.818	29.625	4.5	4	1	0.994	35	3.198	8.365	28.035	60.381	88.416	0.367	0.391	0.01
P45475	149.721	16	3.61	0.336	1	15	19.8	3.8	4	3	0.83	0	2.674	4.453	0	45.533	45.533	0.117	0.182	0.16
P45508	330.519	15	4.05	0.684	0.467	5.714	48.714	3.429	1	0	0.884	38.889	3.686	8.926	20.402	42.267	62.669	0.005	0.089	0.22
P45527	334.442	20	4.156	0.699	1	17.6	78.875	5	2	0	0.904	8.696	3.918	8.715	2.143	95.403	97.546	0.35	-0.018	0.17
P45541	279.216	19	4.004	0.622	0.474	8	17.667	5.667	3	3	0.77	50	2.466	5.776	5.379	45.89	51.269	0.003	0.154	0.07
P45562	1572.25	147	4.042	0.484	0.578	41.388	39.848	4.121	13	3	0.779	35.714	9.147	22.885	105.645	395.112	500.757	0.914	-0.366	0.24
P45563	379.122	16	4.17	0.773	0.625	7.8	26.125	5.25	5	2	0.985	33.333	4.969	9.987	26.897	57.966	84.863	0.013	0.166	0.08
P45568	308.99	47	3.835	0.497	0.489	22	28.083	3	2	-1	0.924	35.714	3.202	7.169	24.776	72.458	97.234	0.107	0.071	0.1
P45577	271.828	17	3.9	0.67	0.941	15	-27.667	5.333	2	2	0.125	26.667	2.629	7.797	15.155	55.551	70.706	0.378	0.132	0.07
P45748	430.916	52	4.121	0.47	0.615	30.938	44.643	4.286	5	1	0.956	32.258	3.778	10.592	33.503	89.364	122.867	0.607	0.173	0.17
P45955	158.885	15	3.845	0.643	0.933	13	53.333	4.167	1	1	1	12.5	2.093	5.554	0	55.551	55.551	0.01	-0.033	0.11
P45956																					Too short
P46022	378.009	28	3.978	0.441	0.75	20	79.375	4.625	0	0	0.92	28.571	3.753	8.375	11.786	118.348	130.134	0.682	0.019	0.2
P46133	600.533	56	3.973	0.473	0.714	25.35	59.062	4.812	4	3	0.953	20	6.925	16.641	31.404	190.805	222.21	0.365	-0.079	0.29
P46136	1502.77	191	3.882	0.451	0.565	54.019	52.175	4.675	19	-1	0.901	31.731	9.638	26.6	87.341	331.444	418.786	0.986	-0.017	0.69
P46139	799.194	67	4.08	0.523	0.642	34.651	37.625	3.938	8	1	0.729	32.653	6.798	17.912	80.691	111.102	191.793	0.862	0.297	0.45
P46849	323.7	58	3.826	0.455	0.466	24.741	29.8	4.6	8	0	0.97	45.455	3.882	9.936	30.178	80.911	111.089	0.179	0.014	0.08
P46850	188.809	15	3.901	0.552	0.733	10	40.833	4.667	2	0	0.883	26.667	2.361	4.975	4.308	44.029	48.337	0.017	0.037	0.23
P46883	53.669	15	3.524	0.433	0.333	4	38.2	4.6	3	1	0.993	38.462	0.779	1.726	3.259	7.246	10.504	0	0.041	0.2
P46889																					Poor prediction
P46891	97.709	16	3.608	0.348	0.125	1	9.6	3.8	7	2	0.978	50	1.579	3.833	5.446	19.322	24.768	0	0.099	0.08
P50456	662.4	50	4.022	0.502	0.36	16.778	30	3.933	6	2	0.919	36.111	5.381	12.87	96.046	126.801	222.847	0.249	-0.212	0.07
P50457	225.442	15	4.086	0.768	0.333	4	37.667	5.167	3	2	0.928	35.294	2.105	5.004	8.704	65.212	73.916	0.001	-0.027	0.16
P50465	926.171	67	3.971	0.438	0.343	14.609	12.75	4.812	10	3	0.817	40.476	6.651	15.052	66.465	180.332	246.798	0.024	0.18	0.07
P52006	56.199	15	3.565	0.41	0.4	5	48.5	3.833	1	0	0.981	33.333	0.816	1.759	5.357	4.91	10.267	0.001	0.121	0.18
P52061	415.315	28	4.201	0.682	0.5	12.286	42.182	3.545	2	0	0.95	37.5	3.76	10.381	40.782	84.534	125.316	0.012	-0.054	0.18
P52073	403.747	23	4.106	0.665	0.783	17	46	4.2	2	0	0.908	35	4.207	9.638	27.969	66.42	94.388	0.021	0.063	0.13
P52074	193.223	15	3.783	0.686	0.933	13	59.75	4.25	1	0	0.888	21.429	2.603	6.348	1.071	49.513	50.584	0.007	0.028	0.18
P52095	645.254	59	4.04	0.501	0.627	30.595	37.25	4.312	5	1	0.956	30.952	6.12	16.034	54.777	117.14	171.917	0.652	0.099	0.18
P52101	577.214	42	4.001	0.699	0.619	20.154	55.727	4.818	4	0	0.949	27.027	4.809	12.814	14.128	146.123	160.251	0.054	-0.06	0.32
P52106	141.806	16	4.086	0.766	0.5	7	-1.2	4.8	4	-2	0.924	35.714	1.09	2.627	22.501	20.53	43.03	0.001	-0.08	0.17
P52126	180.312	18	3.86	0.55	0.722	12	73.667	5	1	0	0.972	29.412	2.133	5.969	9.776	26.568	36.344	0.009	0.072	0.31
P52129	333.417	48	3.706	0.461	0.646	29.226	30.833	4.25	6	2	0.881	30.303	3.553	8.824	7.567	92.987	100.554	0.7	0.304	0.12
P54745	355.392	24	4.178	0.684	0.792	18	60.857	4.286	0	0	0.966	20	2.825	7.806	9.643	102.648	112.292	0.06	-0.187	0.16
P55135	287.522	25	4.14	0.558	0.44	10	21.222	3	2	1	0.948	40	2.583	5.3	20.38	80.911	101.291	0.002	-0.055	0.1
P56100																					Too short
P56580	599.432	26	4.126	0.662	0.769	18	61.111	4.556	2	1	0.813	21.429	5.083	14.272	23.727	150.954	174.681	0.168	-0.182	0.18
P56976																					Too short
P60061	592.257	31	4.077	0.571	0.419	9.231	45.583	4.75	4	0	0.99	26.667	5.289	16.609	34.331	172.196	206.527	0.024	-0.147	0.34
P60240	182.456	16	3.956	0.682	0.875	13	40.429	4.286	4	0	0.805	23.077	1.556	3.235	12.858	30.191	43.048	0.005	-0.037	0.18
P60340	151.742	15	4.076	0.568	0.333	4	12	6.25	3	3	0.989	38.462	1.277	2.862	13.123	27.775	40.899	0	0.016	0.3
P60422	415.762	47	3.973	0.452	0.66	27.935	18.364	5.273	8	3	0.91	25.806	4.429	9.563	20.446	110.448	130.895	0.669	0.043	0.09
P60438	232.581	18	4.398	0.716	0.722	12	59.429	3.143	0	0	0.881	31.25	2.01	4.539	20.402	59.174	79.576	0.098	0.098	0.05
P60472	1912.93	241	3.968	0.485	0.51	55.919	34.583	4.312	23	6	0.971	41.727	12.592	37.185	205.702	312.776	518.477	0.923	0.492	0.43
P60560	232.621	15	3.861	0.528	1	14	39.25	4.25	1	0	0.99	14.286	2.757	6.283	6.429	49.513	55.942	0.266	0.031	0.22
P60595	157.679	23	3.667	0.429	0.087	1	15.556	3.889	4	1	0.581	53.333	2.783	5.715	21.761	35.021	56.782	0	0.205	0.02
P60624	376.499	26	4.088	0.555	0.538	13	42.455	4.273	4	1	0.941	33.333	2.812	7.759	22.877	88.157	111.034	0.261	0.18	0.05
P60651	354.988	15	3.943	0.686	0.467	6	13.833	4.333	3	1	0.988	38.095	3.884	9.001	31.117	47.097	78.214	0.002	0.147	0.06
P60664	369.398	28	3.975	0.519	0.536	13.467	21.4	4.5	5	0	0.909	30.435	3.495	9.004	34.309	60.698	95.007	0.015	0.007	0.04
P60716	1286.1	155	3.925	0.486	0.368	33.754	21.925	3.85	18	3	0.907	44.681	8.192	19.934	112.228	234.774	347.002	0.671	0.119	0.03
P60720	162.786	15	3.906	0.529	0.467	6	16.5	4.5	3	-1	0.985	35.714	1.895	4.007	11.808	45.89	57.698	0.001	-0.031	0.12
P60723	145.872	17	4.097	0.629	0.471	7	51.5	4.667	3	0	0.95	30.769	1.232	2.308	13.929	28.983	42.912	0.001	0.122	0.19
P60752	906.984	103	4.035	0.556	0.854	54.045	68.091	4.364	6	0	0.916	21.538	7.084	17.975	34.397	256.017	290.414	0.966	0.079	0.62
P60785	669.566	83	3.897	0.435	0.53	33.273	41.737	4.579	7	-2	0.75	39.13	5.545	13.496	67.922	132.839	200.761	0.262	0.189	0.16
P60844	342.397	18	3.987	0.698	0.889	13.375	73.714	4.143	1	0	0.998	30	4.365	9.9	10.737	68.835	79.572	0.189	0.301	0.33
P60932	248.931	22	3.821	0.614	0.727	15	58.875	4.25	2	-1	0.82	22.727	3.313	7.328	0	59.174	59.174	0.102	0.189	0.4
P60955	1387.11	113	4.032	0.563	0.761	50.279	64.84	4.16	3	0	0.953	27.711	7.399	16.869	38.639	374.523	413.162	0.892	-0.321	0.38
P61175	926.368	65	4.039	0.513	0.585	16.842	14.769	4.769	9	6	0.911	34.884	7.396	18.439	97.693	179.937	277.629	0.157	0.098	0.05
P61316	540.027	48	4.137	0.629	0.792	24.158	12.455	4.636	7	3	0.755	22.222	5.552	13.15	16.293	101.441	117.734	0.293	0.377	0.26
P61320	160.085	17	3.698	0.309	1	16	98.111	5.556	1	0	0.958	0	2.481	5.521	0	56.759	56.759	0.488	0.105	0.07
P61887	296.824	16	3.997	0.555	0.688	10	-7	5.333	5	1	0.41	31.25	2.764	7.086	11.875	60.381	72.256	0.029	0.061	0.11
P61889	174.867	17	3.942	0.606	0.353	5	20.286	3.286	2	1	0.997	46.667	1.75	4.236	18.215	44.682	62.897	0.001	-0.015	0.06
P62399	328.837	16	3.868	0.603	0.438	3.429	-1.375	3.25	6	0	0.91	50	5.102	11.075	35.513	45.89	81.403	0.001	0.216	0.02
P62617	360.868	39	3.916	0.429	0.282	8.909	34.077	3.846	6	1	0.824	44	3.448	9.352	26.786	73.665	100.452	0.417	0.366	0.07
P62620	334.503	36	3.98	0.666	0.778	25.786	41.111	3.111	2	-1	0.95	34.615	3.983	9.118	13.929	118.348	132.277	0.475	-0.011	0.2
P62623	402.859	56	4.011	0.509	0.589	31.394	26.545	3.045	11	2	0.984	39.474	3.805	8.754	16.249	109.854	126.103	0.694	0.29	0.21
P62707	520.792	48	3.974	0.529	0.25	9.167	3.083	5	10	-1	0.99	34.375	4.015	8.73	45.09	85.742	130.831	0.003	0.2	0.08
P63020	195.452	26	3.906	0.557	0.923	23	71	4.143	1	0	0.871	15.789	1.998	5.212	7.5	43.475	50.975	0.361	0.202	0.22
P63183	453.416	40	4.129	0.526	0.975	36.974	65.273	4.818	1	0	0.962	18.519	3.595	8.813	7.5	89.364	96.865	0.141	0.074	0.58
P63224	142.026	16	3.729	0.42	1	15	82.556	5.111	1	1	0.966	14.286	2.223	4.428	0	59.174	59.174	0.307	0.184	0.09
P63228	258.43	19	3.903	0.641	0.421	6	36	4.125	4	-1	0.997	36.842	3.932	8.683	32.254	49.513	81.767	0.011	0.118	0.06
P63235	417.022	31	3.966	0.597	0.774	21.25	49.5	3.75	1	1	0.826	34.783	4.356	10.108	7.522	111.102	118.624	0.107	0.02	0.25
P63284	609.142	58	3.943	0.563	0.534	28.581	43.8	4.9	4	0	0.822	36.842	4.816	12.668	80.461	114.725	195.186	0.125	0.001	0.15
P63386	377.91	37	4.084	0.564	0.649	23	35.5	3.6	1	0	0.761	34.615	2.821	8.226	30.089	84.534	114.623	0.554	0.044	0.17
P63883	816.358	93	4.114	0.527	0.559	40.538	19.556	3.889	7	0	0.591	33.333	5.453	13.38	85.088	181.144	266.232	0.561	-0.043	0.14
P64423	453.113	42	3.815	0.587	0.786	20.727	56.4	4.6	5	0	0.79	28.571	6.144	17.037	21.473	100.233	121.707	0.826	0.479	0.31
P64461																					Too short
P64467																					Too short
P64483	242.642	16	3.963	0.604	0.375	5	39	4.429	3	0	0.993	40	2.857	6.627	21.518	44.682	66.2	0.002	0.063	0.03
P64512																					Too short
P64524	1097.62	80	4.224	0.547	0.663	47.623	16.571	3.714	7	0	0.775	38.298	5.615	12.36	88.192	239.11	327.302	0.041	-0.264	0.21
P64534																					Too short
P64588	225.632	15	3.707	0.56	0.867	11.692	77.833	4.333	1	0	0.795	23.529	3.794	9.087	6.495	71.25	77.745	0.04	0.109	0.15
P64594	229.306	16	4.296	0.723	0.438	6	20.2	6	4	1	0.561	46.667	1.63	3.565	36.651	19.322	55.973	0	0.014	0.15
P64596	98.003	19	3.531	0.394	0.684	12	49.125	4.375	4	-1	0.981	33.333	2.019	4.416	6.429	21.737	28.166	0.187	0.123	0.05
P64602																					Too short
P64604	354.763	28	3.867	0.577	0.464	11.846	19.5	4.5	6	0	0.967	34.783	3.564	11.477	39.865	45.89	85.755	0.072	0.258	0.03
P64606	776.836	91	3.953	0.517	0.857	66	34.692	4.385	8	3	0.742	25.455	5.522	17.198	41.986	198.051	240.037	0.804	0.046	0.39
P64612	374.443	38	4.002	0.522	0.658	23.52	13.167	5.833	5	2	0.914	28	3.069	8.726	30.134	62.797	92.93	0.296	0.01	0.09
P64636	754.622	112	3.843	0.456	0.438	40.98	17.476	4.476	17	-4	0.934	37.931	5.803	13.457	49.708	128.009	177.716	0.643	0.341	0.1
P66817	320.324	16	3.975	0.641	0.625	9	45.625	3.125	2	0	0.998	38.889	3.244	8.575	17.254	72.458	89.712	0.027	0.084	0.12
P66899	629.579	62	3.865	0.48	0.5	23.613	51.588	5.176	7	2	0.928	35	6.192	14.153	62.72	115.041	177.761	0.406	0.371	0.15
P66948	237.235	56	3.73	0.488	0.732	40	42.385	4.538	6	1	0.947	37.5	2.982	6.869	9.732	39.852	49.583	0.61	0.369	0.24
P67430	609.363	86	3.743	0.475	0.395	21.235	35.167	4.389	13	2	0.647	40.385	6.337	15.786	62.72	108.924	171.644	0.651	0.395	0.04
P67444	560.909	62	3.928	0.577	0.887	35.6	85.867	4.933	1	0	0.897	19.048	6.316	14.928	6.473	143.272	149.745	0.92	0.262	0.32
P67603	596.047	61	3.911	0.472	0.557	22.765	57.8	5.133	6	1	0.739	33.333	5.259	13.531	59.262	129.216	188.478	0.515	0.218	0.06
P67910	2562.86	301	3.897	0.475	0.359	23.981	24.635	4.079	36	8	0.977	40.361	12.304	29.304	200.079	399.626	599.705	0.255	0.174	0.07
P68183	688.312	32	4.185	0.531	0.594	15.895	50.308	3.462	2	0	0.882	31.429	5.089	9.831	45.001	189.598	234.599	0.033	-0.076	0.46
P68187	583.553	43	3.919	0.526	0.302	11.538	27.083	4.833	7	3	0.837	41.176	5.338	13.278	80.04	62.797	142.837	0.01	0.401	0.08
P68191																					Too short
P68398	392.893	25	4.18	0.725	0.52	12	36.125	4.125	4	2	0.998	28	3.21	7.243	5.357	97.818	103.175	0.344	0.233	0.29
P68688																					Too short
P68699																					Too short
P68739	419.764	39	3.913	0.421	0.436	15.529	16.308	3.385	6	0	0.916	37.5	3.855	11.118	30.178	108.687	138.864	0.635	0.261	0.05
P68767	257.892	21	3.91	0.471	0.095	1	27.667	4.889	6	0	0.982	58.824	2.546	5	50.801	14.492	65.293	0	-0.007	0.07
P68919																					Too short
P69054	316.735	22	4.097	0.689	0.727	15	62	4	2	0	0.984	35	3.313	7.96	13.973	59.174	73.147	0.074	0.279	0.38
P69210	98.773	17	3.686	0.482	0.588	9	69.25	7	3	1	0.872	21.429	1.042	2.568	5.379	21.737	27.117	0.002	0.151	0.13
P69212	341.015	19	4.05	0.71	0.684	11.385	79.833	4.5	1	0	0.932	26.316	3.228	9.546	8.572	90.572	99.144	0.152	0.16	0.09
P69228	244.666	15	3.998	0.793	0.533	7	-7.4	4.2	3	0	0.938	33.333	3.413	7.089	10.715	43.475	54.189	0.002	0.128	0.09
P69346																					Too short
P69348																					Too short
P69380	941.123	94	3.884	0.524	0.766	45.528	44.118	3.588	6	1	0.898	29.032	7.057	19.63	36.607	280.17	316.776	0.987	-0.132	0.22
P69411	423.255	21	4.143	0.674	0.143	2	42	3.4	2	0	0.224	42.105	4.271	9.418	41.964	52.324	94.288	0.002	0.382	0.05
P69423	538.085	38	3.93	0.469	1	22.421	75.714	4.643	2	-1	0.866	9.677	6.921	16.07	1.071	154.735	155.806	0.525	0.254	0.25
P69425																					Poor prediction
P69428																					Too short
P69441	80.032	18	3.681	0.501	0.833	14	66.571	4.714	1	1	0.866	21.429	0.959	2.067	1.071	20.53	21.601	0.004	0.02	0.22
P69451	1083.49	134	4.137	0.553	0.597	50.875	30.92	3.92	8	1	0.825	31.081	6.936	17.049	70.242	248.771	319.014	0.767	-0.175	0.25
P69490	521.06	29	3.906	0.608	0.483	11	34.3	4	3	2	0.875	44.828	5.222	11.991	27.163	112.309	139.472	0.028	0.085	0.04
P69681	427.021	41	3.926	0.585	0.829	32.588	56.167	3.667	3	0	0.991	22.581	4.014	10.351	6.429	134.284	140.713	0.804	0.128	0.3
P69739	184.669	35	3.71	0.421	1	32.8	86.909	5.091	2	0	0.897	13.043	3.183	8.464	2.165	64.004	66.169	0.645	0.25	0.2
P69741	174.669	16	3.883	0.517	0.062	0	-14	7	2	2	0.544	46.154	1.977	3.704	38.231	21.737	59.969	0	0.044	0.2
P69776																					Too short
P69783	297.451	16	4.249	0.73	1	15	40.5	4.333	3	1	0.985	11.765	2.569	4.858	7.5	71.25	78.75	0.369	0.12	0.11
P69786	401.525	17	4.053	0.705	0.824	12	66.25	4.375	2	0	0.978	23.81	4.154	10.013	9.643	78.496	88.139	0.021	0.063	0.14
P69791	105.737	16	3.689	0.71	0.312	4	-8	4.2	5	2	0.966	50	0.999	2.443	6.517	35.021	41.538	0	0.105	0.06
P69795	372.289	31	4.033	0.618	0.871	22.148	43.857	4.857	3	2	0.98	20	4.769	10.312	27.207	113.517	140.724	0.6	0.322	0.03
P69797	195.098	17	3.859	0.629	0.471	7	33.571	3.857	2	1	0.903	31.25	2.458	6.992	6.562	54.343	60.905	0.006	0.037	0.09
P69801	745.632	68	3.9	0.516	0.853	33.414	69.125	4.75	4	0	0.855	26.531	7.301	17.716	33.237	184.767	218.004	0.975	0.307	0.28
P69805	247.526	25	3.967	0.718	0.88	20.182	79.6	4.6	0	0	0.887	23.81	2.867	8.628	2.143	38.644	40.787	0.634	0.335	0.88
P69822	200.659	16	4.318	0.539	0.375	5	7.571	4.429	5	-1	0.756	53.846	1.525	3.026	23.771	36.546	60.317	0.001	0	0.03
P69828	81.501	15	3.559	0.415	0.467	6	22.625	4.125	4	0	0.925	42.857	1.65	3.187	6.473	13.284	19.757	0.001	0.117	0.09
P69831	541.96	40	4.007	0.519	0.875	29.257	80.636	4.818	0	0	0.751	15.625	4.66	15.989	10.715	148.617	159.332	0.451	-0.033	0.21
P69853	152.33	23	3.931	0.529	0.478	10	48.625	4.875	4	-1	0.951	29.412	1.675	4.168	22.7	25.439	48.139	0.002	0.159	0.08
P69856	449.364	38	4.053	0.658	0.763	21.241	57	4.364	2	0	0.992	31.034	5.028	13.536	7.589	96.61	104.199	0.94	0.403	0.38
P69874	276.869	49	3.737	0.487	0.531	24.846	43.636	4.727	4	1	0.903	23.333	3.594	7.728	36.717	59.174	95.891	0.426	0.241	0.16
P69902	477.49	49	4.198	0.626	0.755	31.784	35.143	4.143	7	0	0.996	30.556	4.532	10.445	22.656	123.158	145.814	0.652	0.109	0.32
P69908	278.339	44	4.044	0.601	0.773	33	49	4.889	3	0	0.999	19.355	2.522	5.841	17.232	65.529	82.76	0.322	0.195	0.15
P69910	386.568	54	4.104	0.605	0.741	36.15	41.3	4.7	4	0	0.999	21.622	3.497	9.644	24.865	79.941	104.806	0.342	0.005	0.3
P69913																					Too short
P69922	211.827	24	4.052	0.652	0.958	22	55.667	3.833	2	0	0.994	18.75	1.867	4.104	9.643	44.682	54.325	0.227	0.102	0.3
P69924	495.257	37	4.109	0.629	0.135	2.8	34.5	3.667	2	-1	0.052	41.379	4.408	10.41	70.849	70.042	140.892	0	0.058	0.08
P69931	365.613	52	3.906	0.577	0.731	37	46.727	4.364	6	0	0.905	38.235	3.316	8.794	25.936	76.081	102.017	0.463	0.054	0.15
P75682	81.652	24	3.661	0.537	0.542	12	59.444	4	1	0	0.998	22.222	1.049	2.157	4.286	16.907	21.193	0.001	0.141	0.27
P75691	104.599	20	3.647	0.401	0.25	4	65.2	3.8	1	0	0.993	40	1.655	3.571	8.66	26.568	35.228	0.001	0.054	0.11
P75792	296.467	18	3.968	0.771	0.5	8	5.143	3.714	5	1	0.975	33.333	3.483	7.144	18.37	54.343	72.713	0.016	0.168	0.05
P75804	581.834	43	4.019	0.656	0.395	13.647	36.533	3.733	3	1	0.992	40.541	5.336	12.956	53.861	128.009	181.869	0.358	0.036	0.12
P75809	198.134	15	4.163	0.805	0.533	7	-17.25	5.5	4	1	0.958	35.714	1.836	4.006	8.682	41.059	49.742	0.001	-0.013	0.09
P75820	573.075	40	4.035	0.599	0.475	14.211	25.611	4.5	8	1	0.995	41.176	6.025	15.321	68.706	90.572	159.278	0.279	0.198	0.05
P75823	676.573	65	3.89	0.557	0.692	28.622	17.727	5.182	7	2	0.988	32.558	6.346	15.092	70.397	171.483	241.88	0.532	0.128	0.21
P75825	569.799	97	3.708	0.411	0.907	43.136	66.231	4	3	0	0.933	16.667	7.757	19.376	15	164.396	179.396	0.992	0.575	0.51
P75830	147.773	18	3.786	0.535	0.444	7	52	3.6	1	0	0.935	33.333	1.985	5.377	10.847	48.622	59.469	0.002	0.039	0.05
P75831	311.44	28	3.899	0.601	0.821	17.13	45.333	3.444	3	0	0.82	36.364	4.571	9.564	2.187	102.648	104.836	0.143	0.067	0.26
P75849	987.916	89	3.973	0.487	0.742	39.636	36.278	4.611	8	2	0.975	29.825	7.003	19.293	49.951	252.691	302.642	0.929	0.018	0.2
P75862	371.304	32	3.892	0.593	0.812	24.077	52.9	4.8	3	-1	0.825	28.571	3.748	9.76	39.666	63.351	103.017	0.433	0.183	0.11
P75864	271.702	23	3.892	0.73	0.304	6	41.5	6.75	3	2	0.993	42.105	2.393	7.423	34.641	44.682	79.323	0.001	-0.054	0.25
P75876	268.003	15	4.038	0.621	0.267	3	20	6	2	2	0.936	35.714	2.863	5.876	15.111	50.72	65.831	0	0.038	0.19
P75892	389.655	29	4.165	0.566	0.931	25.852	67.875	3.875	1	0	0.927	21.739	3.614	7.672	2.165	121.97	124.136	0.052	-0.097	0.33
P75898	636.914	83	3.838	0.444	0.723	48.4	59.75	4.917	9	0	0.936	29.412	6.237	13.45	34.751	130.82	165.571	0.916	0.423	0.37
P75906	125.134	15	3.929	0.583	0.267	3	44.5	5.333	3	0	0.945	58.333	1.301	3.065	30.2	9.661	39.861	0	-0.015	0.12
P75908	235.471	26	3.812	0.589	1	25	92.857	5.143	0	0	0.91	9.091	2.324	6.325	0	62.797	62.797	0.065	0.006	0.25
P75914	367.859	20	4.149	0.632	0.55	10	57.833	5.5	4	1	0.867	42.105	4.447	8.541	24.931	54.343	79.275	0.018	0.241	0.15
P75949	349.03	39	3.632	0.422	0.487	11.263	17.417	4.333	7	-1	0.957	36.364	5.162	12.055	41.92	56.759	98.678	0.023	0.454	0.12
P75957	142.068	15	3.914	0.613	0.6	8	39.4	3.4	2	1	0.795	25	1.322	2.982	5.357	42.267	47.624	0.01	0.022	0.11
P75959	250.045	30	3.708	0.451	0.367	10	16.25	3.875	5	0	0.982	36.364	3.004	6.339	34.375	37.436	71.812	0.011	0.331	0.05
P75960	78.588	19	3.678	0.516	0.737	13	58.5	3.5	1	0	0.965	21.429	0.95	2.801	1.071	16.907	17.978	0.002	0.016	0.32
P75990	621.26	86	3.833	0.429	0.488	30.286	44.118	4.647	7	2	0.872	36.17	5.102	11.483	69.414	128.721	198.135	0.698	0.188	0.13
P76008	68.085	18	3.491	0.423	0.333	5	12.143	3	4	0	0.973	46.667	1.318	2.82	5.357	9.661	15.018	0.001	0.103	0.1
P76010	167.243	31	3.953	0.612	0.71	21	54.4	6	3	1	0.956	33.333	1.476	3.661	25.064	25.36	50.424	0.043	0.145	0.12
P76014	358.125	25	4.037	0.627	0.48	10.167	16.545	3	3	-1	0.962	33.333	4.508	9.368	8.572	85.742	94.313	0.025	0.122	0.23
P76015	642.909	64	3.771	0.471	0.516	24.121	19.421	3	4	0	0.974	39.13	5.805	14.319	42.903	129.691	172.594	0.869	0.35	0.11
P76037	328.601	16	4.08	0.556	0.938	13.733	72.889	4.667	2	0	0.892	11.765	3.283	8.018	1.071	76.081	77.152	0.023	-0.01	0.31
P76038	154.396	15	4.189	0.747	0.667	9	51.6	5	2	1	0.986	25	1.044	2.476	1.071	48.305	49.377	0.003	-0.016	0.17
P76045	480.958	48	3.955	0.691	0.521	18.48	49.385	4.385	4	-1	0.983	37.838	5.425	16.765	6.429	153.369	159.798	0.982	0.304	0.34
P76055	804.555	65	3.979	0.482	0.677	33.364	36.562	4	5	2	0.938	32.5	6.11	14.424	80.559	181.144	261.703	0.288	-0.235	0.11
P76077	392.052	17	4.097	0.726	0.353	5	53.167	3.667	1	0	0.948	33.333	4.135	9.281	31.36	72.458	103.818	0.002	-0.002	0.26
P76081	2659.41	332	3.914	0.461	0.289	35.812	14.746	3.714	31	3	0.766	46.199	13.879	34.445	315.61	423.878	739.488	0.693	0.179	0.03
P76082	392.535	43	4.07	0.567	0.465	17.6	51.9	3.5	2	-1	0.981	34.615	3.699	9.89	26.786	100.233	127.02	0.019	-0.075	0.23
P76084	269.272	27	4.066	0.659	0.333	8	27.778	3.889	3	1	0.994	45	3.137	6.336	31.271	43.475	74.746	0.002	0.148	0.01
P76104	89.704	18	3.547	0.36	0.389	6	56.5	4.125	2	0	0.91	42.857	1.679	4.061	9.754	9.661	19.415	0.001	0.099	0.13
P76108	102.974	24	3.542	0.382	0.5	11	41.111	5.333	8	-1	0.996	41.176	1.639	4.575	0	14.492	14.492	0.035	0.325	0.19
P76113	1795.89	239	4.062	0.469	0.556	65.083	27.811	3.585	21	3	0.937	42.5	10.613	29.166	146.913	368.623	515.537	0.992	-0.065	0.39
P76129	1469.47	160	3.923	0.465	0.738	67.373	38.556	4.926	14	3	0.775	28.125	9.142	22.211	127.76	264.471	392.231	0.724	0.123	0.54
P76149	210.274	31	4.02	0.614	0.548	16	49.375	4.125	3	0	0.989	35.294	1.791	5.207	11.985	47.098	59.083	0.008	0.039	0.14
P76193	551.865	40	4.159	0.515	0.525	20	23.643	4.143	6	0	0.92	44.828	3.615	8.974	38.794	87.503	126.297	0.184	0.062	0.05
P76216	161.621	17	4.002	0.705	0.706	11	-25.333	5	3	-1	0.986	42.857	1.242	2.905	14.106	30.191	44.297	0.001	0.014	0.12
P76236	1516	233	3.81	0.452	0.541	53.683	46.128	4.872	23	3	0.637	28.8	9.157	22.825	135.646	300.7	436.345	0.99	-0.017	0.62
P76251	197.35	26	3.986	0.554	0.769	19	37.818	3.455	4	0	0.901	31.579	1.952	4.255	8.616	76.081	84.697	0.373	0.088	0.09
P76256	617.079	52	4.1	0.555	0.577	19.733	21.308	4.462	6	-2	0.969	31.429	5.838	15.248	49.663	125.593	175.257	0.444	0.162	0.15
P76257	1757.77	152	3.809	0.403	0.434	29.333	25.205	4.333	21	3	0.79	40.426	10.498	29.573	225.298	338.076	563.374	0.823	-0.159	0.13
P76316	107.792	20	3.594	0.403	0.3	5	37.2	4.4	6	0	0.985	37.5	1.81	5.273	3.214	12.076	15.291	0.003	0.149	0.23
P76318	433.993	30	3.966	0.493	0.467	8.714	31	4.6	6	2	0.79	33.333	4.774	13.356	45.466	91.997	137.463	0.055	0.118	0.02
P76330	470.575	37	3.945	0.638	0.811	23.6	74.8	4.8	3	0	0.956	22.581	5.075	14.418	1.094	107.479	108.572	0.388	0.222	0.34
P76334																					Too short
P76339	357.533	38	3.859	0.52	0.763	26.069	59.167	3.833	3	0	0.909	28.571	4.408	9.523	8.572	85.009	93.581	0.297	0.077	0.31
P76341	262.172	29	3.842	0.447	0.724	20	36.2	5	7	2	0.995	33.333	3.011	7.17	17.21	71.25	88.46	0.359	0.188	0.05
P76342	964.216	150	3.851	0.46	0.427	37.156	43.267	5.033	17	1	0.976	35	7.084	19.065	83.299	150.458	233.757	0.754	0.354	0.24
P76343	1057.78	149	3.85	0.449	0.651	59.423	35.3	4.4	16	5	0.937	33.766	7.522	21.22	115.553	188.548	304.102	0.792	0.083	0.54
P76344	550.93	19	4.371	0.462	0.789	14	30.833	5	5	1	0.92	33.333	3.093	8.519	36.651	94.591	131.242	0.004	-0.246	0.08
P76364	280.504	15	3.812	0.534	0.733	10	46.286	4.143	2	-2	0.976	42.857	3.201	6.226	28.929	80.911	109.84	0.033	0.154	0.04
P76387	1445.45	114	4.018	0.514	0.667	34.395	23.789	4.474	11	0	0.731	28.205	7.899	20.957	142.384	266.886	409.27	0.144	-0.231	0.34
P76407	290.734	42	3.84	0.464	0.69	27.724	47.6	4.8	4	2	0.953	32	3.184	7.688	40.308	62.222	102.53	0.212	0.153	0.04
P76422	540.3	33	3.952	0.652	0.303	7.8	-18.222	3.889	6	-2	0.974	41.379	4.869	11.896	63.393	74.873	138.266	0	-0.026	0.02
P76440	184.597	15	4.038	0.78	0.533	7	5	3.25	1	-1	0.929	35.714	1.366	3.166	9.643	36.229	45.872	0.001	-0.051	0.18
P76445	332.998	44	4.132	0.641	0.932	39.659	66.2	5	2	1	0.986	14.286	2.861	9.041	2.143	99.026	101.168	0.763	0.199	0.32
P76458	92.555	17	3.588	0.409	0	0	28.9	2.7	2	-1	0.989	66.667	1.432	2.868	8.594	8.453	17.047	0	0.223	0.11
P76459	519.823	54	3.907	0.453	0.537	23.862	27.312	3.25	6	0	0.92	38.235	5.201	13.989	55.959	109.894	165.853	0.784	0.283	0.06
P76469	347.478	23	4.063	0.635	0.478	10	40.2	3.3	3	0	0.787	38.095	3.916	8.091	18.348	64.796	83.144	0.019	0.231	0.08
P76474	344.823	37	4.106	0.576	0.919	33	75.25	4.625	2	0	0.854	16	3.563	7.877	12.858	105.064	117.921	0.602	0.299	0.18
P76491	1295.22	144	4.067	0.465	0.493	54.592	15.154	4.423	14	0	0.883	40	6.831	17.265	161.87	202.386	364.256	0.077	-0.154	0.11
P76503	1169.35	103	4.022	0.454	0.816	61.119	36.214	3.643	7	1	0.851	24.59	6.943	20.672	71.832	281.278	353.11	0.828	-0.141	0.32
P76535	452.059	27	4.097	0.744	0.704	15.474	59.1	3.9	2	0	0.999	30.769	4.587	10.513	8.616	123.416	132.032	0.801	0.094	0.26
P76541	407.094	44	3.883	0.461	0.455	16	28.444	4	12	-3	0.99	37.931	4.459	9.428	32.144	82.119	114.262	0.273	0.394	0.05
P76558	205.174	16	4.386	0.639	0.312	4	17.333	3.833	3	1	0.973	45.455	1.445	3.502	15.089	44.682	59.771	0	-0.094	0.1
P76562	2395.83	214	4.075	0.477	0.561	48.767	24.605	4.263	20	9	0.712	40.625	10.558	27.016	180.416	390.618	571.035	0.043	-0.247	0.25
P76576	199.675	32	3.894	0.484	0.719	22	37.667	4.667	4	2	0.984	33.333	2.449	6.208	9.798	56.759	66.557	0.469	0.403	0.1
P76577	425.136	44	4.089	0.568	0.909	38.85	8.857	4.714	4	2	0.879	16.667	3.237	8.376	19.485	103.856	123.341	0.568	-0.035	0.29
P76594	183.945	30	3.715	0.393	0.533	15	65.273	5.273	3	2	0.91	31.818	2.696	5.55	15.2	31.557	46.756	0.018	0.123	0.21
P76621	2283.61	237	3.917	0.417	0.536	45.748	28	4.271	24	7	0.876	35.714	10.518	26.739	190.413	443.001	633.415	0.348	-0.333	0.18
P76632	688.674	70	3.978	0.531	0.429	28.733	27.067	4.733	9	1	0.956	44.444	5.243	12.627	53.232	108.112	161.344	0.202	0.347	0.09
P76658	690.585	73	3.936	0.444	0.589	36.047	27.188	2.938	6	-1	0.843	35.897	4.911	14.258	66.807	178.729	245.536	0.324	-0.165	0.12
P77044	472.802	57	3.924	0.488	0.561	25.938	34.353	3.706	6	2	0.899	32.432	5.046	12.188	29.173	132.839	162.012	0.807	0.26	0.12
P77150	1457.28	146	3.833	0.411	0.527	37.143	27.429	4.114	18	1	0.723	41.573	9.89	27.104	188.523	289.831	478.354	0.505	-0.173	0.23
P77165	677.397	66	3.819	0.489	0.606	29.45	34	3.8	5	3	0.817	36.364	5.494	14.488	78.836	155.784	234.62	0.287	0.107	0.13
P77172	399.747	68	3.989	0.507	0.765	48.538	35.235	4.471	8	1	0.899	32.5	3.766	8.732	23.683	73.665	97.348	0.729	0.3	0.4
P77173	148.517	15	4.294	0.767	0.2	2	15.286	4	5	2	0.992	40	0.894	2.502	8.638	32.606	41.244	0	0.089	0.19
P77182	677.412	88	3.931	0.5	0.489	33.209	35.733	5.133	7	2	0.956	36.538	5.783	18.855	67.679	128.009	195.688	0.727	-0.071	0.22
P77202	205.27	15	3.827	0.56	0.867	12	62.167	5	2	0	0.977	13.333	2.309	5.674	7.522	42.663	50.185	0.078	0.155	0.2
P77211	140.866	16	3.972	0.616	0.375	5	54.833	3.333	1	0	0.943	38.462	1.094	3.12	9.643	49.513	59.156	0.001	-0.086	0.12
P77212	312.305	20	4.055	0.617	0.25	4	20.875	2.875	3	-1	0.951	38.889	2.826	7.387	12.88	77.288	90.168	0.001	-0.11	0.14
P77214																					Too short
P77215	620.449	37	4.063	0.615	0.595	20.636	55.091	5.727	6	3	0.987	33.333	5.773	13.322	52.966	93.621	146.587	0.301	0.181	0.27
P77218	82.205	19	3.573	0.471	0.368	6	53	5	3	1	0.978	33.333	1.276	3.169	6.429	16.907	23.336	0.001	0.045	0.14
P77239	240.62	24	3.929	0.663	0.667	15	21.75	5.125	5	-1	0.967	31.818	2.38	5.012	20.468	31.398	51.867	0.015	0.178	0.1
P77243	285.099	15	4.108	0.824	0.6	7.333	19.6	4.2	3	-2	0.988	33.333	3.679	8.904	13.929	56.759	70.687	0.018	0.138	0.07
P77247	302.971	16	4.03	0.69	0.938	13.733	34.667	3.833	1	-1	0.956	18.75	3.47	8.236	3.214	95.541	98.755	0.162	-0.059	0.1
P77256	507.454	68	4.049	0.589	0.662	44	17.462	4.846	8	0	0.904	42.105	3.349	11.058	48.348	73.665	122.014	0.289	-0.08	0.09
P77258	245.537	16	4.024	0.667	0.5	7	-21	4.333	4	0	0.993	37.5	2.08	4.247	12.902	48.305	61.207	0	-0.052	0.08
P77272	670.86	57	3.974	0.566	0.93	28.189	77.765	4.353	0	0	0.867	15.909	7.827	19.153	0	246.989	246.989	0.991	-0.059	0.25
P77302	264.9	48	4.085	0.534	0.875	41	58.143	4.143	4	1	0.952	18.519	2.37	6.571	6.473	52.641	59.114	0.564	0.433	0.36
P77304	295.238	15	3.832	0.717	0.733	9.636	58.857	4.429	3	0	0.975	40	3.767	9.61	6.429	71.25	77.679	0.008	0.057	0.23
P77324	297.639	24	4.352	0.592	0.75	17	36.714	3.857	4	0	0.965	33.333	2.673	7.073	16.072	86.949	103.021	0.037	-0.125	0.17
P77334	127.052	20	3.663	0.453	0.3	5	33	7.25	4	2	0.857	41.176	1.778	3.982	30.62	30.191	60.811	0	-0.015	0.41
P77335	142.215	15	3.838	0.453	0.4	5	41.5	3.833	4	0	0.932	33.333	1.474	4.04	7.5	42.267	49.767	0.001	0.008	0.14
P77364	379.695	25	3.942	0.492	0.96	20.667	55	4.231	2	-1	0.97	14.286	4.109	8.788	7.567	92.176	99.742	0.12	0.15	0.38
P77366	169.815	15	4.059	0.755	0.4	5	21	5.25	3	2	0.971	33.333	1.64	4.882	17.188	24.153	41.34	0.001	-0.02	0.1
P77395	277.812	16	4.115	0.71	0.188	2	45.286	3.143	1	0	0.873	36.842	2.722	6.355	28.952	50.72	79.672	0	-0.054	0.18
P77398	566.012	36	3.951	0.69	0.722	15.615	-14	4	8	0	0.924	34.286	6.216	14.703	30.001	119.555	149.556	0.119	0.051	0.14
P77399	2295.35	203	3.956	0.48	0.557	37.699	34.351	3.895	19	-1	0.936	38.806	13.996	40.055	159.151	481.844	640.995	0.912	0.297	0.36
P77425	298.25	20	4.005	0.606	0.5	9	16.25	4.5	6	1	0.471	31.579	2.666	5.356	12.99	71.25	84.24	0.003	0.019	0.06
P77434	158.82	16	4	0.794	0.562	8	4	5	2	-1	0.964	28.571	1.01	2.759	18.215	13.284	31.499	0.001	-0.017	0.23
P77444	360.275	21	4.319	0.668	0.571	11	40.714	3.286	2	0	0.94	23.529	2.977	8.384	17.254	73.665	90.919	0.083	0.036	0.22
P77454	246.93	33	3.672	0.399	0.576	17.579	36.545	3.818	3	-1	0.974	34.783	3.221	7.762	15.023	77.288	92.311	0.102	0.115	0.1
P77455	1466.33	155	3.939	0.469	0.561	38.575	17.615	3.692	21	-2	0.936	43.75	10.308	27.213	143.566	277.339	420.905	0.687	0.152	0.15
P77485	559.37	34	4.079	0.681	0.765	15.462	41	4.625	4	2	0.888	32.258	7.089	17.882	29.151	118.348	147.498	0.068	0.073	0.3
P77488	558.532	39	4.095	0.58	0.564	17.727	45.571	3.5	3	0	0.855	30	4.695	11.547	29.217	96.61	125.827	0.012	0.059	0.26
P77489	1221.4	172	3.984	0.513	0.5	38.605	30.976	3.927	16	4	0.97	36.735	8.277	22.299	51.917	276.547	328.464	0.985	0.231	0.25
P77499	267.134	27	3.756	0.448	0.407	9.636	42.333	4.583	2	2	0.97	36.364	4.196	8.747	22.523	54.343	76.866	0.086	0.375	0.08
P77510	564.05	45	4.034	0.57	0.933	35.286	82	5.625	1	1	0.805	17.143	4.82	12.665	1.071	177.521	178.593	0.93	-0.116	0.26
P77526	298.788	23	3.78	0.428	0.913	20	54.286	3.857	1	-1	0.999	21.053	3.072	6.911	4.33	91.78	96.11	0.594	0.026	0.08
P77529	645.62	73	4.014	0.545	0.945	58	72.538	4.692	3	0	0.921	12.766	5.133	12.96	1.094	195.636	196.729	0.932	0.161	0.37
P77541	84.375	19	3.54	0.379	0.316	5	44.375	3.75	2	0	0.997	46.667	1.405	4.086	5.402	13.284	18.685	0.002	0.204	0.16
P77544	180.188	42	3.833	0.488	0.429	17	28.5	5.4	5	2	0.997	37.5	2.212	7.414	12.924	21.737	34.661	0.133	0.449	0.12
P77555	1427.65	117	4.013	0.514	0.427	32.84	23.875	3.958	13	-1	0.8	46.575	6.938	18.719	147.786	217.373	365.159	0.108	-0.142	0.18
P77567	898.38	69	3.976	0.523	0.551	22.895	39.04	3.92	10	2	0.983	27.273	7.429	20.275	51.696	183.559	235.255	0.982	0.251	0.3
P77581	162.071	15	3.98	0.593	0.4	5	12.833	3.333	3	1	0.989	33.333	1.576	4.718	4.308	39.852	44.16	0.001	0.048	0.24
P77589	375.273	36	4.067	0.588	0.667	23	64	4.3	3	0	0.916	34.615	3.187	6.104	6.429	101.441	107.87	0.394	0.025	0.33
P77625	309.837	32	4.112	0.614	0.438	13	44.444	3.667	3	0	0.918	44	3.023	9.762	23.661	64.004	87.665	0.111	0.065	0.11
P77649	351.167	39	3.992	0.484	0.487	18	36.778	4.556	4	0	0.953	36	2.687	8.509	33.525	65.212	98.737	0.153	-0.032	0.08
P77667	91.566	19	3.587	0.437	0.526	9	47.333	4.5	3	0	0.994	23.077	1.492	3.515	10.715	35.021	45.736	0.003	0.162	0.06
P77671	118.047	19	3.907	0.402	0.105	1	13.625	5.25	6	2	0.998	53.846	1.163	2.844	20.579	19.322	39.901	0	0.006	0.1
P77674	942.871	113	4.01	0.501	0.681	47.636	31.308	4.269	15	-5	0.978	33.871	7.151	17.817	69.733	191.398	261.132	0.79	0.185	0.16
P77690	692.73	95	3.936	0.403	0.411	34.974	26.952	3.714	13	2	0.997	38.776	5.443	13.932	59.616	142.5	202.116	0.777	0.182	0.12
P77712	927.421	127	3.923	0.462	0.661	54.095	63.045	4.727	7	0	0.829	27.778	8.315	25.734	90.755	224.856	315.611	0.963	0.133	0.45
P77718	1102.38	95	4.061	0.521	0.432	30.488	31.762	4.048	8	3	0.573	37.931	6.843	17.094	116.647	186.133	302.78	0.038	-0.175	0.13
P77748	339.941	34	4.094	0.483	0.235	7	46.667	5.222	3	3	0.534	36.364	2.655	5.997	46.604	35.021	81.625	0	-0.043	0.21
P77754	380.832	19	4.109	0.676	0.632	11	29.5	5.333	3	1	0.909	31.818	4.509	10.838	11.941	107.28	119.221	0.016	0.001	0.11
P77766	325.748	30	4.016	0.487	0.867	25	33.286	4	3	1	0.978	31.579	2.778	6.285	28.123	76.081	104.204	0.13	-0.057	0.05
P77774	504.324	17	4.17	0.626	0.529	4.889	30.375	4.375	4	1	0.807	33.333	5.646	13.284	27.946	97.818	125.764	0.012	0.06	0.16
P77781	196.502	15	3.939	0.639	0.867	12	38	3.8	2	-1	0.971	35.714	2.496	6.009	4.286	57.55	61.836	0.156	0.113	0.24
P77788	391.614	24	4.005	0.737	0.833	16.1	16.667	5.5	4	3	0.995	34.783	4.513	11.154	19.485	99.026	118.511	0.708	0.272	0.06
P77791	367.393	27	3.852	0.551	0.333	7.778	25.556	4.222	3	1	0.987	33.333	3.548	8.81	32.409	59.174	91.583	0.023	0.415	0.01
P77806	574.572	99	3.925	0.484	0.505	43.32	22.65	4.15	12	2	0.869	35.849	5.236	11.984	51.917	91.78	143.697	0.353	0.395	0.13
P78055	238.131	21	4.137	0.727	0.429	8	55.6	5.2	3	-1	0.798	23.81	2.093	4.287	9.687	54.343	64.031	0.007	0.092	0.07
P78061	263.653	24	4.109	0.539	0.417	9	26.444	4.556	5	0	0.969	38.889	2.74	6.912	10.869	74.873	85.742	0.007	0.006	0.07
P80645	335.326	18	3.862	0.458	0.5	8	16.571	5.143	4	4	0.982	33.333	2.927	7.361	12.946	80.911	93.857	0.004	-0.073	0.14
P80668	396.268	32	3.811	0.464	0.531	16	38.1	4.2	5	0	0.985	37.5	3.846	8.246	9.643	83.326	92.969	0.034	0.172	0.2
Q06065	136.643	18	3.753	0.619	0.5	8	75.25	4.75	1	1	0.38	30.769	1.192	2.406	5.446	39.852	45.298	0.001	-0.078	0.15
Q06067	223.462	26	3.994	0.64	1	25	55.6	4.8	3	1	0.856	17.647	2.268	5.15	4.33	45.89	50.22	0.029	0.044	0.54
Q46806	234.095	24	3.787	0.444	0.708	16	-2.125	3.125	2	1	0.949	37.5	2.483	5.751	20.446	35.021	55.467	0.001	0.036	0.21
Q46810	283.659	36	3.936	0.408	0.389	12.429	45.167	4.417	6	3	0.971	30.435	3.449	8.416	13.057	83.326	96.383	0.484	0.232	0.08
Q46821	575.151	55	3.888	0.458	1	46.145	85.933	4.867	1	0	0.94	2.941	4.935	11.077	0	167.86	167.86	0.881	-0.018	0.32
Q46822	545.382	34	4.009	0.626	0.5	13.176	30.933	4.533	6	0	0.981	38.71	5.993	14.709	47.321	97.818	145.139	0.048	0.093	0.11
Q46839	291.152	26	3.95	0.564	0.923	22.917	88.444	5	0	0	0.969	14.286	2.943	7.324	0	70.042	70.042	0.098	0.154	0.39
Q46845	507.052	47	3.844	0.53	0.574	18.815	31.25	5.625	5	1	0.992	33.333	4.886	12.217	15.089	124.524	139.613	0.064	-0.012	0.14
Q46856	253.934	17	4.061	0.661	0.471	7	49.833	4.667	3	0	0.979	31.25	2.358	5.594	14.04	25.36	39.4	0.001	0.09	0.41
Q46857	1153.79	137	4.056	0.452	0.577	56.051	26.96	4.4	14	2	0.896	33.784	6.977	16.636	115.907	249.979	365.887	0.316	-0.155	0.29
Q46864	517.483	33	4.076	0.566	0.364	10.667	17.636	4.364	6	-2	0.932	44	4.189	11.385	65.381	82.119	147.5	0.07	0.257	0
Q46865																					Too short
Q46871	314.719	35	3.995	0.478	0.657	22	40.909	4.818	5	2	0.957	33.333	2.915	6.666	15.222	73.665	88.887	0.024	-0.022	0.09
Q46877	509.807	39	3.958	0.576	0.692	17.111	14.778	4.333	5	-1	0.996	28.125	5.467	12.142	21.429	102.648	124.078	0.141	0.151	0.11
Q46893	216.023	16	4.146	0.676	0.875	13	37.667	4.5	2	0	0.997	33.333	1.758	5.297	15.023	38.961	53.983	0.116	0.026	0.08
Q46896	583.411	29	4.012	0.514	0.483	12.429	35.25	5.25	8	3	0.918	44.444	6.02	13.483	63.008	113.517	176.525	0.016	0.06	0.12
Q46897	120.071	15	3.823	0.638	0.6	8	47	4.833	3	1	0.96	42.857	1.213	3.459	5.357	43.475	48.832	0.011	0.013	0.1
Q46898	317.163	18	4.333	0.501	0.667	11	39.75	4.25	1	1	0.909	40	1.978	5.032	33.658	39.852	73.51	0.002	-0.079	0.07
Q46899	253.695	20	3.827	0.489	0.1	1	27.333	3.667	4	-1	0.787	55.556	2.452	6.938	53.75	31.873	85.623	0	0.074	0.07
Q46901	471.373	57	4.037	0.59	0.421	23	37	4.867	8	2	0.987	39.024	3.741	8.179	71.579	73.665	145.245	0.145	0.175	0.17
Q46920	283.008	22	3.798	0.593	0.5	8.545	60.857	5.714	4	2	0.956	28.571	4.328	8.655	32.52	61.589	94.109	0.007	0.152	0.07
Q46925	313.712	24	3.978	0.592	1	23	46.571	3.143	0	0	0.959	15.789	2.996	7.699	4.374	74.873	79.247	0.115	0.038	0.11
Q46927	106.056	21	3.842	0.507	0.476	9	58	4.286	1	1	0.988	40	1.138	2.996	24.732	13.284	38.016	0	-0.021	0.15
Q46938	617.177	52	4.068	0.592	0.423	21	33.5	5.111	11	5	0.855	40.476	4.681	10.519	42.274	101.916	144.189	0.191	0.334	0.1
Q46948	94.745	15	3.578	0.428	0.067	0	33.714	4.286	2	-1	0.984	53.846	1.497	3.708	12.924	14.492	27.415	0	0.188	0.07
Q47146	937.151	90	4.164	0.516	0.922	57.687	58.933	4.467	4	2	0.895	17.647	6.011	16.104	26.202	253.602	279.804	0.889	-0.31	0.5
Q47149																					Too short
Q47150																					Too short
Q47152	313.827	42	3.915	0.494	0.881	35.243	54.909	5.273	6	2	0.999	21.429	3.04	9.052	20.557	89.364	109.921	0.527	0.051	0.06
Q47155	401.927	29	4.119	0.553	0.207	5	35.875	4.875	4	2	0.986	33.333	3.078	8.017	36.85	82.119	118.969	0	-0.005	0.17
Q47319	426.623	35	4.079	0.579	0.657	22	35.818	4.364	6	0	0.667	28.571	3.995	10.023	34.486	82.277	116.763	0.094	0.024	0.12
Q47377	349.002	23	3.97	0.675	0.826	17.789	48.167	3	0	0	0.843	26.316	3.589	9.565	10.737	96.273	107.01	0.573	0.202	0.12
Q57261	735.41	72	3.949	0.511	0.514	34.541	30.765	3.588	6	-1	0.745	37.5	5.2	11.437	56.942	102.807	159.749	0.202	0.256	0.22
Q59385	395.695	41	4.001	0.638	0.683	22.5	39.636	4	3	0	0.896	28.125	3.866	10.804	24.71	90.572	115.282	0.261	-0.062	0.22
Q6BF16	240.512	16	3.767	0.529	0.188	2	34.5	4	4	0	0.934	56.25	2.73	5.389	37.59	13.284	50.873	0	0.147	0.09
Q6BF17	87.665	16	3.543	0.398	0.438	6	37	6.5	5	2	0.967	50	1.318	2.709	26.246	20.53	46.776	0.001	-0.054	0.39
Q93K97	106.593	17	3.789	0.53	0.412	6	31.5	4.833	4	1	0.982	30.769	0.988	3.088	10.825	33.814	44.639	0.002	-0.046	0.13
A5A627																					Too short
P00547	639.198	85	3.99	0.441	0.435	36	8.182	3.364	14	2	0.904	48.889	5.786	13.013	76.605	135.254	211.859	0.625	0.181	0.02
P00816	701.387	36	4.296	0.529	0.833	27.4	57.167	4.167	3	2	0.995	25	4.848	10.535	32.254	155.784	188.038	0.331	-0.05	0.21
P00887	373.081	25	3.969	0.484	0.8	19	33.9	3.6	2	0	0.849	22.727	2.98	8.205	28.996	97.818	126.814	0.037	-0.109	0.05
P00888	75.511	22	3.735	0.549	0.136	2	3.375	3.125	5	0	0.981	46.667	0.79	1.916	3.237	13.284	16.52	0	0.039	0.11
P00895	244.571	41	3.789	0.434	0.732	28.933	38.846	4.462	6	-1	0.965	34.483	3.145	7.619	16.072	68.914	84.986	0.425	0.069	0.12
P00909	564.221	100	3.711	0.393	0.39	33.128	27.679	4.071	13	1	0.959	46.296	6.395	15.759	53.099	65.212	118.311	0.97	0.538	0.08
P00934	119.626	20	3.647	0.449	0.5	9	52.875	5.875	4	1	0.97	23.529	1.88	3.541	17.343	9.661	27.004	0.009	0.163	0.12
P00944	377.6	21	4.086	0.597	0.476	9	50.625	4.25	3	-1	0.976	40	4.1	10.29	44.018	56.759	100.777	0.002	0.052	0.13
P00954	735.428	54	3.851	0.443	0.685	31.784	21.167	4.25	7	0	0.986	40.541	4.864	15.018	71.048	150.954	222.002	0.234	-0.218	0.09
P00961	251.85	15	4.207	0.768	0.2	2	-27.2	5	4	0	0.898	58.824	2.38	5.87	26.025	19.322	45.347	0	0.092	0.15
P02413	196.714	33	3.85	0.449	0.212	6	19.5	3.5	3	0	0.427	42.105	2.183	5.518	32.21	48.305	80.515	0.003	0.321	0
P02924	180.896	18	4.373	0.639	0.778	13	-2.8	3	3	-2	0.999	41.667	1.219	2.699	28.123	47.098	75.221	0.023	-0.129	0.1
P02932	605.701	62	4.05	0.682	0.661	22.683	57.5	4.286	4	1	0.97	31.818	6.858	17.555	8.594	170.276	178.869	0.987	0.37	0.41
P03014	250.494	18	3.914	0.647	0.722	10.615	-4.6	5	4	0	0.952	35.294	3.408	7.915	15.155	57.966	73.121	0.007	0.103	0.11
P03024	230.771	18	3.781	0.624	0.222	3	35	2.5	2	0	0.958	37.5	2.596	7.741	34.309	35.021	69.33	0	0.018	0.1
P03813	454.045	31	4.015	0.629	0.903	25.143	50	5.286	5	1	0.818	26.923	4.174	11.725	8.66	118.348	127.008	0.862	0.28	0.14
P03817	261.655	18	3.856	0.504	0.278	3.6	42.5	4.667	4	-1	0.906	37.5	2.78	8.134	20.38	56.759	77.138	0.001	0.281	0.05
P04335	98.331	19	3.62	0.419	0.421	7	34.778	4.111	4	1	0.895	37.5	1.538	3.562	2.143	25.36	27.503	0.003	0.136	0.14
P04816	105.917	21	3.575	0.415	0.286	5	54	5.286	5	0	0.945	37.5	1.913	4.745	6.429	19.322	25.751	0.003	0.258	0.19
P04951	182.242	17	4.276	0.627	0	0	30.167	3.833	2	0	0.961	42.857	1.341	3.396	32.277	32.606	64.883	0	-0.079	0.02
P05100	289.535	43	3.817	0.52	0.256	8.545	41.833	5.417	10	-2	0.968	38.71	3.703	8.817	39.954	31.398	71.352	0.015	0.447	0.09
P05459	315.542	15	4.206	0.647	0.2	2	37.2	4.6	2	0	0.973	40	3.388	7.118	12.924	41.059	53.983	0.001	0.092	0.19
P05706	355.929	23	3.803	0.616	0.043	0	28.286	3.429	3	-2	0.819	47.619	4.811	11.308	60.024	45.89	105.914	0	0.428	0.05
P05707	198.308	17	3.96	0.63	1	16	30.333	2.833	2	0	1	26.667	2.19	5.82	4.286	61.589	65.875	0.055	-0.054	0.07
P05719	961.61	67	3.951	0.533	0.597	26.8	31.714	4.143	7	2	0.955	30.612	7.15	18.849	64.642	198.051	262.693	0.424	0.156	0.12
P05804	176.349	15	3.913	0.727	0.6	8	42.833	4.333	3	1	0.988	42.857	1.992	4.578	20.402	24.153	44.555	0.001	0.027	0.23
P06610	337.952	42	4.027	0.604	0.5	19.238	3.25	4	5	-1	0.98	33.333	3.022	8.313	23.771	53.136	76.907	0.291	0.424	0.17
P06611	127.199	16	3.73	0.512	0.125	1	31	3.6	2	0	0.962	57.143	1.672	3.748	26.919	20.53	47.449	0	0.051	0.06
P06720	1811.33	214	3.996	0.477	0.472	39.287	29.325	4.375	23	3	0.867	38.739	9.342	21.378	179.721	359.536	539.258	0.029	-0.299	0.08
P06864	76.771	19	3.687	0.461	0.474	8	46.25	3.5	3	0	0.986	35.714	1.084	2.384	4.286	8.453	12.739	0.002	0.12	0.26
P06972	527.703	51	4.032	0.557	0.824	30.619	56.333	4	2	0	0.864	28.571	5.494	13.816	3.214	156.576	159.79	0.478	-0.08	0.42
P06986	49.658	16	3.477	0.383	0.562	8	40.5	3.5	2	-1	0.996	36.364	0.798	1.707	16.072	9.661	25.733	0.002	0.01	0.14
P06987	404.549	32	3.837	0.581	0.656	17.143	34.273	4.727	5	3	0.844	40	4.468	11.888	28.278	71.25	99.528	0.237	0.231	0.05
P06989	460.65	34	4.063	0.504	0.529	16.667	53.455	4.727	6	0	0.975	28	3.283	9.189	25.759	138.877	164.637	0.425	0.034	0.11
P07018	476.058	40	4.04	0.565	0.825	24.182	47.545	3.091	1	-1	0.871	25	5.076	11.647	12.88	85.742	98.621	0.596	0.259	0.25
P07023	477.943	52	4.265	0.454	0.808	40.381	64.222	5.111	4	1	0.973	23.529	3.856	9.341	19.463	147.331	166.794	0.554	-0.106	0.26
P07364	693.551	100	3.752	0.413	0.39	33.282	34.875	4.125	13	0	0.973	40	6.529	16.142	68.972	138.877	207.849	0.923	0.315	0.09
P07650	82.653	22	3.555	0.398	0.455	9	25.571	2.857	2	-1	0.968	43.75	1.546	3.404	4.286	31.398	35.684	0.001	0.018	0.09
P07654	262.038	17	3.933	0.772	0.412	6	36	3.6	2	-1	0.929	41.176	3.426	7.165	7.5	59.174	66.674	0.004	0.209	0.24
P07762	813.545	92	3.973	0.432	0.446	31.707	23.619	4.476	11	0	0.915	32.692	6.424	15.548	116.492	123.178	239.67	0.27	0.174	0.11
P07813	1863.48	206	3.99	0.523	0.466	33.771	26.581	4.14	22	5	0.702	39.496	9.861	25.48	128.654	339.086	467.74	0.864	0.03	0.23
P07821	149.869	15	3.796	0.688	0.867	12	7.333	5	3	-1	0.009	28.571	1.205	3.238	19.397	25.36	44.757	0.008	0.024	0.15
P07822	146.324	18	3.719	0.571	0.556	9	-8	4.4	2	0	0.834	35.714	2.125	5.576	11.897	19.322	31.219	0.004	0.205	0.09
P08178	143.838	21	3.833	0.673	0.571	11	37	3.857	3	-1	0.977	53.333	1.412	3.258	10.715	24.153	34.867	0.001	0.059	0.16
P08189	132.688	20	3.717	0.454	0.7	13	52.455	3.455	2	0	0.745	26.667	1.842	4.542	22.501	20.53	43.03	0.004	0.026	0.07
P08190	1910.64	178	4.033	0.465	0.337	26.3	45.611	3.75	14	-2	0.86	32	12.106	35.974	208.549	310.36	518.909	0.067	-0.171	0.37
P08194	579.573	33	3.972	0.541	0.606	17.8	44.1	4.9	4	0	0.861	23.333	5.916	14.518	30.023	139.59	169.613	0.272	0.19	0.26
P08202	189.625	20	3.863	0.57	0.45	8	24.5	4.833	4	2	0.997	35.714	1.763	3.586	23.705	16.907	40.612	0	0.064	0.08
P08204	211.785	17	3.946	0.77	0.353	5	32.8	3	2	0	0.937	37.5	3.713	7.488	12.858	65.212	78.069	0.003	0.073	0.2
P08331	51.256	16	3.511	0.445	0.562	8	51.857	5	4	-1	0.932	46.154	0.731	1.738	1.071	4.831	5.902	0	0.025	0.17
P08365																					Too short
P08368	310.987	39	3.836	0.458	0.692	26	44.9	4	2	1	0.613	33.333	3.334	7.558	28.952	96.61	125.562	0.413	0.255	0.08
P08401	461.96	87	3.825	0.458	0.563	46.898	47.167	3.667	5	-1	0.878	32.609	4.972	11.305	50.491	77.288	127.78	0.863	0.43	0.34
P08722	388.169	39	4.175	0.563	0.923	34.5	69	4.2	1	0	0.934	18.519	3.167	7.716	2.143	106.667	108.81	0.366	0.121	0.3
P08957	652.591	71	3.959	0.53	0.634	33.067	38.917	4.333	5	-1	0.787	31.818	5.268	13.702	69.149	132.027	201.176	0.212	-0.025	0.16
P09053	149.912	26	3.635	0.396	0.538	13	55.909	4.727	3	1	0.929	27.778	2.796	5.452	12.968	28.983	41.951	0.019	0.193	0.09
P09151	278.465	26	4.2	0.512	0.692	17	43.778	4.667	3	1	0.982	33.333	2.307	6.249	10.847	73.665	84.513	0.034	-0.05	0.11
P09184	398.662	23	4.124	0.761	0.348	5	-27.667	3.667	6	-5	0.971	34.783	5.78	12.879	25.737	83.326	109.063	0.01	0.216	0.06
P09378	222.357	15	3.738	0.623	0.8	11	46.714	4	2	0	0.974	33.333	3.364	7.424	6.495	51.928	58.423	0.192	0.116	0.18
P09549	101.111	15	3.743	0.669	0.333	4	21	6.333	2	2	0.784	30.769	1.029	3.399	8.749	26.568	35.317	0.001	0.107	0.2
P09836	869.157	60	4.048	0.557	0.667	24.35	34.471	3.588	9	-1	0.742	33.333	7.195	20.598	43.058	188.39	231.448	0.901	0.211	0.34
P0A6A6	213.409	27	3.952	0.588	0.481	12	-6.714	3.714	3	1	0.967	35.294	2.337	6.058	15.089	55.551	70.64	0.024	0.094	0.06
P0A6C5	370.375	32	3.983	0.526	0.656	19.905	40.625	4.25	4	1	0.741	23.077	3.289	8.015	47.233	51.928	99.161	0.21	0.018	0.15
P0A6E9	179.893	17	3.692	0.569	0.412	6	43.286	3.857	2	-1	0.971	28.571	1.689	4.774	2.143	55.551	57.694	0.003	0.081	0.21
P0A6I3	825.533	93	3.979	0.452	0.344	20.5	49.227	5.409	12	3	0.899	32.727	5.957	13.887	82.856	156.992	239.848	0.211	0.134	0.19
P0A6I9	696.614	79	3.933	0.448	0.722	45.228	32.778	4.056	9	1	0.917	35.417	5.739	13.418	67.161	142.5	209.661	0.523	0.223	0.14
P0A6J8	161.677	15	4.068	0.698	0.267	3	21	4	2	1	0.964	38.462	1.531	3.729	13.951	28.983	42.934	0	-0.024	0.11
P0A6L9	490.658	33	3.998	0.594	0.576	16.421	48.5	4.3	4	-1	0.879	26.667	5.289	14.994	36.585	111.973	148.557	0.487	0.176	0.13
P0A6S3	760.031	51	4.063	0.554	0.569	25.862	44.231	4.308	5	0	0.754	35.897	6.037	15.685	69.193	137.67	206.863	0.153	0.166	0.33
P0A6S7	698.26	105	3.931	0.512	0.648	53.441	41.286	3.952	6	1	0.838	32.812	6.645	16.591	57.252	165.683	222.935	0.934	0.046	0.31
P0A6T9	178.385	20	3.839	0.439	0.45	8	32.727	3.727	5	-2	0.922	27.778	2.723	5.304	11.786	31.398	43.184	0.008	0.267	0.13
P0A6U8	1119.64	72	4.033	0.619	0.486	19.543	34.273	4.455	14	1	0.958	41.071	7.807	19.486	89.374	181.144	270.518	0.15	0.094	0.1
P0A6V5	527.493	40	3.9	0.615	0.4	11.25	25.462	4.154	6	-1	0.966	42.105	5.702	13.181	66.674	96.61	163.284	0.046	0.346	0.01
P0A6V8	620.636	60	4.076	0.518	0.65	26.615	33.812	4.438	6	-1	0.962	37.5	5.963	13.649	44.063	121.97	166.033	0.406	0.225	0.26
P0A6W9	158.777	15	3.986	0.716	0.067	0	-15.8	3.2	4	-1	0.986	35.714	1.705	3.672	12.858	20.53	33.387	0	0.038	0.16
P0A722	238.763	17	3.764	0.622	0.647	10	15.286	3.571	3	2	0.988	31.25	3.016	7.194	20.756	28.983	49.739	0.049	0.273	0.09
P0A734																					Too short
P0A752	429.412	68	3.788	0.427	0.441	22.733	20.684	4.053	12	1	0.702	35.556	4.616	9.87	41.114	70.042	111.156	0.621	0.465	0.02
P0A756	273.556	20	3.94	0.438	0.05	0	33.167	5.167	3	-1	0.992	43.75	2.595	6.598	40.981	43.475	84.456	0	0.032	0.1
P0A761	193.449	25	3.906	0.638	0.68	16	37.625	2.875	1	0	0.96	33.333	1.736	4.016	7.522	68.914	76.436	0.028	-0.049	0.14
P0A780	386.8	26	4.031	0.599	0.808	20	39.889	4.556	5	-1	0.937	28	3.93	12.196	45.178	70.042	115.221	0.534	0.27	0.07
P0A7A5	437.725	42	3.768	0.478	0.143	5	31.167	3.833	6	0	0.977	42.424	4.792	13.242	41.898	70.042	111.94	0.006	0.205	0.04
P0A7D1	311.823	23	4.028	0.695	0.435	8.8	4.714	3.714	3	-1	0.973	36.364	3.323	8.674	10.737	48.305	59.042	0.009	0.122	0.33
P0A7D7	184.92	17	3.989	0.688	0.647	10	42.75	4.5	3	0	0.973	33.333	1.096	3.818	18.215	25.36	43.575	0.001	-0.045	0.23
P0A7F3	125.947	16	3.942	0.593	0.5	7	59.167	4.833	2	1	0.93	36.364	1.036	2.267	14.04	28.983	43.023	0.004	0.133	0.18
P0A7H0	556.737	35	4.045	0.618	0.829	19.31	31.583	4.167	7	2	0.88	29.032	7.129	16.156	36.651	105.064	141.715	0.07	0.21	0.19
P0A7H3	693.046	77	4.095	0.577	0.714	47.636	16.812	4.938	11	4	0.921	34	4.943	15.068	48.702	132.839	181.542	0.793	0.223	0.22
P0A7I0	1202.78	91	4.01	0.522	0.538	26.204	7	4.182	13	-5	0.786	39.394	9.267	23.573	135.513	216.403	351.916	0.029	0.21	0.11
P0A7N1																					Too short
P0A7Q1																					Too short
P0A7Y8	317.778	41	3.699	0.496	0.61	22.56	19.5	6	6	3	0.842	29.167	2.921	9.274	16.227	53.215	69.442	0.404	0.44	0.13
P0A805	343.576	27	4.173	0.661	0.296	7	22	3.667	4	0	0.893	40.909	3.436	7.96	13.951	65.845	79.796	0.002	0.108	0.11
P0A877	355.442	72	3.679	0.401	0.542	35.897	46.95	3.6	5	-2	0.757	33.333	4.923	12.54	15.111	78.496	93.607	0.921	0.544	0.34
P0A881	330.304	28	4.187	0.688	0.643	16.889	40.875	3.875	2	0	1	26.087	3.767	8.373	7.589	109.894	117.483	0.205	0.024	0.15
P0A8A8	531.126	23	4.063	0.627	0.478	8.909	27.556	3.889	5	-2	0.763	44	4.19	9.507	60.599	95.303	155.903	0.039	-0.073	0.04
P0A8E7	222.298	20	3.985	0.485	0.15	2	61	4.333	1	1	0.842	50	2.366	5.279	32.21	31.398	63.608	0	0.185	0.02
P0A8F4	646.085	36	3.909	0.554	0.417	8.533	27.733	3.8	8	-2	0.984	34.286	6.106	15.527	51.673	109.894	161.568	0.07	0.028	0.12
P0A8H8																					Too short
P0A8P1	906.164	89	3.923	0.49	0.573	31.843	36.44	4.2	13	-1	0.896	36.207	6.548	14.691	68.166	116.486	184.652	0.317	0.427	0.2
P0A8Q6	61.868	15	3.634	0.477	0.267	3	36.429	3.714	3	-1	0.999	54.545	0.785	1.64	6.429	15.699	22.128	0.001	0.186	0.14
P0A8U6	928.056	67	4.143	0.524	0.746	42.16	45.143	4.143	4	2	0.948	26.087	6.187	16.404	51.452	258.63	310.082	0.558	-0.151	0.3
P0A8Z3	235.531	41	3.722	0.426	0.537	20.909	52.727	4.727	4	0	0.987	28.571	3.582	9.571	22.611	48.305	70.916	0.672	0.491	0.09
P0A908	612.145	41	3.919	0.679	0.585	14.5	62.25	4.667	4	0	0.901	28.205	6.017	17.899	12.946	149.963	162.909	0.677	-0.001	0.36
P0A927	295.331	23	3.867	0.691	0.435	9	46.25	3.875	3	0	0.968	35	2.587	7.259	10.715	57.966	68.681	0.004	-0.042	0.13
P0A996	2277.27	286	3.791	0.406	0.472	44.415	29.875	4.016	30	1	0.923	37.838	12.142	28.149	239.346	459.214	698.561	0.945	0.033	0.25
P0A9C3	387.522	58	4.034	0.506	0.19	10	27.357	4.571	9	1	0.929	42.424	3.365	9.321	55.353	76.081	131.433	0.004	0.241	0.04
P0A9D4	169.685	19	3.974	0.527	0.842	15	33.667	4.333	3	1	0.991	35.714	1.512	3.464	6.517	33.814	40.331	0.101	0.166	0.2
P0A9E2	293.144	15	4.002	0.605	0.533	7	44.5	4.167	3	0	0.932	28.571	3.631	7.097	37.944	44.682	82.626	0.003	0.189	0.08
P0A9F1	296.62	19	3.865	0.615	0.737	11.714	52.25	4.125	3	1	0.651	31.579	4.32	9.462	15.222	95.403	110.624	0.564	0.235	0.02
P0A9F3	850.907	71	4.129	0.559	0.324	19.304	-9.846	4.846	12	3	0.709	46.809	5.054	11.644	127.273	129.216	256.489	0.064	-0.146	0.1
P0A9H1	350.25	34	4.076	0.606	0.882	28.933	11.857	4.429	4	-1	0.991	24	3.253	8.776	24.732	99.026	123.758	0.363	-0.147	0.06
P0A9H5	536.991	22	4.054	0.636	0.455	8.2	32.222	4.889	6	0	0.814	41.667	5.335	12.093	54.104	89.364	143.469	0.002	0.07	0.09
P0A9I1	642.425	36	4.166	0.646	0.417	13.2	38.667	4.444	4	0	0.764	38.71	4.761	15.219	41.025	89.364	130.39	0.05	0.157	0.15
P0A9I5																					Too short
P0A9L5																					Too short
P0A9L8	499.335	37	4.143	0.502	0.622	22	43.8	4.2	3	1	0.983	20.833	3.096	7.627	21.429	108.112	129.541	0.397	0.063	0.2
P0A9P9	70.634	15	3.534	0.401	0.133	1	46.375	3.25	2	0	0.997	46.154	1.12	2.489	4.286	7.246	11.532	0	0.063	0.19
P0A9R4	358.603	27	4.026	0.67	0.333	8	10.778	3.667	5	-3	0.987	40.909	3.657	8.773	22.501	49.513	72.013	0.403	0.497	0.01
P0A9S3	403.234	21	4.136	0.459	0.476	9	42.222	3.556	4	0	0.94	31.579	3.723	9.064	31.183	102.648	133.831	0.025	-0.058	0.15
P0A9U1	170.898	21	3.947	0.621	0.524	10	9.8	4.2	2	0	0.886	33.333	1.868	4.712	11.875	55.551	67.425	0.001	-0.064	0.14
P0A9W0	222.565	15	3.839	0.477	0.133	1	34.167	3.667	2	-1	0.904	50	2.467	4.362	30.023	18.114	48.137	0	0.092	0.13
P0A9W6																					Too short
P0A9X1	263.837	26	3.671	0.393	0.269	6	22.889	4.667	5	-1	0.958	52.174	4.241	9.596	51.828	44.682	96.511	0.002	0.174	0.07
P0AA39	641.758	37	3.878	0.536	0.541	11.5	35	5.364	7	3	0.934	35.294	6.783	17.192	55.065	114.725	169.79	0.091	0.133	0.2
P0AA53	321.66	21	3.999	0.725	0.714	13.067	55.5	4.833	2	1	0.566	30	3.924	10.071	5.357	92.987	98.345	0.182	0.158	0.08
P0AA60	463.419	45	3.97	0.641	0.689	29.032	51.636	3.545	2	1	0.617	27.273	3.876	10.622	6.451	127.434	133.885	0.402	0.089	0.32
P0AA63	935.847	102	3.844	0.461	0.843	60.744	71.083	4.5	1	1	0.45	21.667	7.043	17.928	33.237	262.609	295.847	0.968	0.022	0.54
P0AA67	349.033	44	4.007	0.473	0.955	41	78.3	4.3	1	0	0.773	14.815	2.998	7.075	2.143	126.801	128.944	0.628	0.002	0.24
P0AA80	650.385	66	3.996	0.524	0.848	37.893	54.231	4.846	4	1	0.928	20.93	5.744	14.774	27.074	149.33	176.404	0.909	0.118	0.27
P0AA86	192.972	16	3.75	0.444	0	0	15.889	3.778	7	-1	0.977	83.333	2.312	4.786	59.329	9.661	68.99	0	0.004	0.05
P0AAA7	922.379	127	4.068	0.544	0.874	80.126	55.211	4.526	7	2	0.781	25	6.302	20.022	38.794	244.495	283.289	0.973	-0.012	0.42
P0AAA9	510.464	40	3.901	0.693	0.725	24.207	4.889	3.667	7	0	0.988	42.857	5.659	12.369	45.444	94.195	139.639	0.126	0.439	0.07
P0AAC0	129.93	15	3.984	0.538	0.4	5	24.333	6.333	3	1	0.971	41.667	1.282	3.34	33.768	13.284	47.052	0	-0.054	0.26
P0AAD2	391.389	36	4.11	0.593	0.889	28.75	79	4.556	1	0	0.957	18.519	3.876	9.76	1.071	99.026	100.097	0.671	0.058	0.46
P0AAD4	430.286	47	4.182	0.573	0.787	35.243	44.909	4.545	3	0	0.926	18.182	3.814	9.73	24.666	99.025	123.691	0.531	0.16	0.43
P0AAF3	864.682	31	4.231	0.556	0.419	9.538	26.364	4.636	6	0	0.7	42.857	5.169	11.252	63.548	126.801	190.349	0.001	-0.134	0.13
P0AAG5	320.417	16	4.211	0.784	0.5	7	31.833	4.5	3	0	0.956	37.5	3.407	8.144	13.929	62.797	76.726	0.002	0.045	0.24
P0AAG8	256.159	15	3.898	0.583	0.267	3	-9.667	3.333	5	2	0.957	37.5	3.352	6.277	20.424	28.983	49.407	0	0.138	0.1
P0AAH8	216.39	18	3.893	0.544	0.5	8	5.25	7	4	3	0.706	46.667	2.553	5.365	24.015	35.021	59.036	0.001	0.153	0.06
P0AAJ5	180.998	27	3.581	0.382	0.815	21	46.615	3.154	0	0	0.985	27.273	2.75	6.532	3.237	40.227	43.464	0.496	0.436	0.19
P0AAJ8	459.325	58	3.844	0.492	0.362	17.238	9.533	4.733	9	3	0.946	34.286	4.746	12.022	50.978	74.14	125.119	0.062	0.153	0.08
P0AAK1	139.726	16	3.594	0.339	0.812	12	44	3.455	2	1	0.99	31.25	2.449	3.843	4.374	33.298	37.673	0.086	0.111	0.09
P0AAL0	163.773	22	3.567	0.327	0.682	14	35.714	4	4	-1	0.982	31.579	3.041	6.392	5.402	36.763	42.164	0.016	0.175	0.12
P0AAL3	207.78	31	3.672	0.422	1	30	54.231	3.692	1	0	0.979	21.739	2.794	5.541	3.281	58.322	61.603	0.285	0.346	0.11
P0AAN9																					Too short
P0AAP1	232.161	19	3.897	0.719	0.737	13	77.143	5	2	0	0.974	20	2.654	6.921	4.308	56.759	61.066	0.027	0.14	0.16
P0AAT4	634.925	44	3.871	0.503	0.568	17.68	29.923	4.231	8	-1	0.925	32.432	6.77	17.438	54.91	105.064	159.974	0.516	0.4	0.14
P0AAT6	305.187	29	3.951	0.697	0.276	7	-28.429	5	7	-1	0.791	38.462	3.36	7.001	23.683	55.551	79.234	0.01	0.293	0.02
P0AB18	238.923	17	4.297	0.46	0.588	9	56.25	4.75	1	1	0.735	36.364	1.875	3.742	16.404	79.703	96.107	0.002	-0.157	0.07
P0AB24	71.205	16	3.457	0.373	0	0	-6	3.143	3	-3	0.93	46.154	1.36	2.824	6.429	19.322	25.751	0	0.097	0.08
P0AB40																					Too short
P0AB65																					Too short
P0AB67	536.832	59	3.874	0.536	0.864	36.118	61.857	4.143	4	0	0.955	19.444	6.064	17.3	21.673	194.903	216.576	0.97	-0.177	0.29
P0AB85	341.522	22	3.988	0.615	0.455	8	32.583	3.833	5	0	0.978	38.095	4.159	10.581	32.277	57.966	90.243	0.005	0.038	0.06
P0AB93	376.487	38	3.851	0.516	0.737	25	71	3.818	0	0	0.906	21.429	3.811	9.631	5.357	105.064	110.421	0.402	0.101	0.24
P0ABA0	221.357	17	3.944	0.707	0.647	10	45.2	3.4	1	-1	0.87	35.714	3.078	6.879	8.572	49.513	58.084	0.278	0.284	0.14
P0ABE9	481.305	39	4.047	0.556	0.59	19.652	24.182	4.818	8	1	0.976	28.571	4.588	10.762	50.823	78.496	129.319	0.326	0.179	0.08
P0ABF4																					Too short
P0ABF8	932.109	90	3.851	0.514	0.589	35.321	32.55	4.15	10	-1	0.908	34.921	7.536	21.536	66.63	222.52	289.15	0.886	0.116	0.22
P0ABG1	938.147	82	3.984	0.448	0.805	43.758	51.923	4.308	9	-1	0.923	20.37	7.054	15.846	59.439	193.221	252.66	0.773	0.063	0.52
P0ABL1	4416.78	527	3.947	0.464	0.668	81.227	25.808	3.782	35	12	0.98	36.078	14.687	43.285	307.844	947.154	1255	0.147	-0.723	0.56
P0ABM1	268.285	15	4.289	0.742	0.8	11	71.5	5.75	2	0	0.902	14.286	2.317	6.226	1.071	48.305	49.377	0.008	0.079	0.63
P0ABM9	422.587	21	4.257	0.674	0.81	15.529	40.833	4.5	2	-1	0.849	19.048	4.105	9.526	10.737	80.911	91.648	0.232	0.106	0.19
P0ABQ2	384.376	33	4.031	0.454	0.364	11	45.7	3.2	2	0	0.916	37.5	2.991	7.957	47.233	84.534	131.767	0.001	-0.14	0.13
P0ABR5	499.351	23	4.188	0.541	0.739	14.118	65	4.417	3	-1	0.984	27.273	4.992	10.293	13.929	154.576	168.505	0.047	-0.1	0.21
P0ABR7	645.892	130	3.925	0.469	0.531	47.362	36.697	4.364	17	2	0.91	38.806	5.982	17.46	35.624	138.382	174.006	0.98	0.388	0.45
P0ABS8																					Too short
P0ABT5	414.043	20	3.99	0.616	0.8	12.25	29.143	4.571	2	2	0.832	23.81	4.722	12.412	22.943	123.891	146.834	0.068	-0.108	0.06
P0ABT8	458.699	32	4.137	0.655	0.781	16.24	62.5	5	4	0	0.93	25	5.981	14.076	16.183	132.839	149.022	0.14	0.119	0.21
P0ABU5	187.214	19	4.198	0.673	0	0	-9.125	3.75	7	1	0.982	66.667	1.41	3.121	31.338	13.284	44.622	0	0.168	0.12
P0ABW0	285.438	19	3.895	0.586	0.158	2	35.3	4.7	5	0	0.994	47.619	2.872	6.811	25.804	38.644	64.448	0	0.182	0.06
P0ABY7	214.72	16	3.972	0.599	0.375	5	35.75	3.625	3	0	0.992	35.294	2.268	5.094	12.946	76.615	89.561	0.003	-0.02	0.09
P0ABZ4	182.312	18	3.796	0.569	0.611	10	40.6	4.4	2	-1	0.991	40	1.995	4.444	3.237	39.852	43.088	0.035	0.344	0.3
P0AC28	732.18	106	3.981	0.442	0.613	58.708	38.043	4.304	7	-1	0.692	35.849	5.576	13.806	38.904	164.554	203.459	0.9	0.219	0.17
P0AC51	240.401	17	4.048	0.583	0.765	12	24.8	3.7	4	0	0.882	33.333	2.783	5.997	7.589	74.536	82.125	0.058	0.024	0.1
P0AC62																					Too short
P0AC86	76.525	19	3.514	0.411	0.316	5	31.222	3.222	4	0	0.92	53.846	1.557	3.296	4.352	12.076	16.429	0.001	0.072	0.14
P0AC94	318.433	19	3.964	0.73	0.842	15	61.875	4.625	1	1	0.964	18.182	2.918	6.999	1.071	61.589	62.66	0.044	0.057	0.27
P0ACA3	147.55	16	3.843	0.628	0.625	9	76.5	5.25	2	0	0.985	28.571	1.235	3.065	10.825	32.606	43.431	0.002	0.027	0.1
P0ACA7	101.131	16	3.803	0.593	1	15	57	7.333	3	1	0.992	7.692	0.916	2.269	3.214	43.475	46.689	0.09	0.029	0.2
P0ACG4																					Too short
P0ACH5	196.541	15	4.188	0.736	0.467	6	7.25	6.25	4	1	0.948	28.571	1.8	5.424	11.786	28.983	40.769	0.002	0.106	0.25
P0ACL5	268.951	50	3.742	0.418	0.62	22.968	41.143	4	6	2	0.927	33.333	4.182	11.228	10.803	43.633	54.436	0.886	0.62	0.2
P0ACL7	252.305	29	3.883	0.594	0.931	26	65.5	5.25	2	0	0.54	19.048	2.099	5.634	7.655	51.928	59.583	0.416	0.039	0.12
P0ACP1	142.655	17	3.936	0.635	0.647	10	71.8	6.2	2	1	0.988	23.077	1.539	4.325	15.133	27.775	42.909	0.006	-0.033	0.3
P0ACQ0	788.777	53	4.094	0.622	0.491	17.385	34.25	4.375	8	0	0.99	33.333	8.035	19.003	56.964	138.877	195.842	0.295	0.251	0.15
P0ACR9	536.887	31	4.179	0.517	0.839	24.769	44.6	4.6	4	0	0.937	25	4.216	9.672	24.644	169.939	194.582	0.546	-0.167	0.28
P0ACS2	193.656	16	3.907	0.455	0.5	7	28.75	3.5	1	1	0.902	38.462	2.091	5.714	16.183	50.72	66.903	0.004	0.007	0.08
P0ACS5	190.336	20	4.199	0.729	0.8	15	72	5.167	1	1	0.995	23.529	1.507	3.844	2.143	70.042	72.185	0.286	0.049	0.09
P0ACS9	663.937	66	3.897	0.495	0.409	22.667	48	4.65	9	0	0.9	38.776	6.338	14.778	56.136	140.481	196.617	0.851	0.301	0.19
P0ACU0	978.327	122	3.987	0.477	0.885	73.222	58.56	4.6	10	5	0.97	20.588	6.861	16.003	23.638	243.762	267.401	0.971	0.15	0.53
P0ACU2	188.102	22	3.849	0.542	0.727	15	45.625	4.375	2	-1	0.989	23.529	2.125	4.955	3.237	56.759	59.995	0.037	0.163	0.1
P0ACU5	751.411	92	3.898	0.426	0.902	60.747	65.286	4.476	5	-1	0.956	16.981	6.505	17.108	32.188	197.318	229.506	0.931	0.195	0.58
P0ACV2	1159.25	192	3.825	0.478	0.453	47.517	31.8	4.4	18	5	0.926	41.584	9.059	22.842	124.191	183.876	308.068	0.672	0.412	0.26
P0ACV4	642.08	79	4.069	0.554	0.759	44.467	52.75	3.5	3	0	0.879	28.889	5.472	17.334	16.072	198.051	214.123	0.966	0.112	0.45
P0ACZ4	366.604	21	4.026	0.763	0.571	10.167	37.143	4.571	3	-1	0.971	33.333	3.92	9.934	29.04	55.551	84.591	0.054	0.236	0.03
P0ACZ8	279.498	23	3.891	0.53	0.043	0	27.375	5.25	5	0	0.829	61.111	3.646	9.134	42.296	21.737	64.033	0	0.281	0.06
P0AD01	187.555	17	3.824	0.542	0.294	4	31.5	5.25	2	0	0.976	35.714	1.774	4.399	4.33	61.411	65.741	0.001	0.022	0.22
P0AD42	291.259	29	4.093	0.734	0.759	20.818	58.714	5.857	5	1	0.984	24	3.056	7.771	17.343	68.835	86.177	0.592	0.173	0.12
P0AD96	347.984	21	4.123	0.652	0.857	17	23	3.143	3	1	0.959	35	3.284	7.494	13.929	59.174	73.103	0.507	0.124	0.15
P0ADC3	701.562	81	3.768	0.41	0.753	26.623	50.364	4.545	9	1	0.58	26.786	9.016	26.315	38.816	144.658	183.474	0.996	0.622	0.59
P0ADC6	277.418	17	3.91	0.518	1	16	69.625	5.125	2	0	0.87	0	3.075	6.718	0	65.212	65.212	0.026	0.065	0.27
P0ADD2	406.338	28	3.908	0.648	0.75	17.905	56.222	3.333	1	0	0.994	25	4.256	9.784	5.402	113.517	118.919	0.513	0.117	0.18
P0ADD5	315.569	17	4.21	0.764	0.824	13	82.6	4.4	0	0	0.962	26.667	3.205	7.663	1.071	70.042	71.114	0.055	0.075	0.33
P0ADE6	153.36	19	3.525	0.394	0.842	15	66.75	4.625	2	0	0.979	22.222	2.525	6.9	22.611	28.983	51.594	0.13	0.115	0.04
P0ADF6	73.451	18	3.65	0.498	0.556	9	43.25	4.25	2	1	0.991	33.333	0.957	2.458	2.165	8.453	10.618	0.001	0.118	0.25
P0ADF8																					Too short
P0ADG1																					Too short
P0ADP5	602.807	85	3.932	0.443	0.671	49.825	41.545	4.773	15	2	0.78	32	5.032	12.235	46.383	123.732	170.115	0.883	0.235	0.32
P0ADP7	404.917	38	4.128	0.596	0.921	32.171	59	4.4	3	1	0.733	14.286	4.106	10.239	8.594	147.331	155.924	0.211	0.044	0.23
P0ADR6	85.79	21	3.71	0.469	0.333	6	20.8	4.3	5	0	0.988	56.25	1.035	2.745	5.402	4.831	10.232	0.002	0.112	0.09
P0ADU2	456.307	38	3.784	0.397	0.763	23.172	60.889	4.722	6	-1	0.927	23.077	4.549	12.129	28.974	125.257	154.23	0.717	0.261	0.1
P0ADV7	1688.13	236	4.016	0.481	0.78	83.391	53.683	4.634	14	0	0.968	22.936	9.577	21.694	61.56	419.086	480.646	0.976	-0.193	0.94
P0ADZ7	442.908	26	4.082	0.6	0.5	12	-23.2	5.2	4	3	0.87	40.909	3.982	8.307	47.919	71.25	119.169	0.009	0.322	0.04
P0AE16	806.837	55	4.128	0.45	1	35.636	85.688	4.562	0	0	0.854	5.263	6.711	17.853	0	311.568	311.568	0.945	-0.408	0.25
P0AE76	211.92	21	3.911	0.579	0.905	18	63.286	4.143	2	0	0.958	20	2.527	5.742	10.715	50.72	61.435	0.408	0.002	0.03
P0AEA2	199.888	18	3.977	0.702	0.444	7	49.286	3.857	2	0	0.928	33.333	2.038	3.78	9.665	57.471	67.136	0.001	0	0.1
P0AEA5	225.535	17	4.13	0.786	0.882	14	86.5	5.5	1	0	0.999	17.647	2.193	5.382	1.071	46.444	47.516	0.006	0.005	0.52
P0AEB5	597.449	52	3.982	0.596	0.538	16	64.231	4.923	4	1	0.913	33.333	5.893	15.302	31.161	148.538	179.699	0.086	0.31	0.22
P0AED0	139.835	23	3.653	0.449	0.435	9	22	4	3	0	0.965	31.25	1.959	4.239	16.072	45.89	61.962	0.004	0.048	0.03
P0AED5	438.422	34	3.907	0.426	0.382	12	27.727	3.818	7	3	0.738	44	3.988	7.797	21.606	119.951	141.557	0.024	0.229	0.05
P0AEE1	79.382	18	3.619	0.469	0.556	9	29.375	3.5	4	0	0.538	38.462	1.14	2.357	4.352	7.246	11.598	0.005	0.113	0.05
P0AEF0	587.792	36	4.072	0.641	0.556	17.1	35.111	3.556	3	-1	0.691	32.143	5.288	12.277	33.392	128.009	161.401	0.022	-0.075	0.17
P0AEF4	344.28	19	3.824	0.512	0.579	10	38.857	5	3	2	0.914	31.579	3.822	9.585	12.946	83.722	96.668	0.015	0.058	0.11
P0AEF8	373.826	27	4.204	0.601	0.852	21.739	72.125	4.625	2	0	0.896	17.391	4.014	9.619	12.88	80.911	93.791	0.042	0.033	0.38
P0AEG1	197.953	15	4.046	0.764	0.467	6	-6	3	2	-1	0.913	38.462	1.783	4.268	15.244	14.492	29.735	0	0.143	0.24
P0AEI6	861.04	77	3.991	0.511	0.506	28.154	9.143	3.905	12	-2	0.975	39.216	5.97	14.403	101.558	99.026	200.584	0.082	0.308	0.04
P0AEJ0	683.904	77	3.99	0.531	0.727	42.286	35.824	4.118	8	-1	0.92	29.787	7.293	19.868	39.91	188.39	228.299	0.428	0.101	0.32
P0AEJ8																					Too short
P0AER3	417.881	32	4.009	0.618	0.969	30	67.429	5	3	0	0.966	16	2.666	5.207	6.451	95.403	101.854	0.318	0.22	0.29
P0AER5	421.252	25	4.18	0.477	1	24	83.778	4.778	1	0	0.913	11.111	3.231	7.167	7.5	137.828	145.328	0.538	-0.139	0.36
P0AER8	370.167	26	3.888	0.514	1	24.846	69	4.857	1	1	0.846	14.286	3.438	7.7	4.286	130.899	135.185	0.681	-0.137	0.18
P0AEZ9	172.24	29	3.631	0.387	0.759	21	13.8	3.5	6	0	0.979	30	2.86	6.34	20.38	50.72	71.1	0.442	0.348	0.02
P0AF03	281.859	21	3.976	0.646	0.619	11.692	-25.286	4.286	5	1	0.977	38.095	3.258	9.535	16.094	54.343	70.437	0.109	0.147	0.03
P0AF26	217.686	16	3.801	0.57	0.375	5	60.4	4.8	1	1	0.988	31.25	2.257	4.886	4.374	66.42	70.794	0.001	-0.039	0.09
P0AF98	765.285	49	4.044	0.562	0.429	9.905	38.9	5.2	6	1	0.747	32.353	5.984	15.587	42.119	159.545	201.664	0.017	-0.05	0.26
P0AFA9	217.974	18	4.201	0.752	0.722	12	72.333	4	0	0	0.976	17.647	2.025	4.668	5.379	54.343	59.723	0.01	0.073	0.17
P0AFG0	305.421	34	3.874	0.476	1	33	53.857	5.286	2	1	0.575	12	3.172	6.924	6.517	112.309	118.827	0.433	0.098	0.18
P0AFH0	183.181	15	3.965	0.693	0.4	5	31.571	3	3	0	0.958	31.25	1.835	4.304	15.133	51.928	67.061	0.011	0.102	0.09
P0AFJ5	383.533	26	4.167	0.659	0.923	22.167	21	4.25	2	0	0.917	24	3.46	8.917	25.737	109.478	135.215	0.617	0.036	0.06
P0AFK9	139.272	32	3.547	0.439	0.406	12	37.214	4.071	4	0	0.981	34.783	2.908	6.461	9.643	24.153	33.796	0.006	0.33	0.12
P0AFL1	636.625	58	4.122	0.533	0.776	40.933	51.667	4.667	3	0	0.874	16.667	4.638	11.338	12.924	163.584	176.508	0.81	0.19	0.46
P0AFL9	1063.01	127	3.814	0.452	0.874	49.694	52.964	4.143	9	0	0.805	22.785	8.687	26.366	43.035	319.447	362.483	0.999	-0.018	0.49
P0AFN2																					Poor prediction
P0AFP2	187.413	16	4.001	0.632	0.438	6	28.25	5.5	2	1	0.976	33.333	1.858	3.591	18.37	47.098	65.467	0.001	-0.026	0.07
P0AFP9	547.868	36	4.07	0.592	0.972	25.257	71.429	4.786	1	0	0.832	10.714	5.924	15.474	6.562	173.403	179.965	0.552	-0.036	0.22
P0AFQ2	547.589	42	3.941	0.621	0.976	28.927	75.833	4.417	2	0	0.902	21.622	5.697	12.054	2.143	155.784	157.927	0.902	0.212	0.26
P0AFR9	1228.06	99	3.96	0.577	0.848	28.024	59.741	4.185	7	0	0.912	21.053	12.551	32.442	22.501	321.229	343.73	1	0.506	0.42
P0AFS5	428.278	30	4.102	0.494	1	29	87.636	5.091	1	0	0.916	9.524	3.322	7.068	7.5	129.216	136.716	0.056	-0.136	0.31
P0AFT5	508.878	40	3.92	0.445	0.625	22.72	27.778	4	3	0	0.876	33.333	4.029	11.721	54.976	80.911	135.887	0.316	0.181	0.06
P0AFU8	226.145	15	3.943	0.589	0.333	4	33.222	3.444	4	0	0.982	46.667	2.333	5.266	11.83	38.07	49.9	0.001	0.189	0.06
P0AFW2																					Too short
P0AFW4	412.648	52	3.637	0.388	0.385	13.9	32.25	4.188	7	0	0.857	37.5	5.045	13.025	50.646	86.949	137.595	0.514	0.377	0.08
P0AFZ7	1421.39	166	3.9	0.455	0.62	55.573	27.111	4.185	11	2	0.339	34.091	8.227	21.285	101.204	268.944	370.148	0.823	0.057	0.48
P0AG00	276.115	20	3.859	0.687	0.95	17.158	56	5.75	2	1	0.709	15	3.592	9.773	5.402	64.004	69.406	0.089	0.192	0.21
P0AG03	363.097	29	3.941	0.507	0.345	8	15.3	4.1	3	0	0.956	26.087	3.526	8.157	22.611	73.665	96.277	0.03	0.082	0.02
P0AG40	1014.66	101	3.88	0.434	0.554	37.75	43.222	4.444	4	1	0.843	32.203	6.361	14.875	88.723	217.373	306.096	0.411	-0.097	0.25
P0AG44	361.346	29	4.311	0.762	0.379	10	-25.6	5.4	4	2	0.966	47.619	2.806	7.391	29.151	51.928	81.079	0.014	0.182	0.03
P0AG48	172.936	17	3.892	0.666	0.647	10	39.25	6	3	2	0.847	42.857	1.632	4.209	19.397	37.436	56.833	0.087	0.234	0.05
P0AG51																					Too short
P0AG76	134.715	15	3.913	0.706	0.6	8	38	5.5	2	0	0.807	42.857	1.453	2.917	10.914	31.398	42.312	0.002	0.071	0.1
P0AG78	83.134	20	3.483	0.377	0.3	5	31.444	3.889	4	-1	0.979	33.333	1.521	2.942	2.165	10.869	13.034	0.001	0.248	0.19
P0AG82	499.803	50	3.831	0.615	0.3	10.133	28.8	4.333	9	1	0.948	42.857	5.399	14.065	53.816	83.326	137.143	0.068	0.414	0.06
P0AGA6	74.243	16	3.752	0.487	0.812	12	62.375	5	2	0	0.987	23.077	0.801	2.022	4.308	12.076	16.384	0.012	0.134	0.1
P0AGC5	81.107	18	3.616	0.491	0.222	3	35.875	4.125	3	1	0.933	53.333	1.156	2.15	6.429	12.076	18.505	0	0.021	0.16
P0AGG4	381.142	22	4.036	0.499	0.091	1	26.625	3.875	4	1	0.916	47.368	3.224	9.156	26.986	53.69	80.675	0.001	0.263	0.02
P0AGH3	425.836	30	3.974	0.558	1	26.933	85.75	5.875	3	0	0.892	4.167	4.06	11.277	3.214	111.102	114.316	0.376	0.138	0.34
P0AGH5	737.988	79	4.029	0.502	0.911	51.028	65.941	3.765	1	0	0.98	20	5.986	15.151	11.83	222.758	234.588	0.96	0.106	0.33
P0AGH8	603.004	41	3.929	0.568	0.951	26.41	78.692	4.769	2	-1	0.945	17.647	6.065	14.95	13.973	202.882	216.855	0.966	0.161	0.19
P0AGK8	417.848	46	3.797	0.392	0.522	21.75	32	4.125	5	2	0.905	32.143	3.91	8.102	58.633	52.403	111.036	0.132	0.371	0.13
P0AGL2	459.288	45	4.004	0.572	0.511	19.13	34	3.9	5	-1	0.939	48.276	4.445	10.797	53.684	84.534	138.218	0.056	0.309	0.06
P0AGL5	776.958	49	4.023	0.605	0.735	22.167	18.125	3.938	9	0	0.995	40.476	7.296	19.998	42.991	166.653	209.644	0.648	0.349	0.15
P0AGL7	231.577	16	4.112	0.665	0.438	6	25.4	4.6	3	-2	0.949	37.5	1.869	5.763	20.49	47.097	67.588	0	-0.037	0.04
P0AGM9	2114.47	235	3.966	0.489	0.506	36.622	39.314	3.863	18	2	0.82	35.714	11.242	29.915	205.613	351.42	557.033	0.782	-0.084	0.27
P0C066	573.465	51	3.838	0.509	0.314	13	38.714	4.5	7	0	0.902	32.432	4.542	9.934	40.892	85.742	126.634	0.031	0.333	0.15
P0C0L9																					Too short
P0C0U4	220.745	16	3.841	0.575	0.125	1	44.375	3.5	2	1	0.984	53.333	2.472	5.168	55.198	8.453	63.651	0	-0.037	0.15
P0C8J6	217.581	15	4.055	0.652	0.6	8	-5.2	3	4	1	0.902	46.154	1.606	4.62	18.237	30.191	48.428	0.007	0.046	0.05
P0C960	223.066	16	3.847	0.672	0.438	6	7.5	4	4	1	0.996	37.5	2.984	5.543	11.897	45.89	57.787	0.003	0.091	0.06
P0CB39	1966.72	178	4.06	0.48	0.601	49.589	28.323	4.742	19	-1	0.622	33.962	9.71	23.036	177.189	332.731	509.92	0.099	-0.224	0.46
P0CG19	136.495	18	3.642	0.536	0.556	9	42.833	4	1	-1	0.387	30.769	1.059	3.096	10.759	33.814	44.572	0.002	0.013	0.06
P0CI31	85.628	25	3.688	0.538	0.32	7	34.875	3.875	4	1	0.983	42.105	1.036	2.14	4.286	10.869	15.154	0.002	0.057	0.16
P0DW56																					Too short
P10100	206.106	20	4.142	0.671	0.65	12	40.167	4.833	3	0	0.853	26.667	2.307	5.571	10.847	38.644	49.491	0.021	0.168	0.15
P10151	458.516	26	4.127	0.441	0.885	20.783	57.7	4.1	3	0	0.83	30	4.145	10.867	25.914	159.407	185.321	0.593	-0.089	0.31
P10371	931.44	159	3.968	0.457	0.302	41.125	26.914	3.314	12	1	0.836	50	7.678	20.759	86.646	124.386	211.032	0.985	0.466	0.14
P10384	146.981	22	3.915	0.661	0.5	10	45.333	5.667	5	1	0.995	37.5	1.077	3.172	3.214	36.229	39.443	0.001	-0.051	0.4
P10441	1200.89	104	4.046	0.523	0.567	34.136	26.316	4.632	11	-2	0.815	36.923	8.436	21.77	123.439	246.752	370.191	0.422	-0.02	0.15
P10906	361.475	17	4.262	0.724	0.765	12	91.833	5.5	1	0	0.966	16.667	3.151	8.605	3.214	82.119	85.333	0.032	0.015	0.32
P11553	483.526	44	4.084	0.546	0.545	22.833	43.75	4.312	8	0	0.975	26.471	3.707	8.074	31.36	107.479	138.839	0.011	-0.022	0.28
P13016	718.548	55	4.058	0.546	0.364	17.1	27.696	4.435	13	4	0.992	42.5	5.711	15.429	79.974	138.877	218.851	0.381	0.14	0.07
P13033	252.679	17	3.732	0.524	0.118	1	37.8	3.7	3	0	0.905	52.941	3.65	7.477	54.91	43.475	98.385	0	-0.052	0.1
P13669	206.178	40	3.887	0.496	0.625	24	26.455	4.545	8	0	0.202	34.615	2.257	6.287	8.572	55.551	64.123	0.517	0.194	0.12
P14375	244.363	30	4.003	0.608	0.967	28	56.143	4.714	2	0	0.829	20	2.126	5.95	16.072	62.797	78.869	0.241	0.078	0.1
P15029	377.232	37	3.846	0.645	0.811	20.867	58.7	3.6	1	0	0.976	20	4.52	10.327	8.594	93.225	101.819	0.542	0.163	0.29
P15030	523.699	45	4.128	0.641	0.644	25.31	50.692	3.385	2	0	0.835	30.556	4.448	13.08	17.276	140.56	157.836	0.825	0.197	0.43
P15032	472.271	34	4.049	0.571	0.706	21.917	49.8	4.8	3	0	0.925	27.586	4.303	11.844	34.309	71.408	105.717	0.05	-0.012	0.27
P15038	615.401	44	4.131	0.573	0.591	23.154	31.467	4.2	7	1	0.832	41.176	4.885	10.157	70.309	97.818	168.127	0.117	-0.031	0.07
P15078	655.225	62	4.053	0.56	0.984	39.541	62.933	4.467	2	0	0.975	17.073	6.437	17.065	1.071	178.729	179.8	0.9	-0.067	0.55
P16095	508.601	37	3.955	0.613	0.622	14.783	-2.091	4.455	8	2	0.976	31.429	5.676	14.968	37.7	107.479	145.179	0.359	0.177	0.08
P16256	519.741	53	4.073	0.588	0.717	34.263	41.5	2.929	3	0	0.91	29.73	4.223	10.282	22.501	161.822	184.323	0.727	-0.033	0.34
P16429	569.343	50	3.957	0.496	0.94	38.17	75.05	4.25	1	0	0.87	10.811	5.107	14.812	1.071	171.463	172.535	0.929	-0.019	0.38
P16430	907.253	100	4.029	0.505	0.91	53.956	73.619	4.571	2	1	0.881	11.667	7.396	24.949	7.5	306.48	313.98	0.999	-0.038	0.37
P16431	600.706	89	3.9	0.523	0.483	29.256	46	4.85	10	1	0.753	36.538	5.353	11.906	34.596	105.776	140.373	0.699	0.136	0.23
P16432	131.218	22	4.138	0.591	1	21	45	5.143	3	0	0.974	21.429	0.875	2.175	9.643	33.814	43.457	0.054	0.229	0.16
P16433	511.168	36	3.948	0.43	0.944	32.529	72.182	4.909	2	1	0.714	20.69	3.609	8.367	4.33	131.453	135.783	0.625	0.171	0.15
P16676	492.911	41	4.014	0.513	0.659	23.704	39.636	4.455	4	0	0.911	30	4.072	11.564	39.91	99.342	139.252	0.596	0.248	0.21
P16678	332.853	35	3.763	0.408	0.771	25.111	58.25	4.333	2	0	0.963	25	4.128	9.51	30.001	67.706	97.707	0.353	0.212	0.08
P16679	265.662	15	3.953	0.646	0.533	6.25	31	4.429	5	0	0.99	38.889	4.11	9.145	39.037	39.852	78.889	0.014	0.11	0.1
P16685	219.709	24	3.614	0.451	0.25	5	54.111	4.222	4	0	0.998	35	2.415	6.589	7.522	39.852	47.374	0.018	0.302	0.2
P16691	426.763	54	4.031	0.552	0.5	25.852	33.308	3.923	5	2	0.949	38.889	3.698	9.225	42.362	70.042	112.405	0.135	-0.008	0.13
P16700	267.478	18	4.187	0.73	0.722	12	-38.75	4	3	-1	0.849	37.5	2.981	6.604	28.929	59.174	88.103	0.013	0.021	0.02
P17315	543.635	37	3.827	0.593	0.568	12.667	29.062	3.75	10	-1	0.987	34.211	6.396	15.937	27.88	130.424	158.304	0.097	0.015	0.33
P17334	88.364	16	3.807	0.633	1	15	64	4.333	1	0	0.875	7.692	0.908	2.156	2.143	35.021	37.164	0.018	-0.017	0.15
P17446	534.753	88	3.885	0.499	0.443	21.385	44.562	4.562	10	-1	0.932	36	5.593	12.988	47.299	92.987	140.286	0.748	0.447	0.15
P17802	667.118	58	4.074	0.598	0.655	27.316	30.909	4.636	6	0	0.982	32.5	5.407	13.884	51.607	119.555	171.162	0.289	0.02	0.18
P18133	66.318	16	3.512	0.427	0.312	4	31.2	3.8	1	0	0.956	46.154	1.031	2.925	4.308	6.038	10.346	0	0.043	0.12
P18392	166.643	15	4.137	0.748	0.8	11	71	5	1	0	0.687	27.273	1.594	3.396	2.143	36.229	38.372	0.001	0.008	0.25
P18777	992.869	90	4.061	0.473	0.744	38.985	51.571	4.19	4	-1	0.925	24.528	7.249	20.359	44.306	282.585	326.891	0.976	-0.112	0.31
P19323	195.941	22	3.823	0.604	0.909	19	58.5	4.167	2	0	0.914	18.75	2.378	5.543	1.071	45.89	46.961	0.025	0.06	0.4
P19642	422.113	53	4.131	0.619	0.849	43.956	58.333	4.889	2	1	0.925	24.242	2.953	8.217	12.946	91.78	104.726	0.423	0.095	0.29
P20099	461.459	65	4.209	0.495	0.738	46.458	40.889	5.667	8	-2	0.967	27.027	3.78	9.465	35.469	83.326	118.795	0.244	0.005	0.47
P21189	201.402	18	4.049	0.618	0.778	13	40.4	4.8	3	-1	0.967	37.5	1.616	4.265	31.072	18.114	49.187	0.001	-0.038	0.14
P21345	464.83	35	4.03	0.675	0.943	22	57.25	4.5	1	0	0.797	9.375	5.429	11.855	3.214	105.064	108.278	0.538	0.269	0.32
P21517	72.979	17	3.567	0.389	0.471	7	32	5	4	-1	0.988	42.857	1.254	2.726	2.143	12.076	14.219	0.001	0.101	0.17
P21866	265.819	18	4.012	0.707	0.722	12	3.4	4	3	-1	0.904	43.75	2.52	5.155	18.392	49.513	67.905	0.01	0.017	0.02
P21889	484.569	37	4.109	0.642	0.811	28.933	21.636	4.182	4	-1	0.919	29.032	3.6	9.062	22.545	118.348	140.892	0.49	-0.139	0.19
P22186	113.862	17	3.64	0.415	0.353	5	28.167	4.167	3	-1	0.999	38.462	1.838	4.318	12.968	24.153	37.121	0.005	0.238	0.05
P22524	579.452	46	3.711	0.447	0.413	9.368	34.6	4.9	5	2	0.756	32.5	6.355	19.183	60.533	101.441	161.974	0.13	0.312	0.13
P22729	426.957	26	4.108	0.462	1	24	86.364	4.545	0	0	0.918	9.524	3.984	8.864	6.429	149.746	156.175	0.087	-0.186	0.32
P22731	687.392	43	4.025	0.499	0.512	20.727	33.8	3.9	3	2	0.834	43.75	4.806	12.096	51.585	132.839	184.424	0.277	0.086	0.09
P22939	446.59	39	4.188	0.653	0.769	28.8	42.545	3.818	3	-1	0.981	25	3.82	9.404	18.237	114.962	133.199	0.449	-0.12	0.5
P23173	153.471	24	3.819	0.533	0.833	19	68.714	6.143	4	1	0.882	31.25	1.371	3.394	13.012	25.36	38.373	0.008	0.009	0.17
P23200	356.906	20	4.058	0.731	0.85	15.059	57.5	4.25	1	0	0.853	26.316	4.181	8.852	13.929	76.081	90.01	0.079	0.08	0.11
P23331	530.548	44	3.971	0.474	0.591	23.077	43.833	4.417	5	-1	0.871	30	4.754	14.18	63.836	123.178	187.014	0.688	-0.182	0.29
P23482	748.374	34	4.255	0.518	0.971	31.455	60	4.273	3	0	0.819	23.333	4.046	10.182	27.991	183.56	211.55	0.064	-0.284	0.41
P23484	423.662	19	4.025	0.725	0.737	10.714	49.5	4.625	3	0	0.975	28.571	5.75	13.87	17.165	88.157	105.322	0.176	0.23	0.12
P23524	168.881	15	3.891	0.69	0.667	9	2.25	4.75	4	-1	0.872	41.667	2.021	4.177	15.045	22.945	37.99	0.001	0.11	0.12
P23830	158.96	15	4.048	0.557	0.267	3	-14	7	3	3	0.822	41.667	1.225	4.663	16.315	36.229	52.544	0	-0.099	0.42
P23843	82.574	21	3.599	0.457	0.19	3	31	4.5	5	0	0.997	41.176	1.252	2.968	2.165	9.661	11.826	0.001	0.098	0.14
P23849	457.27	27	4.053	0.511	1	23.778	93.889	5	0	0	0.931	4.545	4.303	10.005	1.071	159.407	160.478	0.309	-0.141	0.34
P23862	333.528	27	3.718	0.485	0.444	11	16.167	6	4	3	0.562	42.857	3.582	8.684	11.985	73.665	85.651	0.001	0.076	0.11
P23869	219.825	36	3.836	0.47	0.667	23	48.556	5.444	4	2	0.977	30	2.3	6.852	37.811	31.478	69.288	0.126	0.382	0.1
P23871	545.889	91	3.789	0.409	0.648	47.119	40.792	4.125	11	0	0.978	35.417	5.583	14.57	34.419	148.617	183.037	0.947	0.116	0.26
P23876	716.444	69	3.963	0.545	0.884	35.934	70.706	4.176	1	1	0.967	24.444	6.693	17.241	4.33	195.636	199.966	0.981	0.209	0.29
P23877	583.781	32	4.147	0.697	0.875	21.286	74.267	4	0	0	0.983	22.857	5.648	10.28	8.594	154.656	163.249	0.175	0.1	0.46
P23878	332.464	36	4.037	0.557	0.361	12	41.778	4	4	1	0.937	50	3.418	9.284	38.838	60.381	99.219	0.038	0.353	0.05
P23917	690.929	52	4.079	0.62	0.519	19.704	25.5	3	5	1	0.866	37.5	5.724	13.925	44.173	132.027	176.201	0.449	0.311	0.11
P24077	582.238	39	4.243	0.604	0.744	24.759	57	4	1	0	0.926	25.714	4.787	12.33	13.929	168.731	182.66	0.448	-0.016	0.45
P24169	447.969	42	4.033	0.664	0.881	30.324	55.545	3.545	0	0	0.99	21.875	4.52	11.052	3.237	92.987	96.224	0.526	0.206	0.47
P24197	95.955	21	3.656	0.384	0.19	3	18.6	3.4	5	2	0.978	40	1.386	3.446	2.143	18.114	20.257	0.001	0.243	0.14
P24205	193.142	16	4.026	0.61	0.312	4	14.5	6.75	3	3	0.979	40	2.033	5.037	12.029	41.059	53.089	0	0.031	0.45
P24216	685.203	15	4.711	0.454	0.133	1	9.8	2.6	6	0	0.847	52.381	3.812	8.466	70.716	64.004	134.721	0	-0.067	0.13
P24251	390.154	37	3.885	0.517	0.324	10.667	27.444	5.333	6	0	0.939	37.037	4.064	11.716	30.244	78.496	108.74	0.098	0.388	0.02
P24255	380.523	35	4.029	0.513	0.657	21.565	37.889	4.444	6	-1	0.865	34.783	3.504	7.716	40.937	73.665	114.602	0.083	0.114	0.07
P24555	194.865	16	4.111	0.644	0.5	7	36.429	6	5	1	0.98	53.333	1.605	3.987	29.217	18.114	47.331	0	-0.04	0.21
P25396	758.178	69	3.969	0.466	0.884	52.459	80.188	5.25	2	1	0.97	17.5	5.664	15.646	13.079	184.193	197.272	0.812	0.233	0.39
P25736	195.357	18	4.098	0.755	0.667	11	18.4	5.4	3	3	0.975	29.412	1.796	4.589	10.803	60.381	71.185	0.016	-0.043	0.03
P25746	504.061	52	4.039	0.5	0.404	17.81	49.182	4.909	5	2	0.99	36.667	4.476	10.369	44.549	91.78	136.329	0.003	0.196	0.07
P25772	106.993	19	3.658	0.456	0.474	8	50.364	5.273	6	2	0.956	43.75	1.445	3.147	8.727	11.027	19.754	0.001	0.045	0.13
P25798	160.592	18	3.797	0.482	0.333	5	41.5	7.5	4	2	0.827	46.667	1.808	5.068	41.556	22.945	64.501	0.001	-0.055	0.23
P25906	856.552	99	3.985	0.447	0.596	44.237	36.158	4.474	7	1	0.884	26.786	6.269	15.754	72.341	194.25	266.591	0.395	0.049	0.25
P26218	251.826	17	4.314	0.72	0.706	11	83.25	4.625	0	0	0.99	23.529	2.19	6.037	1.071	48.305	49.377	0.003	0.006	0.41
P26281	320.034	18	4.052	0.596	0	0	0.273	5.273	10	2	0.514	78.947	3.557	8.372	71.292	20.53	91.821	0	0.035	0.13
P26646	369.558	16	4.081	0.617	0.375	5	49.273	3.182	1	0	0.884	33.333	3.73	8.744	27.946	73.665	101.612	0.001	-0.068	0.21
P26647	1619.54	201	4.001	0.496	0.597	56.333	43.268	4.463	18	4	0.904	32.71	8.835	18.943	100.885	363.476	464.361	0.824	-0.169	0.41
P27245	262.03	15	3.892	0.664	0.533	7	40.857	3.571	2	1	0.963	33.333	3.932	9.491	8.572	72.121	80.693	0.007	0.161	0.18
P27248	1218.36	207	3.954	0.487	0.546	53.699	34.879	4.333	17	1	0.926	39	8.344	22.088	97.073	267.757	364.83	0.972	0.024	0.39
P27253	3838.04	522	3.93	0.458	0.448	44.256	23.814	3.745	51	9	0.927	41.729	15.757	44.585	343.335	591.738	935.074	0.985	1.07	0.39
P27254	323.062	18	4.212	0.707	0.5	8	28.6	3.8	3	1	0.983	31.25	2.93	7.393	11.852	77.288	89.141	0.002	-0.071	0.24
P27298	431.146	45	3.918	0.639	0.8	33.889	37.923	3.923	6	-2	0.987	32.353	3.488	8.085	49.309	83.326	132.636	0.132	-0.102	0.1
P27300	339.77	18	4.036	0.757	0.889	15	64	4.833	1	0	0.928	23.81	3.519	7.225	3.237	90.572	93.809	0.011	-0.05	0.08
P27305	248.366	21	4.226	0.497	0	0	32.833	5.5	4	2	0.978	50	2.061	4.016	43.5	37.436	80.937	0	-0.074	0.05
P27434	545.46	43	4	0.512	0.395	16	-23.833	6	6	4	0.418	48	3.701	11.64	75.688	77.288	152.976	0.003	0.018	0.18
P27896	363.875	23	3.963	0.686	0.652	12.667	63.429	4.571	3	0	0.815	30	4.756	11.769	5.379	94.195	99.574	0.056	0.052	0.2
P28224																					Too short
P28304	1676.24	187	4.032	0.487	0.406	38.526	29.073	3.732	20	4	0.671	43.269	9.719	29.483	115.332	323.644	438.977	0.982	-0.041	0.13
P28307	560.104	30	4.071	0.651	0.4	9.833	37.571	3.786	5	-1	0.702	46.667	5.043	14.006	47.365	107.479	154.844	0.34	0.316	0.06
P28631	222.828	25	3.606	0.383	0.12	2	37.9	3.1	2	1	0.898	45	2.711	7.091	31.117	26.568	57.684	0.001	0.187	0.08
P28632	337.495	30	4.008	0.542	0.033	0	7.143	3.286	5	-1	0.721	43.478	3.441	8.454	47.498	48.305	95.803	0	0.107	0.05
P28634	143.122	19	3.874	0.443	0.316	5	20	7	3	2	0.779	35.714	1.733	3.42	9.71	24.153	33.862	0	0.066	0.19
P28635	178.771	40	3.702	0.43	0.375	14	17.917	4.75	11	2	0.978	42.308	3.061	7.473	18.458	13.284	31.742	0.435	0.601	0.06
P28904	153.405	31	3.628	0.438	0.516	15	47.4	4.6	5	1	0.973	37.5	2.524	5.367	11.919	32.606	44.525	0.047	0.265	0.12
P28905	110.206	18	3.628	0.517	0.667	11	40.5	5.333	3	2	0.952	29.412	2.175	4.81	1.094	41.059	42.153	0.026	0.176	0.09
P29208	297.811	16	4.009	0.524	0.625	9	6.875	4.875	5	2	0.697	45	3.618	7.5	38.683	56.759	95.442	0.003	0.037	0.07
P29680	1792.05	205	4.052	0.46	0.327	38.239	38.026	4.395	16	0	0.866	34.906	8.929	22.474	201.615	314.3	515.915	0.067	-0.261	0.19
P30126	479.294	25	4.056	0.726	0.72	16.333	24.727	4.182	5	-3	0.971	27.586	4.351	11.478	57.296	68.835	126.131	0.334	0.09	0.03
P30137	503.543	52	3.886	0.529	0.519	25.259	32.091	4.455	7	1	0.889	35.484	4.236	11.099	44.173	91.78	135.953	0.353	0.041	0.06
P30744	607.711	41	4.101	0.539	0.707	22.483	38.462	4.615	5	2	0.986	38.235	5.655	13.293	55.308	142.5	197.808	0.285	-0.052	0.17
P30843	133.311	20	3.858	0.641	0.45	8	45.5	4.167	3	0	0.897	33.333	1.919	4.581	8.572	42.267	50.839	0.006	0.167	0.11
P30845	1048.81	126	3.989	0.507	0.484	43.246	39.846	3.846	11	1	0.91	31.081	7.273	16.724	60.555	249.642	310.197	0.909	0.067	0.29
P30860	428.74	37	3.804	0.534	0.622	15.13	30.636	4.273	6	1	0.905	35.484	5.866	13.692	41.092	97.818	138.91	0.309	0.444	0.09
P30863	1458.12	148	3.998	0.51	0.574	40.306	28.471	4.059	19	1	0.951	35.484	9.909	25.561	119.95	263.738	383.688	0.92	0.168	0.39
P30871	187.352	20	3.992	0.709	0.7	13	-13.4	2.8	2	-2	0.996	35.714	1.454	3.496	21.451	22.945	44.396	0.003	-0.006	0.31
P31058	1978.53	169	4.076	0.474	0.402	23.618	42.743	3.971	13	-1	0.963	33.684	10.947	33.184	247.299	234.359	481.658	0.116	-0.114	0.21
P31134	147.458	34	3.619	0.411	0.529	17	46.5	3.875	2	2	0.928	31.818	2.589	5.567	18.458	27.775	46.234	0.28	0.385	0.11
P31135	706.94	46	4.095	0.688	0.891	23.024	64.071	4.857	3	0	0.968	20.93	7.581	18.434	3.214	196.744	199.958	0.97	0.385	0.47
P31434	217.177	33	4.063	0.545	0.939	30	52.833	4	2	0	0.732	10.526	1.502	5.122	25.715	39.852	65.567	0.283	0.074	0.29
P31441	66.916	15	3.606	0.392	0.4	5	-6.571	4.143	3	1	0.924	38.462	0.986	2.128	5.357	18.114	23.472	0.001	0.09	0.08
P31467	215.015	39	3.834	0.482	0.641	24	27.875	4.875	5	3	0.929	36	2.525	6.508	26.091	42.267	68.358	0.357	0.05	0.09
P31675	346.307	19	4.147	0.687	0.947	17	49.6	5.2	3	0	0.49	27.778	2.898	8.764	11.83	66.42	78.25	0.018	0.015	0.19
P31680	462.869	59	3.946	0.517	0.881	37	45.077	2.923	0	0	0.728	22.222	5.599	14.645	2.143	133.631	135.774	0.962	0.28	0.31
P31697	234.287	20	4.124	0.624	0.2	3	41.556	4.333	3	1	0.929	50	2.213	5.427	16.183	51.928	68.111	0.002	0.041	0.05
P31801	727.879	70	3.896	0.486	0.871	41.672	64.889	4.278	5	0	0.822	23.913	6.324	18.782	21.584	250.85	272.434	0.989	-0.331	0.28
P32053	189.576	15	4.073	0.682	0.733	10	-29.75	4.25	3	0	0.947	35.714	1.998	4.82	14.017	28.983	43.001	0.004	0.03	0.12
P32125	474.598	66	4.044	0.533	0.636	41	39.273	4.455	5	2	0.834	33.333	3.553	12.244	42.229	109.894	152.124	0.596	0.176	0.22
P32136	184.014	15	3.787	0.685	0.8	10.833	40.4	3.8	2	0	0.694	30.769	2.843	6.999	2.143	44.682	46.825	0.003	0.083	0.34
P32143	784.307	93	3.975	0.482	0.473	36.591	30.1	2.9	5	1	0.812	35.849	5.489	14.424	54.777	201.02	255.798	0.672	0.01	0.12
P32144	521.619	57	3.983	0.529	0.667	30.684	55.4	4.2	4	0	0.664	32.432	5.308	13.924	23.616	138.065	161.682	0.872	0.012	0.22
P32669	343.957	25	3.841	0.447	0.92	21.304	70.333	4.556	0	0	0.731	10.526	3.94	10.264	15	104.094	119.094	0.548	0.067	0.1
P32670	271.738	19	4.049	0.687	0.947	17	44	4.2	2	0	0.863	31.25	3.255	6.933	7.611	56.184	63.795	0.008	0.069	0.11
P32715	1426.57	203	3.943	0.425	0.808	83.183	53.757	4.351	12	0	0.823	25.773	8.638	20.954	57.164	367.436	424.599	0.988	-0.181	0.81
P32716	204.851	15	3.918	0.627	0.6	8	27.833	2.5	2	0	0.982	44.444	2.829	7.283	20.557	37.436	57.993	0.034	0.206	0.08
P32718	228.622	23	3.745	0.579	0.87	19	58.455	4.455	4	-1	0.972	22.727	2.893	6.43	4.33	57.966	62.296	0.23	0.077	0.07
P33012	2526.55	308	4.085	0.473	0.731	87.591	24.444	4.639	21	-5	0.91	29.677	12.296	31.691	172.97	542.997	715.967	0.116	-0.197	0.69
P33026	431.057	65	4.077	0.497	0.615	36.9	45.769	4.462	7	-1	0.888	29.73	4.338	10.324	32.232	124.386	156.618	0.679	0.071	0.33
P33030	428.036	33	4.014	0.672	0.576	15.895	34.455	3.636	3	-2	0.979	37.5	4.583	13.808	26.919	117.14	144.059	0.282	-0.046	0.08
P33129	311.245	20	4.068	0.765	0.35	6	32.7	3.3	5	0	0.965	47.619	3.12	8.935	7.5	62.797	70.297	0.009	0.016	0.26
P33229																					Too short
P33231	871.6	73	4.148	0.574	0.644	34.128	64.933	4.467	5	1	0.849	26.531	5.777	16.617	57.075	182.352	239.427	0.796	-0.092	0.43
P33358	258.107	17	3.839	0.602	0.294	4	49.2	5.8	3	0	0.899	37.5	3.656	6.967	37.877	47.098	84.975	0.001	-0.011	0.08
P33359	163.562	17	3.82	0.599	0.118	1	12.333	6	2	2	0.446	38.462	1.52	3.967	21.872	50.146	72.018	0	0.03	0.2
P33360	277.627	17	4.337	0.784	0	0	13.571	3.857	5	-1	0.968	52.941	2.449	5.417	33.392	35.021	68.413	0	0.09	0.07
P33361	408.609	18	4.23	0.567	0.889	15	84.5	4.8	1	0	0.949	11.111	3.399	8.103	2.143	107.479	109.622	0.013	-0.065	0.27
P33363	616.636	73	4.002	0.537	0.616	38.711	17.643	3.786	8	-1	0.99	32.558	4.788	12.094	65.58	126.959	192.54	0.232	0.034	0.15
P33570	154.719	22	3.941	0.584	0.455	9	34.167	5.5	6	-1	0.984	40	1.294	3.928	21.473	21.737	43.211	0.001	0.051	0.17
P33590	53.056	15	3.446	0.406	0.8	11	37	4.875	3	2	0.995	35.714	0.869	1.479	1.094	2.415	3.509	0.002	0.153	0.16
P33591	263.588	18	3.979	0.571	0.889	15	82.667	5.667	2	0	0.955	13.333	2.35	6.892	1.094	47.097	48.191	0.011	0.097	0.68
P33931	76.085	16	3.463	0.37	0.562	8	50.875	4.625	3	1	0.966	28.571	1.667	2.804	4.286	13.284	17.57	0.002	0.132	0.07
P33934	610.499	39	4.079	0.643	0.897	28.229	65.667	5.222	6	0	0.945	23.333	5.444	16.019	13.929	114.725	128.654	0.521	0.265	0.55
P33940	529.077	67	3.772	0.479	0.881	42.305	60	4.188	2	0	0.639	20	5.673	14.997	6.429	172.691	179.12	0.961	-0.058	0.17
P33941	642.171	45	4.096	0.639	0.778	22.229	32.643	4.357	8	1	0.723	31.707	7.722	21.051	17.32	125.593	142.914	0.867	0.394	0.41
P36560																					Too short
P36659	348.593	40	3.991	0.565	0.925	35.73	61.625	4.875	3	0	0.975	21.429	3.761	8.18	5.402	131.632	137.033	0.718	-0.019	0.14
P36662	447.867	34	4.073	0.597	0.676	21.304	35.889	4.444	6	0	0.943	32.258	3.973	10.453	54.215	76.872	131.087	0.317	0.271	0.09
P36673	452.501	45	4.031	0.584	0.556	24	20.364	3.636	4	-1	0.955	36.364	3.28	9.219	35.535	88.157	123.692	0.056	0.065	0.09
P36938	1086.28	98	3.912	0.487	0.551	24.481	17.12	4.2	13	2	0.995	40.625	8.132	18.803	73.058	217.373	290.431	0.881	0.27	0.08
P36999	1335.22	167	3.92	0.442	0.545	38.791	23.162	4.189	18	0	0.854	35.165	8.406	21.168	95.262	234.438	329.7	0.928	0.231	0.12
P37002	196.137	15	4.122	0.548	1	14	98.4	6.4	2	0	0.867	7.692	2.071	5.263	4.374	42.267	46.641	0.184	0.103	0.42
P37194	775.074	81	3.936	0.435	0.642	43.577	33.25	5.333	10	-1	0.128	31.818	5.734	12.335	62.432	192.013	254.445	0.731	0.016	0.32
P37326	222.614	15	3.989	0.702	0.533	7	1	5	4	1	0.953	23.077	1.762	4.217	23.793	16.907	40.7	0	0.071	0.2
P37338	399.627	17	4.274	0.677	0.529	8	29	3.75	4	0	0.928	45	4.02	10.098	45.046	45.89	90.935	0.008	0.044	0.07
P37353	5837.04	687	3.971	0.451	0.351	36.481	22.043	3.862	55	1	0.588	42.433	14.947	40.88	589.575	988.395	1577.97	0.001	-0.443	0.2
[truncated: 2,405 more rows]
