# Supplementary material for: A Machine Learning Model for the Proteome-Wide Prediction of Lipid-Interacting Proteins
Source: J Chem Inf Model. 2025 Sep 4;65(18):9623–38. doi: 10.1021/acs.jcim.5c01076 (PMC12458687; doi:10.1021/acs.jcim.5c01076)
Supplement: Supplementary file 6 [file ci5c01076_si_006.xlsx]

## Sheet: Table S5
Supporting file 5. SLiPP hits in the S. cerevisiae proteome
UniProt ID code	pock_vol	nb_AS	mean_as_ray	mean_as_solv_acc	apol_as_prop	mean_loc_hyd_dens	hydrophobicity_score	volume_score	polarity_score	charge_score	flex	prop_polar_atm	as_density	as_max_dst	surf_pol_vdw14	surf_apol_vdw14	surf_vdw14	druggability_score	fpocket_score	SLiPP_prediction_score	error
A0A0B7P3V8																					Poor prediction
D6VTK4																					Poor prediction
O13297	186.934	16	4.093	0.644	0.375	5	45.75	5.75	6	0	0.918	35.714	1.721	4.431	23.616	37.436	61.053	0.001	-0.067	0.11
O13329	554.769	27	3.895	0.509	0.185	2.4	36.067	3.667	7	0	0.628	44.444	5.201	13.088	62.344	113.517	175.861	0.001	-0.198	0.07
O13516	529.527	40	4.139	0.585	0.575	20.087	37.1	5.6	5	4	0.968	31.034	4.915	12.096	66.51	99.025	165.535	0.238	0.254	0.13
O13527	562.408	58	3.75	0.395	0.759	29.909	78.059	4.706	3	0	0.449	12.195	5.469	13.581	32.476	128.009	160.484	0.339	-0.008	0.23
O13535																					Poor prediction
O13547																					Poor prediction
O13563																					Poor prediction
O14467	893.574	67	4.164	0.463	0.328	16.091	30.25	3.938	7	3	0.549	40.476	6.195	13.778	115.421	166.653	282.073	0.078	-0.031	0.12
O60200																					Too short
O74700																					Too short
O94742																					Too short
P00044	966.663	133	3.801	0.42	0.549	50.877	36.909	4.515	17	6	0.989	38.028	7.291	21.322	79.731	223.688	303.418	0.921	0.074	0.27
P00045	167.296	21	3.942	0.451	1	20	73.5	5	2	1	0.996	6.25	2.003	4.859	2.187	67.37	69.557	0.117	-0.023	0.14
P00127	291.85	19	3.919	0.537	0.474	8	6.167	4.667	5	1	0.997	47.368	3.861	8.207	15.111	39.852	54.963	0.03	0.46	0.06
P00128	155.32	15	3.767	0.512	0.733	10	26.5	3.833	3	-1	0.987	33.333	1.805	4.4	8.572	44.682	53.254	0.007	0.172	0.04
P00163	1731.66	201	3.934	0.431	0.726	53.205	54.146	4.415	14	3	0.988	23.364	9.835	22.417	68.994	427.164	496.158	0.951	-0.122	0.79
P00175	1958.91	320	3.839	0.422	0.519	62	37.484	4.177	26	7	0.898	34.416	11.966	33.478	165.504	413.009	578.513	1	-0.073	0.76
P00330	185.237	15	4.105	0.717	0.2	2	7.6	3	1	-1	0.982	50	1.423	3.665	26.853	13.284	40.137	0	-0.034	0.08
P00331	853.177	90	3.977	0.496	0.656	39.254	43.238	4.048	9	2	0.757	31.481	6.013	14.534	45.267	188.528	233.795	0.79	0.148	0.17
P00358	221.982	15	4.258	0.698	1	14	87.75	4.75	0	0	0.987	0	1.795	3.896	0	54.343	54.343	0.016	0.012	0.35
P00359	158.372	17	4.063	0.53	0.529	8	50.5	3.875	4	0	0.993	38.462	1.433	3.36	3.214	43.475	46.689	0.001	0.049	0.17
P00360	151.201	15	4.134	0.611	0.8	11	16	5	3	2	0.98	30.769	1.044	2.64	13.995	26.568	40.563	0.002	0.051	0.13
P00401	1347.05	200	3.987	0.467	0.81	62.296	61.436	4.615	12	5	0.954	24.272	9.414	22.8	61.604	315.587	377.191	0.997	0.097	0.86
P00410	450.402	16	4.267	0.683	0.875	12.714	91.286	5.286	1	0	0.991	10	4.337	8.112	0	142.896	142.896	0.182	-0.072	0.27
P00420	348.578	18	4.053	0.632	0.833	13.6	84.286	5.143	1	0	0.985	11.111	3.861	9.788	2.165	76.081	78.246	0.019	0.113	0.36
P00424	515.305	36	3.997	0.534	0.917	31.818	49	5.5	6	1	0.893	20.69	3.654	8.976	29.04	112.309	141.349	0.582	0.159	0.14
P00431	1412.04	225	3.971	0.465	0.427	55.396	34.703	4.27	17	3	0.99	32.11	8.158	20.327	129.505	240.476	369.981	0.701	-0.015	0.32
P00445	645.819	44	4.188	0.646	0.568	21.12	8	3.364	7	1	0.999	44.118	4.914	13.964	38.838	125.593	164.431	0.533	0.263	0.08
P00546	206.765	34	3.778	0.453	0.412	13	35.545	3.636	3	-1	0.931	45.455	2.892	7.811	32.254	49.671	81.926	0.011	-0.002	0.06
P00549	174.302	16	3.748	0.641	0.625	9	19.2	5.2	3	1	0.985	33.333	1.592	4.231	16.072	26.568	42.64	0.004	0.023	0.09
P00560	313.32	18	4.211	0.681	0.333	5	50.8	4.6	3	-1	0.983	35.294	2.988	7.221	44.018	50.72	94.739	0	-0.058	0.1
P00572	86.555	22	3.679	0.473	0.636	13	46.857	5.286	4	0	0.979	35.714	1.257	2.869	1.071	20.53	21.601	0.001	0.048	0.1
P00635	1180.88	146	3.955	0.469	0.562	57.585	31.767	4.067	18	-1	0.984	38.554	7.887	20.868	124.059	199.259	323.317	0.303	0.193	0.32
P00724	1550.81	163	4.051	0.476	0.509	36.964	46.839	4.387	12	-2	0.86	34.066	8.724	24.66	159.417	229.608	389.025	0.134	0.049	0.41
P00729	1437.67	122	4.034	0.492	0.574	38.743	46.7	4.333	12	-2	0.995	29.87	8.68	21.178	120.335	291.038	411.374	0.531	-0.043	0.36
P00812	610.22	41	4.139	0.643	0.39	14.625	33.182	4.545	6	-1	0.979	35.294	4.992	13.986	70.242	135.254	205.497	0.136	-0.012	0.15
P00815	149.448	18	3.871	0.572	0.556	9	23.833	3.667	4	-1	0.954	37.5	1.802	4.598	15	32.606	47.606	0.001	0.001	0.1
P00817	323.271	16	4.335	0.452	0.5	7	35.5	4.5	3	0	0.951	38.462	2.508	5.659	42.075	38.644	80.719	0	-0.032	0.2
P00830	723.466	43	4.116	0.517	0.465	13.1	46.778	5.222	4	1	0.303	37.5	5.88	12.165	76.317	171.384	247.701	0.002	-0.129	0.35
P00854	457.743	42	3.901	0.468	0.548	21.217	38.929	4.357	6	0	0.879	34.483	4.699	11.221	28.013	124.841	152.853	0.79	0.22	0.11
P00890	739.567	58	3.972	0.497	0.466	20.37	33.467	4.533	7	2	0.977	33.333	6.48	15.552	75.157	194.566	269.723	0.103	-0.036	0.15
P00924	318.369	15	3.964	0.624	0.6	8	12.857	3	2	-2	0.963	42.105	3.621	6.915	19.286	68.835	88.121	0.009	0.065	0.11
P00925	94.897	16	3.719	0.445	0.375	5	39.5	4.375	2	-2	0.987	50	1.285	2.762	5.357	18.194	23.551	0.001	0.129	0.13
P00927	276.055	38	4.205	0.585	0.947	35	57.625	4.25	2	1	0.919	20	2.32	5.34	9.643	83.326	92.969	0.353	-0.123	0.25
P00937	348.119	28	3.981	0.659	0.5	12.714	43.667	4.778	5	0	0.981	36	3.982	10.353	38.595	43.475	82.069	0.012	0.152	0.12
P00942	246.87	16	3.932	0.763	0.375	5	-3.625	3.375	5	0	0.979	38.095	2.927	7.162	13.995	37.436	51.432	0.005	0.155	0.05
P00950	923.431	48	4.115	0.61	0.354	8.706	9.143	4	8	2	0.949	35.714	7.461	21.132	62.3	134.047	196.346	0.219	0.263	0.04
P00958	209.846	23	3.698	0.641	0.652	14	42.75	4.25	2	1	0.878	33.333	2.434	6.438	15.089	50.72	65.809	0.015	0.022	0.06
P01094																					Too short
P01097																					Too short
P01119	629	52	4.135	0.526	0.423	19.545	1.833	4.167	7	1	0.85	35.294	4.231	11.757	38.838	104.252	143.09	0.07	0.037	0.08
P01120	167.943	15	3.895	0.54	0.533	7	-17.5	5.75	4	3	0.176	36.364	1.601	3.462	13.929	56.759	70.687	0.001	-0.131	0.09
P01123	282.032	15	4.034	0.44	0.467	6	11.222	3.333	6	-3	0.768	40	3.247	6.198	19.286	86.454	105.74	0.014	-0.036	0.08
P02293	376.739	53	3.991	0.523	0.679	35	45.778	3.222	2	0	0.985	28.571	3.274	7.551	17.143	109.894	127.038	0.452	0.211	0.19
P02294	361.189	44	3.988	0.509	0.523	21.565	42.5	3.2	3	0	0.986	37.037	3.161	9.132	22.545	103.856	126.401	0.484	0.126	0.18
P02309	187.162	16	3.889	0.745	0.375	5	22.25	6.75	4	2	0.932	26.667	2.08	5.729	11.786	36.229	48.015	0.002	0.341	0.21
P02400																					Too short
P02406	222.294	25	3.974	0.61	0.52	12	16.571	3.714	3	2	0.817	35	2.256	5.743	21.473	53.136	74.609	0.217	0.355	0.07
P02557	175.013	17	4.199	0.619	0.176	2	21.667	4	4	0	0.926	33.333	1.399	3.471	25.715	15.699	41.414	0	0.022	0.14
P02829	331.029	40	4.03	0.535	0.525	20	58.462	4.231	4	0	0.846	33.333	2.337	9.08	34.287	56.838	91.124	0.03	-0.031	0.16
P02992	377.924	16	4.096	0.665	0.562	7.556	26.714	4	6	0	0.028	47.368	4.033	11.13	42.008	61.589	103.597	0.005	0.007	0.08
P02994	332.68	43	3.936	0.548	0.651	27	46.538	4.692	5	3	0.852	37.931	3.411	7.951	28.168	92.987	121.155	0.508	0.017	0.07
P03069																					Poor prediction
P03870	187.068	17	4.241	0.659	0.412	6	57.25	5.75	4	2	0.967	31.25	1.571	3.284	16.315	49.513	65.828	0	-0.069	0.2
P03871	485.427	63	3.984	0.484	0.746	45.191	53.417	4.833	4	2	0.681	26.316	4.214	9.287	26.941	122.445	149.387	0.429	-0.044	0.15
P03873	1115.96	104	3.86	0.443	0.683	48.845	41.556	4.722	7	3	0.867	28.814	7.421	19.498	65.979	216.64	282.619	0.818	0.133	0.55
P03877	205.342	28	4.27	0.522	0.464	12	37.556	4.333	5	0	0.945	33.333	1.642	4.451	16.072	59.174	75.246	0.008	-0.056	0.11
P03878	596.892	65	4.045	0.526	0.815	48.377	54.5	4.6	3	1	0.439	23.077	3.919	10.703	35.756	131.295	167.051	0.515	-0.042	0.33
P03879	1460.33	235	3.95	0.478	0.689	71.728	40	3.974	14	3	0.879	33.898	8.852	24.23	69.326	299.888	369.213	0.987	0.067	0.77
P03962	389.948	19	4.046	0.591	0.526	9	52.25	3.875	3	1	0.969	26.087	3.141	8.627	6.495	105.064	111.559	0.038	-0.078	0.19
P03965	1431.81	113	3.968	0.491	0.593	40.149	31.292	4.167	11	3	0.827	37.5	7.686	20.885	135.557	255.68	391.238	0.259	-0.177	0.2
P04037	187.298	17	3.978	0.677	0.765	12	5.25	3.75	2	0	0.946	40	1.604	4.369	13.951	36.229	50.18	0.145	0.054	0.11
P04039																					Too short
P04050	454.634	41	4.103	0.598	0.756	28.516	40.636	4.091	5	0	0.736	30	4.102	10.041	25.826	105.855	131.681	0.069	-0.109	0.28
P04051	460.028	33	3.823	0.48	1	23.636	61.8	4.933	4	1	0.936	12.903	5.478	11.641	3.281	114.804	118.085	0.495	0.074	0.23
P04147	1472.01	142	3.933	0.477	0.514	43.534	28.667	5.083	18	2	0.874	43.373	8.379	22.002	196.134	228.479	424.613	0.175	-0.102	0.35
P04385	676.815	45	4.078	0.664	0.422	14.105	31	4.364	5	-3	0.91	38.462	5.624	13.954	59.129	105.064	164.193	0.01	0.03	0.13
P04386																					Poor prediction
P04387	174.448	18	3.829	0.69	0.889	15	14.333	4.667	3	1	0.67	33.333	1.232	3.53	19.353	22.945	42.298	0.005	0.062	0.1
P04397	76.343	19	3.537	0.41	0.421	7	47.429	4.857	5	1	0.993	35.714	1.314	3.154	6.473	8.453	14.926	0.002	0.061	0.12
P04456	763.634	37	4	0.584	0.243	6.222	19.455	4.818	8	2	0.91	41.935	5.786	12.968	80.085	121.97	202.055	0.001	0.212	0.06
P04710	458.612	26	3.912	0.531	0.808	15.524	38.636	3.636	2	-2	0.98	23.077	5.42	12.954	3.281	136.462	139.743	0.356	0.104	0.25
P04786	413.614	16	4.237	0.708	0.75	11	8.6	5.2	4	3	0.081	33.333	3.845	9.121	38.617	56.759	95.375	0.006	-0.01	0.16
P04802	634.47	51	3.957	0.646	0.431	17.182	-7.75	4.75	9	1	0.969	36.842	5.997	16.239	34.442	109.894	144.336	0.18	0.146	0.16
P04806	103.179	16	3.574	0.373	0.375	5	54.444	5	4	0	0.975	40	1.665	3.883	6.473	14.492	20.965	0.002	0.089	0.12
P04807	129.431	17	3.736	0.418	0.235	3	46.5	6	5	1	0.996	38.462	1.751	4.04	16.183	38.644	54.827	0	-0.037	0.08
P04817	405.514	25	3.974	0.589	0.92	21.739	83.636	4.727	1	0	0.883	12.5	3.922	8.279	0	131.948	131.948	0.35	-0.088	0.23
P04819	154.478	29	3.73	0.475	0.448	12	33.333	4.444	5	0	1	45	2.056	5.145	17.387	33.814	51.2	0.01	-0.006	0.06
P04821																					Poor prediction
P04840	320.75	27	4.069	0.7	0.556	14	56	3.857	2	0	0.961	33.333	2.882	7.036	5.357	64.004	69.362	0.012	0.18	0.2
P04911	469.652	20	4.101	0.778	0.55	7.818	22.375	3.875	4	2	0.965	30.769	4.746	10.289	21.451	108.687	130.138	0.066	0.19	0.04
P04912	267.268	18	3.715	0.398	0.556	9	33.857	4.714	4	-3	0.988	43.75	3.142	7.987	28.929	51.928	80.857	0.034	0.319	0.04
P05030	850.776	66	3.943	0.542	0.788	31.577	47.167	3.889	3	0	0.739	24.49	6.852	18.243	35.447	241.526	276.972	0.475	-0.101	0.27
P05066	383.159	46	4.075	0.475	0.783	34.833	35.909	4.545	6	1	0.908	29.63	3.241	8.003	32.653	86.949	119.602	0.312	-0.019	0.18
P05150	674.525	46	3.989	0.644	0.696	20.938	39.091	4.273	4	0	0.987	35.897	7.222	20.923	33.348	143.708	177.056	0.981	0.139	0.27
P05317	408.734	21	3.958	0.759	0.81	10.941	7.286	3	5	-2	0.966	31.818	5.812	14.338	16.072	101.441	117.513	0.173	0.297	0.1
P05318	373.822	23	4.087	0.586	1	22	80.111	4.556	1	0	0.838	20	3.221	7.607	9.643	118.348	127.991	0.437	0.115	0.12
P05319	183.029	16	3.671	0.536	0.938	14	89.429	5.143	1	0	0.9	22.222	2.638	5.165	4.286	66.42	70.705	0.376	0.099	0.07
P05373	344.67	40	3.819	0.503	0.65	22.308	39	4.385	6	0	0.973	32.143	4.727	10.886	29.195	91.78	120.975	0.575	0.217	0.11
P05374	1014.36	89	4.1	0.518	0.831	55.946	45.81	4.381	9	1	0.776	20.69	6.451	19.391	43.146	252.394	295.54	0.954	-0.312	0.48
P05375	1344.89	132	3.982	0.49	0.598	36.127	38.152	4.697	18	-1	0.976	31.765	8.847	25.856	80.736	287.475	368.21	0.852	0.028	0.39
P05453	523.88	69	3.987	0.565	0.609	36.143	32.467	4.667	8	4	0.942	41.667	4.929	14.217	49.531	92.987	142.518	0.584	0.126	0.15
P05626	349.445	16	4.301	0.743	0.688	10	63.6	4	1	0	0.939	23.529	3.698	9.155	5.402	78.496	83.897	0.119	0.203	0.31
P05737	291.18	19	4.078	0.75	0.421	7	2.167	3.333	4	0	0.984	36.842	3.428	8.899	9.687	62.797	72.484	0.012	0.127	0.18
P05739	582.354	70	4.05	0.471	0.8	49.714	30.333	5.167	6	2	0.923	25.714	4.699	13.316	23.727	185.975	209.702	0.854	0.03	0.3
P05740	163.854	23	3.798	0.586	0.304	6	0.167	3.333	4	1	0.961	47.059	1.938	5.357	6.473	38.644	45.117	0.008	0.269	0.05
P05744	432.178	41	3.908	0.568	0.634	21.154	11.1	3.7	5	2	0.985	43.75	4.425	12.325	31.449	88.157	119.605	0.402	0.38	0.04
P05745																					Too short
P05748	145.664	16	3.672	0.39	0.562	8	-1.2	4.8	4	3	0.823	30.769	1.553	6.334	1.071	48.305	49.377	0.02	0.052	0.06
P05750	625.485	49	4.108	0.462	0.347	15.529	44.625	5.25	3	3	0.923	36.667	4.043	11.116	78.495	98.293	176.788	0.001	-0.04	0.2
P05755	317.227	18	4.05	0.63	0.556	8.4	26.182	4	6	0	0.991	35	3.549	9.671	12.858	83.326	96.184	0.067	0.096	0.13
P05756	582.411	44	3.948	0.519	0.568	24	30.333	4.133	6	0	0.911	32.353	4.388	12.636	61.228	86.949	148.177	0.374	0.266	0.1
P05759	638.072	30	3.979	0.53	0.6	14.222	-21.5	6.167	6	6	0.122	33.333	4.836	12.783	51.067	125.593	176.66	0.02	0.196	0.17
P05986	635.594	43	3.921	0.503	0.814	29.486	44.083	4.5	6	0	0.611	26.471	5.13	11.27	34.508	147.647	182.155	0.469	0.108	0.18
P06100	742.674	38	4.009	0.628	0.421	13.5	31.154	4.923	8	0	0.914	33.333	5.941	15.209	69.778	103.856	173.634	0.074	0.348	0.16
P06101	215.055	15	3.891	0.655	0.533	7	24.4	5.4	3	1	1	20	2.168	4.779	10.715	47.098	57.812	0.003	0.006	0.08
P06102																					Poor prediction
P06103	665.841	56	4.089	0.583	0.714	34.6	39.857	4.857	7	0	0.636	30.769	5.064	14.409	98.884	97.818	196.702	0.651	0.012	0.37
P06104	66.474	23	3.687	0.511	1	22	80	5	1	1	0.983	20	0.709	1.612	1.071	16.907	17.978	0.183	0.287	0.22
P06105	217.062	15	4.059	0.53	0.667	9	-4.2	4.6	5	2	0.851	38.462	1.993	4.454	5.402	35.021	40.423	0.003	0.018	0.17
P06106	162.822	16	3.938	0.679	0.625	9	2.4	4	4	0	0.949	37.5	1.732	3.577	19.353	35.021	54.374	0	-0.033	0.08
P06115	1070.48	73	3.978	0.53	0.452	14.303	36.421	4.474	7	2	0.819	28.07	7.489	20.53	85.982	208.92	294.902	0.016	-0.151	0.23
P06168	783.978	61	4.062	0.562	0.885	40.37	60.167	3.917	1	0	0.974	19.512	5.941	17.515	23.594	229.271	252.865	0.97	0.004	0.46
P06169	114.819	25	3.65	0.465	0.52	12	41.5	3.9	2	1	0.995	42.105	1.651	4.958	11.786	16.907	28.693	0.005	0.069	0.09
P06197	395.306	35	4.163	0.461	1	33.943	93.857	6.286	2	0	0.979	4.348	2.637	8.414	5.468	123.178	128.646	0.207	-0.102	0.39
P06208	366.5	33	3.786	0.49	0.939	28.194	40.1	4.2	3	0	0.93	28	3.927	12.026	22.656	70.042	92.698	0.77	0.069	0.19
P06242	194.767	20	4.026	0.539	0	0	27.833	5.667	4	3	0.759	71.429	1.631	3.518	32.365	10.869	43.234	0	0.019	0.08
P06243	230.708	23	3.908	0.552	0.87	19	41.286	5.714	4	3	0.807	31.579	2.816	6.355	24.931	26.568	51.499	0.005	0.099	0.18
P06244	293.66	18	3.956	0.658	0.5	8	26.143	4.286	4	0	0.994	33.333	3.716	8.669	10.737	79.703	90.44	0.012	0.101	0.1
P06245	137.46	29	3.647	0.463	0.483	13	41.909	4.091	5	1	0.972	34.783	2.452	5.669	12.902	22.945	35.847	0.024	0.319	0.13
P06367	376.635	16	4.321	0.432	0.625	9	-12.333	4.667	2	2	0.89	38.462	2.75	6.168	35.978	54.343	90.321	0.002	0.034	0.06
P06634	262.061	16	4.36	0.404	0.25	3	34	5.5	2	2	0.269	41.667	2.058	4.528	37.855	41.059	78.915	0	-0.118	0.08
P06700	148.756	17	4.172	0.655	0.529	8	57.714	4.857	4	0	0.947	35.714	1.123	2.812	18.259	30.191	48.45	0	-0.102	0.14
P06701																					Poor prediction
P06704	177.637	26	3.926	0.585	0.692	17	7.6	4.4	5	-1	0.878	35.294	1.812	4.68	22.545	24.153	46.697	0.023	0.307	0.11
P06738	213.511	18	4.194	0.736	0.556	9	67.333	5.667	2	1	0.921	31.25	1.423	3.912	16.205	36.229	52.434	0.001	-0.088	0.1
P06774																					Poor prediction
P06777	732.276	45	4.138	0.473	0.844	34.789	55.111	4.667	4	1	0.34	21.429	5.229	12.213	50.558	220.996	271.554	0.188	-0.523	0.34
P06778																					Poor prediction
P06779	355.148	27	3.99	0.615	0.63	13.765	41	3.75	3	1	0.64	36	3.828	11.502	25.804	76.081	101.884	0.272	0.113	0.05
P06780	240.32	39	3.728	0.465	0.846	32	57.625	5	4	1	0.941	24	2.592	6.742	7.522	66.42	73.942	0.58	0.129	0.13
P06781	296.009	52	3.801	0.496	0.462	23	56.8	5	5	1	0.769	24.138	3.411	7.526	8.594	74.873	83.467	0.648	0.254	0.06
P06782	263.96	15	4.283	0.642	1	14	98.8	5.6	0	0	0.658	6.667	1.88	4.092	7.5	60.381	67.882	0.002	-0.097	0.13
P06784																					Poor prediction
P06785	1791.77	177	4.056	0.549	0.492	51.08	27.559	4.647	20	6	0.933	37.864	9.022	23.988	148.184	286.405	434.589	0.723	0.008	0.26
P06786	956.088	71	4.174	0.53	0.789	44.321	42.545	5.182	5	4	0.403	23.404	5.573	14.714	68.596	249.88	318.475	0.525	-0.518	0.27
P06787	227.31	18	4.028	0.546	0.778	13	19.286	3.857	3	0	0.929	35.294	2.478	5.768	20.38	76.081	96.46	0.043	-0.049	0.04
P06838	549.778	51	4.122	0.533	0.529	24	31.909	4.909	7	1	0.985	37.143	4.546	12.899	26.897	97.818	124.715	0.578	0.378	0.12
P06839	173.516	15	3.809	0.452	0.867	12	-6.8	3.6	4	0	0.721	30.769	1.89	3.976	22.545	42.267	64.812	0.002	-0.092	0.06
P06843																					Poor prediction
P06844	357.921	20	4.022	0.562	0.9	16.778	36.5	4.667	3	-1	0.942	16.667	3.995	8.539	11.786	89.365	101.151	0.033	-0.002	0.13
P07143	1120.86	132	4.039	0.441	0.758	71.78	52.808	4.154	5	2	0.992	25.397	6.635	15.963	60.223	261.203	321.426	0.706	-0.122	0.43
P07149	512.98	46	4.117	0.609	0.587	22.296	50.357	4.143	4	-2	0.937	26.471	5.343	13.191	51.474	101.995	153.469	0.184	-0.053	0.42
P07170	232.855	16	4.119	0.717	0.375	5	6	5.5	4	0	0.915	37.5	2.098	5.16	18.37	27.775	46.145	0.001	-0.004	0.11
P07213	114.09	27	3.792	0.498	0.778	20	49.125	3.375	2	0	0.673	15.789	1.368	3.168	2.143	29.141	31.284	0.006	0.02	0.16
P07244	218.739	30	4.085	0.504	0.333	9	41	4.2	3	-1	0.93	36.842	1.921	4.657	26.964	41.059	68.023	0.004	-0.067	0.12
P07245	102.75	21	3.671	0.502	0.619	12	44.125	4.125	3	-2	0.905	35.294	1.45	3.337	15.023	10.869	25.891	0.005	0.07	0.08
P07246	690.052	88	4.018	0.477	0.534	34.426	47.263	4.158	8	3	0.902	30.612	5.429	12.491	47.653	188.766	236.419	0.558	-0.126	0.23
P07248																					Poor prediction
P07249	655.927	52	3.868	0.616	0.673	25.714	32.857	5.143	7	4	0.98	30.435	6.054	13.116	27.008	164.237	191.245	0.577	0.242	0.2
P07250	532.641	71	3.926	0.469	0.507	34.222	31.591	4.136	10	1	0.792	37.209	4.634	9.568	26.897	123.178	150.075	0.533	0.2	0.23
P07251	623.722	58	3.902	0.439	0.707	37.122	34.375	4.375	7	0	0.922	42.105	5.015	12.728	67.006	126.801	193.807	0.521	-0.045	0.13
P07255																					Too short
P07256	154.836	15	4.155	0.695	0.467	6	23.5	2.5	3	0	0.979	38.462	1.202	2.277	12.858	43.475	56.332	0.001	-0.081	0.11
P07257	92.271	17	3.599	0.406	0.765	12	7.778	3.667	3	-2	0.881	31.25	1.649	3.501	7.544	22.945	30.489	0.004	0.09	0.05
P07259	173.99	17	3.668	0.429	0.176	2	68.143	4.857	2	-1	0.939	40	2.579	5.863	53.661	13.284	66.945	0	-0.044	0.16
P07260	505.191	36	4.044	0.549	0.833	25.333	50.444	4.556	4	0	0.949	30	4.909	12.333	16.227	135.254	151.481	0.713	0.203	0.22
P07261																					Poor prediction
P07263	321.438	20	4.12	0.635	0.45	8	24.75	4.625	3	-1	0.96	36.842	2.993	7.481	17.21	88.453	105.663	0.006	-0.11	0.09
P07264	99.415	19	3.732	0.518	0.526	9	54.5	4.8	4	1	0.95	29.412	1.351	3.124	6.451	21.737	28.188	0.002	0.003	0.13
P07267	325.175	50	3.931	0.644	0.5	24	50.8	4.3	3	-2	0.973	36.667	2.768	6.019	26.831	85.484	112.315	0.026	0.055	0.19
P07269																					Poor prediction
P07270																					Poor prediction
P07271																					Poor prediction
P07273	216.18	15	4.219	0.785	0.933	13	40	6.75	3	2	0.957	28.571	1.458	3.587	13.951	32.606	46.557	0.016	0.072	0.25
P07274	104.866	15	3.593	0.431	0.333	4	28.75	4.75	5	1	0.986	46.154	1.766	3.819	23.749	12.076	35.825	0.003	0.163	0.03
P07276																					Poor prediction
P07277	538.137	61	4.051	0.483	0.623	33.842	46.167	3.611	5	1	0.794	35.897	5.32	13.33	33.481	147.489	180.97	0.845	0.223	0.22
P07278	599.168	16	4.429	0.361	0.875	13	38.75	4.375	4	-2	0.343	29.412	3.128	7.937	52.501	119.555	172.057	0.002	-0.383	0.22
P07280	308.556	15	3.872	0.749	0.467	6	7.5	4.833	4	4	0.958	42.105	3.704	8.789	15.155	72.458	87.613	0.016	0.114	0.03
P07281	230.153	24	3.966	0.618	0.333	7	4.625	3	6	0	0.945	55.556	3.007	6.223	18.281	50.72	69.002	0.055	0.252	0.08
P07283	222.616	40	3.8	0.471	0.85	33	18.714	5	4	-1	0.99	28.571	1.903	6.311	8.594	47.097	55.691	0.439	0.207	0.21
P07286	1151.62	95	4.092	0.486	0.842	54.575	42.7	5.15	11	4	0.904	25	6.916	17.078	81.807	298.838	380.646	0.558	-0.396	0.5
P07342	190.324	15	4.232	0.764	0.533	7	25.333	5.667	2	1	0.047	30.769	1.433	3.895	14.084	18.114	32.198	0.001	-0.006	0.27
P07347	1223.81	149	4.023	0.493	0.282	35.524	31.562	4.375	19	4	0.922	44.304	8.26	19.739	133.945	187.182	321.128	0.472	0.143	0.09
P07560	346.35	17	4.001	0.571	0.353	5	38.889	3.778	2	0	0.968	37.5	3.446	7.672	35.358	43.475	78.833	0	0.045	0.04
P07702	3433.8	370	4.032	0.495	0.53	54.133	15.037	4.111	31	2	0.561	38.298	11.822	30.175	290.214	647.289	937.503	0.009	-0.912	0.31
P07703	293.229	23	3.927	0.698	0.913	16.095	41.6	5.2	3	1	0.955	25	4.215	9.083	2.165	73.665	75.83	0.171	0.177	0.18
P07834	534.649	54	3.778	0.438	0.833	38.8	60.818	4.455	3	0	0.49	28.947	5.241	15.398	28.929	175.106	204.035	0.961	-0.117	0.13
P07866																					Poor prediction
P07884	747.156	34	4.241	0.483	0.265	5.556	29.583	6.167	10	3	0.843	34.483	5.415	12.467	72.518	130.483	203.001	0	-0.163	0.15
P07991	509.562	41	4.043	0.532	0.707	26	35.6	3.8	4	0	0.977	25.926	4.009	11.041	10.825	107.479	118.304	0.668	0.244	0.25
P08004																					Poor prediction
P08018																					Poor prediction
P08067	312.025	17	3.92	0.761	0.824	11.714	32.4	4.2	2	0	0.995	25	4.055	9.22	0	85.742	85.742	0.102	0.238	0.16
P08153																					Poor prediction
P08417	293.287	28	4.129	0.632	0.5	12.857	57.1	4.3	1	0	0.994	23.81	2.781	7.526	13.951	70.042	83.994	0.023	0.034	0.11
P08425	146.111	24	3.567	0.368	0.667	15	38.5	4.167	7	-1	0.95	36.842	2.65	7.764	12.88	31.398	44.278	0.051	0.116	0.11
P08432	113.012	23	3.602	0.447	1	22	39.222	4.111	5	2	0.999	18.75	1.879	3.909	2.143	18.114	20.257	0.08	0.196	0.14
P08458	336.153	15	4.118	0.451	0.4	5	33.167	4.833	3	0	0.617	40	3.602	7.875	38.032	59.174	97.206	0	-0.066	0.15
P08466	820.401	38	4.204	0.529	0.632	17.833	39	4.385	6	1	0.744	31.429	5.814	14.41	74.196	176.63	250.827	0.515	-0.249	0.18
P08518	538.246	43	3.883	0.545	0.628	17.481	23.214	3.714	5	-1	0.942	26.471	5.995	14.835	23.638	126.801	150.439	0.098	0.017	0.15
P08524	235.668	42	3.923	0.462	0.81	33	28.7	4.9	6	3	0.901	40	2.528	6.005	30.51	56.759	87.268	0.471	-0.058	0.13
P08525																					Too short
P08536	137.898	15	3.742	0.669	0.8	11	34.25	4	2	-1	0.857	21.429	1.42	4.201	6.429	27.775	34.204	0.014	0.027	0.13
P08539	89.34	16	3.518	0.326	0.562	8	26.667	4.333	3	2	0.962	42.857	1.813	4.409	3.237	31.398	34.635	0.003	0.02	0.09
P08566	1529.91	185	4.067	0.489	0.497	72.457	3.593	3.741	19	2	0.76	38.71	7.654	20.225	166.421	248.771	415.192	0.173	-0.281	0.25
P08638	1121.09	135	4.001	0.521	0.644	57.149	31.105	4.421	9	2	0.558	41.096	6.84	16.218	135.823	159.407	295.23	0.24	0.098	0.29
P08640																					Poor prediction
P08678																					Poor prediction
P08679	284.109	21	4.288	0.548	0	0	18.5	3.1	4	-1	0.975	70.588	2.196	5.307	46.161	25.36	71.521	0	0.139	0.18
P08964	234.598	16	4.188	0.791	0.812	12	59	6.5	3	1	0.601	17.647	1.725	4.5	1.071	42.267	43.338	0.001	-0.025	0.56
P09032	640.11	58	3.988	0.484	0.672	36.462	48.455	4.273	4	1	0.29	31.579	4.598	10.739	41.025	190.805	231.831	0.5	-0.387	0.13
P09064																					Poor prediction
P09119																					Poor prediction
P09201	545.832	32	3.945	0.606	0.625	12.3	43.667	3.75	4	-1	0.968	35.135	7.101	16.77	37.722	126.801	164.523	0.095	0.145	0.22
P09232	66.845	18	3.65	0.465	0.5	8	30.286	5	3	3	0.982	33.333	0.725	1.696	8.638	6.038	14.676	0.001	0.067	0.14
P09440	284.955	43	3.759	0.509	0.558	22.917	40.769	4.308	5	0	0.928	34.483	3.944	7.83	15.133	61.668	76.801	0.25	0.11	0.2
P09547																					Poor prediction
P09620	365.634	43	3.966	0.45	0.488	20	54.909	4.818	5	-1	0.977	26.923	3.412	7.561	43.93	67.627	111.557	0.218	0.097	0.12
P09624	2235.91	276	3.895	0.48	0.46	36.409	27.73	3.54	24	1	0.981	38.816	12.253	31.238	182.338	453.712	636.049	0.956	0.253	0.28
P09733	641.389	55	4	0.605	0.655	33.111	15.455	4.364	7	-2	0.858	31.579	5.51	16.69	38.617	115.932	154.549	0.802	0.082	0.12
P09734	51.958	17	3.48	0.446	0.412	6	42.833	4.167	3	0	0.976	41.667	0.805	1.533	0	8.453	8.453	0	0.068	0.29
P09798	4270.03	441	3.861	0.439	0.519	47.651	29.899	4.319	38	1	0.484	37.238	14.523	43.089	522.402	752.966	1275.37	0.031	-0.773	0.58
P09880	89.579	15	3.558	0.35	0.133	1	49	6.222	7	3	0.947	58.333	1.604	4.416	7.589	10.869	18.457	0	0.086	0.13
P09938	1909.69	233	3.957	0.441	0.468	42.055	30.025	4.15	19	0	0.634	36.207	9.494	24.079	153.01	384.006	537.016	0.778	-0.278	0.12
P09950	253.553	16	4.06	0.706	0.938	14	73.167	5.667	2	1	0.998	11.111	2.813	6.485	3.214	74.299	77.513	0.114	0.027	0.1
P09959	183.132	16	3.927	0.646	0.875	13	71.8	4.8	1	-1	0.657	14.286	1.94	4.004	0	53.136	53.136	0.002	-0.061	0.27
P0C0T4	237.808	34	3.827	0.384	0.853	28	77.556	4.778	2	1	0.977	19.048	2.909	6.732	2.165	88.157	90.322	0.598	0.284	0.05
P0C0V8																					Too short
P0C0W9	444.587	27	3.891	0.591	0.333	6.667	13.833	4.833	3	3	0.951	44	4.358	10.319	22.943	89.028	111.971	0.003	0.298	0.04
P0C0X0																					Too short
P0C2I2																					Poor prediction
P0C2I3																					Poor prediction
P0C2I5																					Poor prediction
P0C2I6																					Poor prediction
P0C2I9																					Poor prediction
P0C2J0																					Poor prediction
P0C2J1																					Poor prediction
P0C2J3																					Poor prediction
P0C2J7																					Poor prediction
P0C5R9																					Too short
P0CD91	702.595	68	3.777	0.426	0.794	26.481	51.964	3.786	5	2	0.956	23.913	8.225	23.264	50.403	138.877	189.28	0.979	0.498	0.39
P0CE41																					Poor prediction
P0CG63	65.808	17	3.544	0.434	0.118	1	-16.167	3.667	4	-3	0.88	53.846	0.94	2.447	5.402	10.869	16.27	0	0.181	0.04
P0CH08	206.218	19	3.998	0.697	0.526	9	0	5.6	3	3	0.972	35.294	1.907	6.558	17.431	50.72	68.151	0.004	0.118	0.09
P0CH09	491.388	41	3.891	0.46	0.707	22.138	47.364	4.727	5	1	0.71	36.667	5.966	17.41	36.85	164.237	201.087	0.909	0.209	0.11
P0CS90	207.136	18	3.858	0.63	0.722	12	22	5	4	0	0.976	29.412	2.306	5.295	6.473	32.606	39.079	0.003	0.086	0.18
P0CT04																					Too short
P0CX27	221.301	26	3.997	0.53	0	0	-13	6.25	4	3	0.978	58.824	1.924	5.205	52.404	18.114	70.518	0	0.146	0.11
P0CX28	206.171	23	3.918	0.529	0	0	-13	6.25	4	3	0.981	58.824	1.901	5.32	60.059	19.322	79.381	0	0.215	0.13
P0CX29	277.315	21	4.209	0.576	0.048	0	22.143	4.857	4	1	0.96	41.176	2.253	4.948	36.983	64.004	100.987	0	-0.033	0.03
P0CX30	715.124	28	4.275	0.617	0.143	3	21.214	3.357	6	3	0.864	46.429	4.487	11.55	44.262	109.894	154.156	0.001	0.099	0.05
P0CX31	372.309	36	4.125	0.548	0.639	22	51.1	5.6	4	3	0.992	38.462	3.234	9.376	30.532	84.534	115.066	0.392	0.255	0.15
P0CX32	315.981	17	4.047	0.618	0.588	9	31.833	5.167	4	2	0.939	31.579	2.86	7.143	15.089	66.42	81.508	0.01	0.138	0.09
P0CX35	252.128	15	4	0.489	1	14	53.778	4.333	4	1	0.92	6.667	2.288	4.76	7.5	68.835	76.335	0.007	-0.069	0.08
P0CX36	367.464	22	4.201	0.677	0.045	0	2	4.625	5	5	0.889	42.105	4.024	9.333	33.437	47.097	80.534	0	0.102	0.09
P0CX37	178.264	15	4.108	0.657	0.333	4	9.25	6	3	3	0.933	35.714	1.38	3.551	19.662	27.775	47.438	0.001	0.116	0.35
P0CX38	187.88	15	3.731	0.555	0.533	7	11.5	6.25	3	3	0.996	40	2.36	5.343	24.015	36.229	60.244	0.008	0.14	0.14
P0CX39	545.472	50	4.175	0.494	0.34	15.294	16.375	6	6	5	0.92	45.161	4.454	10.659	89.143	85.742	174.885	0.033	0.036	0.3
P0CX40	1027.84	69	4.176	0.53	0.261	15	9.818	5.091	7	6	0.927	47.727	5.566	14.841	132.975	117.14	250.115	0.002	0.07	0.1
P0CX41	792.553	70	3.967	0.557	0.386	24.593	5.077	5.308	10	3	0.94	37.255	5.681	13.945	92.765	144.915	237.68	0.265	0.099	0.06
P0CX42	408.248	27	4.077	0.621	0.074	0	-12.75	3.625	5	2	0.983	50	4.42	10.662	44.483	60.381	104.864	0	0.267	0.04
P0CX43	327.689	15	4.317	0.641	0	0	20.75	5.375	6	3	0.748	60	3.005	6.935	52.028	21.737	73.765	0	0.08	0.26
P0CX44	256.338	21	4.014	0.624	0.524	10	-7.167	4.333	5	3	0.621	33.333	2.444	5.036	18.215	66.42	84.634	0.006	-0.041	0.03
P0CX45	126.01	17	4.015	0.634	0.765	12	27.8	4.8	4	1	0.978	23.077	1.084	2.281	6.451	20.53	26.981	0.002	0.113	0.16
P0CX46	220.33	23	3.841	0.632	0.739	16	27.8	4.8	4	1	0.985	22.222	1.877	5.333	15.023	28.983	44.006	0.009	0.199	0.13
P0CX47	536.805	33	4.012	0.46	0.758	19.76	25.083	5.25	7	4	0.933	22.222	4.96	11.49	55.618	108.687	164.305	0.1	-0.083	0.04
P0CX48	303.784	53	3.827	0.406	0.434	21.565	39	4.25	5	2	0.671	48.387	3.64	8.216	56.004	50.72	106.724	0.574	0.204	0.09
P0CX49	625.61	43	4.004	0.579	0.605	14.846	42	4.333	2	0	0.796	35.294	6.143	15.404	64.686	114.725	179.411	0.114	0.172	0.16
P0CX50	427.956	56	3.723	0.445	0.518	25.931	35.938	4.438	5	4	0.943	37.143	4.761	12.109	25.02	103.856	128.876	0.859	0.383	0.12
P0CX51	368.534	18	4.025	0.606	0.444	7	73	4.25	1	0	0.905	25	3.535	7.654	21.496	62.797	84.292	0.006	0.217	0.14
P0CX53	426.632	18	3.999	0.62	0.444	4	14.833	4	3	-1	0.703	30	5.593	12.872	71.181	59.174	130.355	0.001	0.077	0.05
P0CX54	304.127	17	3.886	0.559	0.412	6	29.5	5	4	2	0.743	40	3.635	7.648	24.865	47.098	71.962	0.005	0.107	0.03
P0CX55	379.697	25	3.924	0.551	0.96	23	32.4	5	2	2	0.976	22.727	2.641	7.488	22.877	68.835	91.712	0.384	0.058	0.08
P0CX56	211.509	19	3.781	0.553	1	18	44	4.5	1	1	0.977	14.286	1.87	5.693	6.429	39.852	46.28	0.16	0.102	0.21
P0CX63																					Poor prediction
P0CX64																					Poor prediction
P0CX77	135.48	19	3.548	0.314	0	0	25.545	4.909	8	1	0.931	66.667	2.517	5.041	24.821	12.076	36.897	0	0.201	0.06
P0CX78	66.964	15	3.596	0.463	0	0	38.125	5.625	6	2	0.962	72.727	1.17	2.381	17.276	9.661	26.937	0	0.07	0.08
P0CX79	293.815	31	3.706	0.457	0.806	21.76	36.417	3.667	3	0	0.966	26.087	3.512	9.049	17.143	92.987	110.131	0.333	0.153	0.07
P0CX80																					Too short
P0CX81																					Too short
P0CX82	310.31	16	3.956	0.742	0.5	7	-17.167	3.833	5	-2	0.961	36.364	4.613	11.26	17.365	44.682	62.047	0.051	0.355	0.13
P0CX83	646.195	40	4.002	0.61	0.475	9.579	32.778	5.111	6	1	0.969	33.333	6.257	16.141	29.394	118.348	147.742	0.25	0.47	0.29
P0CX84	301.095	15	4.121	0.723	0.733	10	19	3.5	2	-1	0.838	33.333	3.175	7.828	14.084	64.004	78.088	0.011	0.127	0.14
P0CX85	244.199	35	3.652	0.35	0.771	26	35.333	3.889	4	0	0.05	40.909	3.272	7.343	32.498	77.031	109.528	0.353	0.312	0.07
P0CY06																					Poor prediction
P0CY08	198.602	20	3.982	0.519	0.8	15	69	4.5	1	0	0.75	17.647	1.962	4.935	3.214	52.561	55.776	0.014	0.023	0.17
P0CZ17	227.761	20	3.802	0.44	0.5	9	35.667	5.222	6	1	0.92	41.176	2.78	6.444	26.875	50.72	77.595	0.006	0.052	0.06
P10080																					Poor prediction
P10081	225.896	16	4.117	0.742	0.562	8	21.429	4	4	-2	0.962	31.25	2.246	5.252	10.737	41.455	52.192	0.002	0.037	0.09
P10127	456.554	19	4.154	0.479	0.579	8.727	24.273	3.727	7	1	0.779	42.857	5.023	10.545	51.74	110.032	161.772	0.003	-0.167	0.08
P10174																					Too short
P10363	765.283	60	3.849	0.521	0.633	20	28.25	4.938	10	3	0.975	38.462	7.48	22.293	52.723	158.199	210.922	0.925	0.349	0.26
P10507	602.141	79	3.835	0.443	0.481	29.842	30.632	4.474	10	1	0.987	36.538	5.671	14.249	66.895	132.839	199.734	0.823	0.241	0.2
P10591	731.603	64	4.054	0.539	0.406	21.077	48.176	4.059	7	-1	0.89	38.095	5.421	14.867	111.941	82.119	194.059	0.122	-0.055	0.22
P10592	931.338	84	4.104	0.498	0.429	24.778	36.263	3.684	8	-2	0.821	34.043	5.449	15.658	110.626	149.746	260.372	0.01	-0.201	0.14
P10614	2016.3	245	3.892	0.472	0.706	56.578	45.443	4.213	20	9	0.964	29.452	11.053	30.905	88.236	471.43	559.666	0.999	-0.048	0.72
P10622																					Poor prediction
P10659	156.627	27	3.637	0.384	0.407	10	53.167	3.917	2	-1	0.972	42.857	2.394	6.39	10.825	26.568	37.393	0.189	0.412	0.1
P10664	369.898	21	4.076	0.684	0.667	11.571	43	3.286	2	-1	0.945	28.571	3.856	9.994	16.072	78.496	94.568	0.097	0.075	0.14
P10823	941.092	72	3.969	0.455	0.319	14.783	30.944	3.222	6	0	0.7	42	6.209	14.202	109.776	193.121	302.897	0.002	-0.484	0.13
P10862																					Poor prediction
P10863																					Poor prediction
P10870																					Poor prediction
P10961																					Poor prediction
P10962	184.665	15	4.004	0.757	0.667	9	59.75	4.5	1	-1	0.545	23.077	1.745	4.082	6.429	39.852	46.28	0.002	-0.004	0.26
P10964	624.706	47	4.008	0.539	0.787	32.27	58.308	4.615	3	1	0.87	22.857	5.247	15.863	22.722	170.276	192.997	0.905	-0.188	0.21
P11075	1918.56	142	4.06	0.471	0.704	51.1	27.714	4.238	13	0	0.466	32.558	8.935	22.22	168.839	433.598	602.436	0.093	-0.65	0.5
P11076	123.416	31	3.589	0.423	0.613	18	23.333	4	4	-2	0.961	42.857	1.939	4.311	6.473	21.737	28.21	0.378	0.295	0.05
P11154	436.563	25	4.08	0.666	0.6	14	38.273	4.636	5	1	0.867	30.435	3.86	7.482	27.969	91.78	119.748	0.017	-0.116	0.09
P11325	208.006	15	4.177	0.806	0.533	7	8.6	2.6	1	0	0.991	40	1.852	3.854	19.375	45.89	65.265	0	-0.056	0.11
P11353	995.161	66	4.111	0.549	0.636	18.286	34.81	4.571	10	2	0.828	31.373	8.499	16.374	94.014	187.182	281.196	0.066	-0.046	0.29
P11412	98.218	18	3.536	0.356	0.556	9	41	6.167	3	3	0.991	50	2.143	5.376	19.662	18.114	37.777	0.005	0.095	0.13
P11433	1069.25	112	4.02	0.502	0.286	23.438	26.364	4.5	12	-1	0.486	49.231	7.156	15.15	135.668	205.277	340.944	0.002	-0.233	0.09
P11484	308.116	18	4.017	0.789	0.444	7	23.875	5	5	2	0.98	33.333	3.416	7.512	10.803	44.682	55.485	0.011	0.105	0.09
P11491	332.501	15	4.102	0.711	0.733	10	42.2	4.6	2	2	0.993	42.857	3.585	8.473	30.289	32.606	62.894	0.006	0.072	0.15
P11632																					Too short
P11633																					Too short
P11655	229.008	16	4.309	0.681	0.375	5	39.714	5	2	2	0.952	42.857	1.589	5.747	17.254	54.343	71.597	0.003	-0.127	0.1
P11709	592.959	34	4.142	0.548	0.765	20.154	55.417	5	3	2	0.965	29.63	5.271	10.76	56.446	56.759	113.205	0.186	0.491	0.3
P11710																					Poor prediction
P11745	103.692	21	3.547	0.449	0.333	6	59.9	4.3	3	1	0.996	47.368	1.643	4.739	15.089	9.661	24.75	0.003	0.117	0.09
P11746																					Poor prediction
P11747	211.383	26	4.308	0.503	0.231	5	14.833	4.5	4	2	0.971	56.25	1.579	4.468	47.653	28.983	76.636	0	0.11	0.07
P11792																					Poor prediction
P11914	390.174	44	4.051	0.449	0.727	29.125	46.417	4.417	5	-1	0.977	25.926	3.666	9.852	25.759	144.995	170.754	0.64	-0.084	0.15
P11938																					Poor prediction
P11972	6868.11	773	3.969	0.463	0.321	29.573	15.178	4.28	71	2	0.751	43.229	18.008	46.204	822.36	1051.92	1874.29	0	0.098	0.24
P11978																					Poor prediction
P11986	595.273	59	3.891	0.504	0.593	20.914	33.692	4.462	8	3	0.955	28.205	5.66	13.398	39.688	130.424	170.112	0.07	0.004	0.34
P12383	2026.35	164	4.094	0.508	0.61	48.3	34.516	4.032	14	1	0.608	36	9.124	24.003	143.996	458.859	602.855	0.828	-0.978	0.42
P12385	303.343	23	4.217	0.466	0.565	12	24	3.857	3	0	0.592	31.25	2.072	4.976	10.759	82.119	92.878	0.002	-0.167	0.14
P12611	1066.34	118	3.862	0.467	0.737	61.77	35.8	4.45	10	2	0.467	32.857	6.973	18.856	93.593	257.225	350.818	0.856	-0.118	0.32
P12630	83.506	17	3.576	0.366	0.176	2	38.556	3.667	3	1	0.975	41.667	1.356	3.053	8.616	20.53	29.146	0	0.048	0.11
P12683	1078.21	84	3.94	0.487	0.881	49.405	78.895	5.105	5	0	0.559	10.204	6.784	16.317	37.612	252.394	290.006	0.943	-0.108	0.43
P12684	1710.08	152	3.928	0.482	0.632	41.854	46.828	4.586	11	5	0.573	29.67	9.886	33.65	141.047	357.458	498.505	0.988	-0.411	0.46
P12688	1586.58	179	3.872	0.461	0.553	44.404	35.077	4.128	14	-3	0.732	36	8.945	19.702	132.033	329.108	461.141	0.673	-0.389	0.25
P12689	789.956	43	4.151	0.486	0.837	32.722	24.467	4.2	8	-1	0.964	29.412	5.374	10.043	66.001	159.486	225.487	0.043	-0.238	0.18
P12695	399.093	17	4.164	0.718	0.529	8	47.75	4.5	3	2	0.867	33.333	3.762	7.048	19.463	84.534	103.997	0.003	-0.035	0.19
P12709	174.291	43	3.698	0.419	0.837	35	51.167	4.417	5	-2	0.948	28	2.659	6.597	7.544	37.436	44.981	0.586	0.417	0.27
P12753	512.706	58	4.037	0.533	0.724	39.571	57.667	4.583	3	1	0.719	22.857	4.617	10.769	34.397	117.14	151.537	0.643	0.03	0.12
P12754	671.56	60	3.936	0.48	0.833	40.24	39.857	4.214	6	0	0.436	25.581	5.266	13.077	34.552	195.636	230.188	0.802	-0.235	0.2
P12866	1132.83	132	3.955	0.477	0.932	65.415	77.444	5.037	6	1	0.882	15.278	7.224	17.742	15.067	275.082	290.148	0.987	0.112	0.63
P12868	1034.62	96	3.846	0.417	0.802	41.169	40.105	4.211	8	0	0.732	32.258	7.602	17.92	105.711	216.165	321.877	0.782	-0.228	0.25
P12904	216.49	31	3.561	0.345	0.581	15.667	55.364	4.636	3	0	0.794	37.5	3.61	7.52	19.331	32.606	51.936	0.095	0.126	0.12
P12945	520.165	38	3.997	0.475	0.816	27.548	49.5	5.875	4	3	0.974	24.138	4.739	11.407	52.227	106.271	158.498	0.517	-0.038	0.11
P12954																					Poor prediction
P12962																					Poor prediction
P13099	193.311	16	4.07	0.611	0.25	3	-1	3.571	5	-1	0.974	40	1.846	3.561	17.343	20.53	37.872	0	0.084	0.09
P13134	757.338	54	4.024	0.605	0.593	21.688	35	6	4	4	0.589	32.5	6.067	15.039	51.222	181.223	232.445	0.067	-0.053	0.3
P13185																					Poor prediction
P13186																					Poor prediction
P13259	229.436	18	3.791	0.604	0.833	13.733	55.333	5.167	3	1	0.656	35.294	3.51	7.628	9.665	65.212	74.877	0.046	0.047	0.17
P13365																					Poor prediction
P13382	723.103	53	4.257	0.49	0.566	25.067	42	4.923	7	-1	0.855	39.394	5.269	16.852	85.938	89.919	175.857	0.056	-0.165	0.21
P13393	128.612	16	3.734	0.657	0.5	7	46	5.833	3	2	0.955	31.25	1.328	3.262	10.781	25.36	36.141	0.001	0.016	0.25
P13433	1828.82	162	4.009	0.489	0.673	49.798	34.179	4.179	12	-2	0.5	33.684	8.694	20.424	178.261	407.267	585.528	0.176	-0.564	0.36
P13517	391.087	38	4.086	0.594	0.763	27.931	60.778	4.111	2	0	0.884	29.63	3.569	9.022	11.83	82.119	93.949	0.544	0.217	0.27
P13574																					Poor prediction
P13586	427.987	42	3.92	0.476	0.976	39.122	96.273	5.545	1	0	0.76	11.111	3.608	9.466	0	135.571	135.571	0.804	-0.112	0.32
P13587	542.201	40	4.141	0.567	0.875	26.343	52.923	5	4	0	0.741	25	5.642	12.719	51.43	117.14	168.57	0.128	-0.034	0.36
P13663	564.043	42	4.113	0.505	0.619	25	22.25	3.667	7	-1	0.961	36.667	4.091	11.966	40.826	108.845	149.671	0.224	-0.03	0.13
P13712	264.054	24	3.818	0.532	0.292	6	30.2	4	7	-1	0.971	35	3.106	6.57	25.804	51.928	77.732	0.003	0.096	0.08
P13856	279.961	33	3.909	0.544	0.424	13	37.636	4.364	5	-1	0.916	40	3.696	8.077	26.853	51.928	78.781	0.024	0.179	0.05
P14020	392.918	51	3.985	0.458	0.961	47.306	55	5	2	0	0.857	10	3.308	8.713	4.286	150.954	155.239	0.674	-0.207	0.22
P14064																					Poor prediction
P14065	1395.41	175	3.961	0.48	0.451	42.177	22.278	4.25	23	2	0.879	38.298	9.273	27.741	113.388	240.318	353.706	0.821	0.207	0.07
P14120	353.64	23	4.054	0.641	0.348	7	39.667	4.5	3	1	0.976	33.333	2.665	6.629	25.715	68.835	94.55	0.008	0.182	0.1
P14126	497.732	26	4.016	0.696	0.615	9.75	38.714	5.143	4	2	0.909	21.429	5.257	13.141	32.454	91.78	124.233	0.066	0.118	0.15
P14164																					Poor prediction
P14180	368.295	29	3.941	0.556	0.931	24.296	77.1	4.7	1	0	0.762	16	4.099	10.752	1.094	90.572	91.666	0.373	0.001	0.47
P14242																					Poor prediction
P14284	277.094	17	3.991	0.547	1	16	42	4.25	1	0	0.646	8.333	1.826	5.862	1.071	56.759	57.83	0.018	-0.089	0.33
P14291																					Poor prediction
P14306	427.654	25	4.123	0.622	0.32	6.5	39.1	4.3	4	0	0.977	41.667	3.946	9.534	40.738	54.343	95.081	0.001	0.085	0.1
P14540	166.673	22	3.798	0.553	1	21	90.571	5.857	2	0	0.97	10.526	2.236	5.02	1.094	54.343	55.437	0.382	0.102	0.13
P14680																					Poor prediction
P14681	1222.2	166	4.01	0.451	0.386	29.469	45.885	5.038	14	2	0.541	35.556	8.338	22.233	123.054	248.118	371.172	0.877	-0.028	0.15
P14682	544.392	26	4.217	0.58	0.269	6	45.538	4.231	2	1	0.905	40	3.719	8.211	48.393	57.966	106.359	0.003	0.299	0.08
P14693	139.756	38	3.591	0.474	0.684	25	35.727	4.727	6	0	0.956	33.333	2.135	4.824	5.402	25.36	30.762	0.14	0.233	0.07
P14724																					Poor prediction
P14736	751.315	54	3.858	0.541	0.741	27.95	31.167	3.75	5	0	0.921	33.333	6.839	21.609	63.924	141.292	205.217	0.549	-0.07	0.25
P14737																					Poor prediction
P14741	676.028	72	3.842	0.454	0.667	36.208	46.6	5.133	7	4	0.723	27.66	5.585	12.262	64.013	112.626	176.639	0.208	0.326	0.19
P14742	717.838	45	4.055	0.638	0.578	14.231	7	4.909	6	0	0.98	28.947	6.975	14.943	56.07	130.424	186.494	0.01	0.035	0.19
P14743	1790.19	175	4.003	0.467	0.577	45.545	39.538	4.385	19	0	0.806	34.314	11.797	30.237	165.283	368.327	533.61	0.773	-0.141	0.42
P14747	532.268	34	4.15	0.634	0.559	13.895	56.818	5.364	6	-1	0.901	33.333	4.803	12.887	39.821	120.763	160.584	0.087	-0.068	0.34
P14772	399.299	15	4.226	0.756	0.8	10.667	79	5.5	2	0	0.971	20	3.967	9.245	17.165	68.835	86	0.004	0.03	0.31
P14832	198.987	22	4.014	0.495	0.682	14	40.889	4.667	4	2	0.975	33.333	2.101	5.13	25.981	31.478	57.458	0.007	0.206	0.06
P14904	1092.18	114	3.978	0.539	0.702	53.525	23.56	4.28	11	2	0.945	33.803	6.896	17.636	84.016	215.116	299.133	0.349	0.091	0.14
P14906	470.428	27	4.122	0.691	0.815	16.182	74.455	4.091	0	0	0.91	24.138	5.646	15.993	4.33	154.576	158.907	0.702	-0.056	0.31
P14907																					Poor prediction
P14908	184.272	34	3.583	0.395	0.088	2	30.273	5	7	0	0.977	54.167	3.15	6.128	24.776	16.907	41.683	0.001	0.331	0.08
P14922																					Poor prediction
P15019	229.223	40	3.645	0.357	0.6	22.917	22.286	4.214	7	-3	0.987	32.143	3.989	11.07	25.87	68.835	94.705	0.872	0.272	0.04
P15108	369.667	48	3.975	0.544	0.562	25.037	58.462	4.231	4	0	0.861	35.484	3.238	9.467	39.666	76.318	115.984	0.195	-0.057	0.17
P15180	196.143	15	3.899	0.754	0.533	7	5	5	3	2	0.812	23.529	2.101	5.588	5.357	44.682	50.04	0.003	-0.011	0.13
P15202	1207.43	210	3.852	0.431	0.61	66.234	22.629	4.171	18	7	0.998	37.755	7.911	20.809	90.777	257.225	348.002	0.948	0.025	0.39
P15274	117.291	16	3.519	0.305	0.625	9	68.6	5.6	4	1	0.961	35.714	2.542	5.865	14.062	19.322	33.384	0.004	0.105	0.16
P15303	297.244	37	3.759	0.513	0.378	13	40.5	4.875	4	2	0.924	36	3.252	7.326	12.902	78.496	91.398	0.01	-0.024	0.15
P15315																					Poor prediction
P15367	526.475	47	3.768	0.433	0.383	14.222	57.75	3.917	2	0	0.928	30.303	4.689	11.252	26.941	126.801	153.742	0.7	0.3	0.14
P15424	604.062	17	4.564	0.483	0.824	13	12	5.333	6	-3	0.335	23.81	4.076	8.589	64.288	85.742	150.029	0	-0.216	0.17
P15436	2576.5	254	4.026	0.474	0.472	59.817	18.837	4.558	26	0	0.704	39.568	10.905	27.411	378.915	377.414	756.328	0.002	-0.852	0.29
P15442	772.804	83	3.924	0.444	0.627	38.5	51.389	4.5	7	1	0.532	29.787	5.925	15.087	94.665	146.123	240.788	0.296	-0.216	0.29
P15454	280.694	16	3.82	0.577	0	0	47.286	4.714	4	-1	0.92	52.941	3.792	8.05	52.701	35.021	87.722	0	0.114	0.04
P15496	238.765	18	4.067	0.729	0.667	11	15.75	3.875	2	0	0.973	33.333	2.545	6.803	17.165	36.229	53.394	0.236	0.163	0.17
P15565	77.015	17	3.756	0.462	0.824	13	34.5	4.25	5	1	0.95	25	0.784	2.227	1.094	18.114	19.208	0.003	-0.006	0.06
P15624	382.132	35	4.064	0.574	0.457	14.625	40.2	4.267	9	0	0.938	34.615	3.761	8.831	50.403	72.458	122.861	0.203	0.023	0.08
P15625	727.435	76	3.919	0.452	0.711	42.111	38	4.529	7	1	0.755	25.532	5.712	12.998	46.161	197.16	243.321	0.716	-0.147	0.23
P15646	345.089	26	3.911	0.495	0.692	17	47.5	4.9	4	-1	0.91	31.579	3.186	6.286	27.008	68.993	96.001	0.059	0.002	0.04
P15700	1331.51	168	3.9	0.459	0.143	8.75	13.073	3.854	20	5	0.971	50.526	9.192	22.94	154.967	172.691	327.658	0.067	0.326	0.03
P15703	262.363	16	3.94	0.667	0.438	4.571	-15.286	4.286	6	-1	0.991	44.444	3.821	7.793	11.786	37.436	49.223	0.002	0.24	0.14
P15705	150.93	20	4.248	0.636	0.9	17	72.667	4.333	0	0	0.716	14.286	1.075	2.783	2.143	55.452	57.595	0.016	-0.072	0.19
P15731	321.024	24	4.183	0.558	0.125	2	34	4.75	3	2	0.933	47.368	3.166	7.032	46.493	59.174	105.667	0.001	0.227	0.03
P15732	186.45	30	3.551	0.401	0.5	14	32.9	4.4	7	1	0.975	52.381	3.221	8.25	32.188	45.89	78.078	0.535	0.429	0.03
P15790	1477.68	137	3.965	0.494	0.693	65.726	25.467	4.4	17	0	0.943	34.524	8.212	23.666	113.211	262.293	375.504	0.474	-0.014	0.58
P15801	2115.96	246	3.934	0.483	0.577	54.268	23.317	4.683	26	0	0.778	39.568	11.323	31.488	250.614	359.873	610.488	0.377	-0.023	0.21
P15807	630.746	63	3.943	0.48	0.381	22.5	40.091	5.182	5	4	0.975	34.146	4.862	11.329	54.347	117.14	171.487	0.388	-0.104	0.09
P15873	53.641	19	3.469	0.45	0.737	13	60.143	3.857	1	0	0.979	30.769	0.791	2.056	2.165	2.415	4.58	0.004	0.114	0.15
P15891																					Poor prediction
P15938	412.189	54	4.124	0.565	0.741	39	36.1	4.6	4	0	0.801	26.471	3.219	8.921	47.277	85.742	133.019	0.254	-0.127	0.21
P15992	367.621	58	3.928	0.479	0.448	25	36.385	4	4	2	0.587	39.394	3.561	9.946	33.392	89.364	122.757	0.717	0.273	0.15
P16140	1565.5	164	3.938	0.442	0.5	35.317	12.929	3.964	15	1	0.558	41.379	8.273	22.086	172.208	288.603	460.811	0.103	-0.243	0.08
P16370	644.445	51	4.03	0.492	0.922	37.191	64.5	4.25	1	0	0.978	22.857	5.436	14.839	18.392	191.518	209.91	0.918	-0.102	0.24
P16387	210.556	17	4.198	0.47	0.588	9	37	6	3	2	0.978	33.333	1.531	3.636	13.123	52.403	65.526	0.001	-0.055	0.16
P16451	358.78	24	3.935	0.582	0.833	19	78.25	4.5	1	0	0.888	13.636	3.178	6.718	10.715	68.835	79.549	0.187	0.038	0.37
P16467	645.28	42	3.914	0.55	0.452	15.158	12.286	4	6	1	0.981	37.5	6.193	15.171	48.26	109.894	158.154	0.045	0.065	0.09
P16474	403.47	23	4.052	0.708	0.478	10	61.5	5	1	0	0.051	39.13	3.972	10.025	54.281	59.174	113.455	0.001	-0.06	0.12
P16521	1015.28	85	3.98	0.552	0.459	19.333	7.533	5.067	12	3	0.491	38.333	7.912	19.729	130.487	146.123	276.61	0.011	-0.036	0.12
P16522	1104.84	143	4.072	0.478	0.72	57.068	42.917	4.833	12	3	0.699	32	8.047	21.391	109.634	280.803	390.437	0.64	-0.218	0.54
P16550	641.051	74	4.061	0.547	0.622	41.957	40.389	4.278	8	0	0.857	32.609	4.698	12.281	47.52	105.539	153.059	0.58	0.074	0.51
P16603	3477.09	456	3.921	0.473	0.3	26.759	15.481	3.922	51	-6	0.932	43.404	15.901	36.343	395.593	533.772	929.366	0.02	0.347	0.2
P16622	2681.8	273	3.909	0.449	0.615	54.238	28.736	4.226	27	2	0.913	33.333	11.536	28.052	199.946	550.183	750.129	0.622	-0.568	0.64
P16649	639.235	39	3.979	0.631	0.436	12.471	33.875	3.125	3	-1	0.099	41.379	5.462	12.589	67.679	147.331	215.01	0.005	-0.199	0.16
P16658	704.65	51	4.019	0.658	0.588	18.533	38.706	3.941	6	-2	0.968	37.209	6.73	16.071	54.689	130.424	185.113	0.238	0.397	0.22
P16661	211.545	15	4.306	0.821	0	0	-8.5	3	5	0	0.851	50	1.331	3.865	13.995	41.059	55.055	0	0.011	0.12
P16664	2232.45	229	3.926	0.503	0.555	38.535	35.133	4.167	13	-3	0.572	35.2	9.583	26.534	245.377	429.975	675.352	0.061	-0.469	0.36
P16861	649.847	92	3.946	0.532	0.413	30.526	31.125	4.667	16	-1	0.903	32.143	5.142	11.061	79.908	88.157	168.064	0.381	0.179	0.29
P16862	1003.79	94	3.95	0.43	0.787	45.838	23.444	4.778	10	4	0.587	25	6.633	14.711	85.243	278.962	364.205	0.693	-0.493	0.24
P16892	579.14	35	4.027	0.598	0.486	14.706	39.9	4.8	5	1	0.976	38.71	5.244	12.206	82.737	59.174	141.91	0.003	-0.006	0.15
P17064	400.98	22	4.272	0.587	1	21	73.714	5.857	2	1	0.946	9.524	3.192	7.412	7.5	92.987	100.488	0.009	-0.112	0.28
P17065																					Poor prediction
P17076	321.004	21	3.964	0.601	0.714	14	14.8	3.4	2	1	0.948	27.778	3.463	7.77	22.7	49.513	72.213	0.01	0.283	0.09
P17106																					Poor prediction
P17119	2083.34	179	4.069	0.54	0.503	39.222	28.957	4.565	12	3	0.415	33.333	10.428	24.57	189.617	456.543	646.159	0.062	-0.637	0.32
P17157	741.369	66	3.925	0.475	0.788	34.308	16.5	4.688	10	0	0.934	34.884	6.326	14.454	86.735	106.509	193.243	0.072	0.05	0.14
P17214	299.843	16	3.985	0.618	0.438	6	31.4	6.4	3	3	0.865	41.176	3.197	7.878	32.697	43.475	76.172	0.001	-0.014	0.32
P17255	205.621	15	4.063	0.57	0.467	6	38.25	5	3	-1	0.89	38.462	1.509	3.733	19.308	16.986	36.294	0	0	0.2
P17260																					Poor prediction
P17442	1146.19	58	4.209	0.512	0.603	26.343	32.692	5.231	6	3	0.2	32.609	6.656	14.523	77.632	207.712	285.344	0.011	-0.367	0.28
P17505	166.675	17	3.956	0.616	0.471	7	33.167	3.667	3	1	0.918	35.714	1.303	2.87	4.33	64.004	68.334	0.001	-0.164	0.2
P17555	346.7	20	4.102	0.626	0.5	9	4.429	2.286	2	1	0.366	38.889	3.492	8.015	19.397	62.797	82.194	0.012	0.086	0.14
P17629																					Poor prediction
P17649	468.78	37	4.073	0.642	0.514	16.105	45	4.214	5	1	0.921	35.294	5.025	10.88	33.658	83.485	117.143	0.038	0.299	0.19
P17695	126.255	16	3.676	0.538	0.938	14	70.5	5.75	1	1	0.736	28.571	1.93	3.29	16.404	26.568	42.972	0.051	0.199	0.09
P17709	640.529	55	4.077	0.462	0.527	28	17.2	3.7	9	0	0.939	32.258	3.536	10.36	60.046	109.894	169.94	0.193	-0.094	0.1
P17883	923.036	71	4.071	0.616	0.465	24.424	27.333	4.833	10	-1	0.835	35.294	7.501	17.279	124.688	142.5	267.188	0.021	0.141	0.15
P17890																					Poor prediction
P17891	280.744	25	4.215	0.546	0.92	22	60	6	2	2	0.903	15.789	2.091	5.902	1.094	97.818	98.911	0.523	-0.094	0.14
P17898	800.303	84	3.927	0.448	0.94	52.911	51.286	4	7	-1	0.807	17.647	6.319	14.294	17.165	281.654	298.819	0.946	-0.371	0.42
P17967	392.935	47	4.039	0.629	0.915	41.814	42.889	4.444	4	0	0.762	21.212	2.876	8.139	20.69	123.178	143.868	0.308	0.017	0.17
P18238	274.419	17	4.042	0.759	0.647	10	58.2	4	2	0	0.834	37.5	3.114	7.755	3.214	88.157	91.371	0.026	0.009	0.19
P18239	343.77	31	3.956	0.586	0.839	22	77.111	4.222	1	0	0.935	20	4.546	10.923	6.451	88.157	94.608	0.717	0.237	0.27
P18409	396.124	41	3.707	0.576	0.61	17.52	53.75	3.75	3	0	0.985	33.333	5.319	12.645	5.357	120.347	125.704	0.541	0.109	0.27
P18410	344.984	22	3.906	0.623	0.682	13.733	59.714	4.714	3	0	0.955	30	3.517	8.316	40.715	42.267	82.982	0.002	0.046	0.17
P18412																					Poor prediction
P18480																					Poor prediction
P18494																					Poor prediction
P18562	492.506	43	3.819	0.425	0.721	29.935	14.222	4.333	5	0	0.913	35.714	4.193	8.77	51.784	104.094	155.878	0.081	0.217	0.05
P18759	609.387	36	4.15	0.567	0.889	26.062	35.889	3.556	3	-1	0.733	25	5.36	11.915	47.365	150.538	197.903	0.115	-0.23	0.21
P18851	171.251	17	3.993	0.737	0.765	12	35.333	5.333	2	-1	0.067	23.529	1.434	3.167	13.973	25.439	39.413	0.004	0.042	0.19
P18852	314.149	16	4.375	0.677	0.125	1	1.8	5.4	4	0	0.946	56.25	2.856	5.647	55.33	39.852	95.182	0	0.1	0.06
P18888																					Poor prediction
P18898	1211.03	112	3.919	0.499	0.732	55.39	40.517	4.793	15	4	0.997	32	7.103	18.5	68.232	246.336	314.568	0.286	0.075	0.63
P18899																					Poor prediction
P18961	1197.84	147	3.821	0.446	0.571	43.69	35.629	4	13	-2	0.799	36.047	7.907	18.584	101.248	244.574	345.823	0.863	-0.26	0.2
P19073	169.844	19	4.146	0.751	0.474	8	27.2	4.8	2	2	0.98	37.5	1.273	2.928	9.687	39.852	49.539	0.002	0.101	0.17
P19097	196.24	47	3.826	0.525	0.83	38	76.5	4.333	1	0	0.849	20.833	2.824	6.814	1.094	54.343	55.437	0.18	0.079	0.32
P19145	520.967	33	4.118	0.623	0.848	23	48.692	4.308	7	0	0.921	25.806	4.887	12.137	17.165	119.555	136.721	0.19	-0.022	0.31
P19146	445.912	41	4.08	0.482	0.488	15	13.286	4.571	5	2	0.308	29.63	3.949	9.972	34.597	85.742	120.338	0.338	0.16	0.08
P19211	538.586	36	3.993	0.607	0.444	8	51.545	4.545	2	1	0.977	28.571	5.3	11.795	27.924	72.854	100.778	0.162	0.54	0.21
P19262	767.081	64	4.089	0.49	0.703	33.378	31.786	4.5	6	0	0.951	30.233	6.032	17.557	51.939	176.63	228.569	0.559	-0.035	0.33
P19263	185.536	16	4.246	0.618	0.938	14	55.286	4.286	3	0	0.854	28.571	1.456	3.014	5.379	49.513	54.892	0.005	-0.07	0.15
P19358	740.674	57	4.09	0.555	0.368	19.905	26.385	4.308	6	-3	0.977	38.462	5.8	15	86.049	92.987	179.036	0.046	0.326	0.09
P19414	81.11	16	3.612	0.382	0.25	3	37.714	2.857	1	-1	0.986	38.462	1.134	3.483	3.237	9.661	12.898	0.001	0.067	0.12
P19454	1217.6	115	4.027	0.468	0.696	70.475	19.25	4.083	14	0	0.908	33.824	7.037	18.538	115.576	235.725	351.301	0.348	-0.114	0.26
P19524	1497.28	129	4.013	0.524	0.481	27.097	27.679	4.429	15	0	0.693	32.941	10.967	29.81	159.682	252.473	412.156	0.203	-0.118	0.35
P19541	1225.17	85	4.083	0.529	0.729	44.161	29.471	4.176	7	0	0.864	33.846	7.077	17.148	103.458	234.28	337.738	0.543	-0.069	0.13
P19657	364.485	23	4.218	0.707	1	22	93.222	6.222	3	0	0.885	4	3.015	7.12	3.281	120.189	123.469	0.064	-0.193	0.33
P19658	317.283	39	3.584	0.382	0.641	19.2	37.933	4.267	6	0	0.913	36.667	5.05	11.443	21.473	82.119	103.592	0.162	0.259	0.11
P19659																					Poor prediction
P19807	414.309	26	3.979	0.71	0.962	19.84	63.444	4.333	2	0	0.901	10.714	4.799	12.39	5.357	68.736	74.093	0.08	0.177	0.54
P19812	843.035	53	4.077	0.59	0.83	31.727	45.308	4.154	3	-1	0.288	18.182	5.6	12.272	24.821	205.297	230.117	0.147	-0.283	0.49
P19880																					Poor prediction
P19882	91.877	17	3.651	0.457	1	16	73.333	4	0	0	0.937	18.75	1.301	2.599	1.094	16.907	18	0.009	0.056	0.07
P19955	347.837	18	3.667	0.552	0.333	3.333	32.125	5.375	5	1	0.921	33.333	6.86	16.769	33.525	73.665	107.19	0.02	0.394	0.09
P20050																					Poor prediction
P20052	235.189	29	4.066	0.484	0.828	23	61.889	5.222	3	0	0.98	21.053	2.154	5.212	15.023	56.105	71.128	0.228	0.066	0.11
P20081	711.198	71	4	0.591	0.62	36.182	59.188	5.062	6	0	0.948	20.833	5.482	15.834	52.524	144.915	197.439	0.367	0.217	0.32
P20095	185.116	20	3.812	0.504	0.2	3	21.667	6	4	3	0.969	46.667	1.922	3.781	16.249	21.737	37.986	0	0.019	0.17
P20107	1381.17	124	3.987	0.518	0.435	22.074	35.037	3.481	9	1	0.815	40	9.093	25.907	108.12	313.983	422.103	0.631	-0.187	0.19
P20133	1525.25	175	3.985	0.521	0.554	52.474	35.833	4.567	16	-1	0.88	32.323	8.24	24.22	112.184	309.153	421.337	0.885	-0.071	0.39
P20424	183.329	15	4.134	0.63	0.733	10	80.5	5.25	0	0	0.252	23.077	1.386	2.906	2.143	48.622	50.765	0.002	-0.077	0.24
P20433	533.748	27	4.124	0.643	0.593	14.75	30.167	4.5	7	-2	0.876	40.741	4.391	12.357	43.168	82.119	125.287	0.363	0.006	0.07
P20434	326.011	25	4.238	0.661	0.44	10	46.625	4.75	4	0	0.945	28.571	2.498	6.631	26.786	77.288	104.075	0.003	-0.109	0.09
P20435	203.891	19	4.093	0.756	0.789	14	7.75	5.25	4	0	0.074	31.25	1.455	3.733	30.311	19.322	49.633	0.009	0.07	0.14
P20436	243.389	29	3.925	0.549	0.621	17	31.375	5.625	6	1	0.993	50	2.369	6.147	35.734	39.852	75.586	0.037	0.018	0.05
P20437																					Poor prediction
P20438																					Poor prediction
P20447	501.268	46	3.869	0.433	0.804	32.162	35.154	4.462	5	2	0.855	18.75	4.51	11.366	25.848	150.954	176.801	0.757	-0.195	0.1
P20448	198.613	20	3.905	0.505	0.3	5	3.5	6	3	3	0.597	37.5	1.43	4.345	14.172	48.305	62.478	0	-0.086	0.2
P20449	75.532	15	3.536	0.38	0.6	8	37.167	5.167	4	2	0.76	30.769	1.489	3.249	6.473	7.246	13.719	0.001	0.086	0.05
P20457	230.07	43	3.587	0.377	0.953	40	40	4.2	4	1	0.94	17.241	3.521	6.678	1.094	52.779	53.872	0.593	0.245	0.29
P20459	117.817	17	3.773	0.668	0.471	7	10.75	5	4	1	0.896	30.769	1.208	3.9	4.286	45.89	50.176	0.001	-0.026	0.18
P20485	1106.21	133	3.942	0.439	0.383	40.078	27.611	4.167	21	-2	0.824	41.892	7.717	18.1	125.042	172.691	297.732	0.765	0.021	0.1
P20486	380.216	31	4.018	0.506	0.355	10	-0.833	4.5	5	0	0.925	44.444	3.245	8.366	18.325	67.627	85.953	0.186	0.398	0.03
P20604	390.956	55	3.983	0.468	0.655	34.5	47.545	4.818	4	0	0.988	40	3.081	10.03	49.73	79.703	129.433	0.252	0.093	0.15
P20606	103.674	27	3.611	0.415	0.444	11	19.556	3.889	4	-2	0.998	38.889	1.644	3.391	5.446	18.114	23.56	0.121	0.242	0.05
P20676																					Poor prediction
P20795	969.441	98	3.983	0.515	0.48	34.383	33.35	4.35	12	-1	0.703	36.066	6.323	15.423	114.912	182.352	297.263	0.124	-0.226	0.17
P20840																					Poor prediction
P20967	290.557	16	4.179	0.767	0.812	11.846	-31	5	5	1	0.959	31.25	3.896	8.379	13.951	35.021	48.972	0.01	0.181	0.26
P21147	1172.62	148	4.029	0.531	0.743	69.091	41.808	4	9	3	0.887	26.582	7.351	21.829	97.857	257.225	355.082	0.955	-0.449	0.7
P21182	210.727	43	3.742	0.437	0.744	31	38.167	4.667	8	-3	0.983	25	3.04	7.379	9.643	57.966	67.609	0.654	0.352	0.11
P21190																					Poor prediction
P21192																					Poor prediction
P21242	654.542	60	3.872	0.527	0.6	25.278	0.071	4	8	2	0.977	38.636	6.17	14.749	43.367	136.462	179.829	0.555	0.28	0.13
P21243	144.05	16	4.037	0.636	0.375	5	-21.667	4	4	2	0.982	46.154	1.287	2.959	18.348	18.114	36.462	0.001	0.043	0.08
P21268																					Poor prediction
P21269	55.57	17	3.607	0.462	0.647	10	78.857	5.286	2	0	0.98	25	0.704	1.455	1.071	3.623	4.694	0.006	0.085	0.17
P21306																					Too short
P21372	352.022	52	3.865	0.458	0.769	38.7	34.214	4.929	8	-1	0.763	43.75	4.397	9.299	37.833	88.157	125.99	0.667	0.047	0.18
P21373	110.975	15	3.644	0.622	0.933	13	3	4.5	3	0	0.748	38.462	1.803	3.45	22.501	33.814	56.314	0.002	-0.02	0.17
P21374	165.123	16	3.828	0.7	0.875	13	45.2	5	3	1	0.527	17.647	2.279	4.618	0	39.852	39.852	0.031	0.146	0.27
P21375	231.321	19	3.816	0.67	0.842	13	67	5.4	1	1	0.498	23.529	3.678	8.399	0	72.458	72.458	0.029	0.041	0.14
P21524	854.59	124	3.783	0.418	0.597	35.676	46.263	4.842	10	1	0.771	27.941	7.884	23.242	68.773	232.023	300.796	0.984	0.088	0.57
P21538																					Poor prediction
P21560	382.697	39	4.161	0.605	0.59	21.739	45.75	4.875	5	1	0.934	30.769	3.967	8.831	16.205	102.648	118.853	0.118	0.039	0.21
P21576	591.655	54	4.016	0.454	0.685	25.892	49.765	4.412	5	1	0.784	28.947	6.309	15.512	53.772	99.342	153.114	0.839	0.222	0.22
P21651																					Poor prediction
P21672	462.248	63	3.827	0.49	0.635	31	21.235	4.647	9	3	0.89	39.024	5.202	12.379	34.574	109.894	144.469	0.88	0.024	0.07
P21691	429.802	29	4.102	0.495	0.793	21.478	43.75	3.333	3	-1	0.621	26.923	3.589	10.43	22.545	120.763	143.308	0.086	-0.22	0.24
P21734	191.225	18	3.982	0.641	0.611	10	-19.667	6	3	1	0.706	46.667	1.568	4.203	17.298	28.983	46.281	0.001	0.026	0.18
P21801	156.479	21	3.596	0.34	0.905	18	36.083	3.583	1	1	0.999	23.529	2.627	4.334	2.187	41.752	43.939	0.38	0.269	0.11
P21825	162.493	30	3.835	0.465	0.167	4	28.286	6.571	5	4	0.993	55.556	1.837	4.691	34.928	15.699	50.628	0.001	0.227	0.27
P21826	952.513	116	3.881	0.486	0.517	29.733	16.848	3.909	16	-1	0.938	38.571	9.35	25.86	53.927	206.227	260.154	0.994	0.483	0.2
P21827	269.003	15	4.034	0.523	0.933	13	28.286	4	3	2	0.952	30.769	2.935	6.194	21.54	64.004	85.544	0.028	-0.072	0.07
P21951	1347.3	105	4.003	0.529	0.552	26.31	19.211	5.211	11	3	0.715	29.412	7.899	17.588	167.559	242.733	410.292	0.002	-0.365	0.28
P21954	659.452	66	4.009	0.495	0.621	33.22	30.588	4.529	9	2	0.968	38.095	5.779	15.101	64.951	131.631	196.583	0.768	0.252	0.23
P21957																					Poor prediction
P21965	345.636	16	4.204	0.675	0.062	0	25	4.3	6	1	0.872	55.556	2.089	4.412	28.035	62.797	90.832	0	-0.109	0.11
P22007	393.599	43	3.852	0.419	0.86	33.189	52.4	5.333	10	2	0.997	17.241	4.35	9.492	15.31	98.847	114.157	0.625	0.208	0.18
P22082																					Poor prediction
P22108	381.947	51	4.19	0.561	0.686	34	50.733	4.333	6	1	0.976	40	3.134	8.273	31.338	84.93	116.268	0.456	-0.014	0.24
P22133	175.363	18	4.011	0.577	0.444	7	33.167	3.667	3	1	0.924	42.857	1.369	3.672	6.517	53.136	59.653	0.004	-0.098	0.16
P22134	631.419	47	3.784	0.553	0.468	9.182	32.538	5	10	-1	0.815	31.707	6.701	14.538	56.49	141.431	197.921	0.008	0.073	0.17
P22137	173.804	22	4.172	0.627	0.136	2	44.429	5.286	4	1	0.836	29.412	1.251	4.519	20.38	21.737	42.117	0	0.029	0.2
P22138	839.657	112	3.816	0.471	0.58	31.538	20.333	4	11	2	0.854	38.028	8.764	25.801	80.78	123.178	203.958	0.998	0.273	0.27
P22139																					Too short
P22140	205.979	17	3.817	0.715	0.647	10	72	5.833	4	0	0.993	23.529	2.956	6.435	4.286	41.059	45.345	0.002	0.075	0.62
P22141	334.141	22	3.965	0.532	0.5	9.636	50.857	5	3	1	0.989	26.087	3.854	9.362	28.101	83.326	111.428	0.023	0.059	0.03
P22146	399.55	37	4.152	0.589	0.838	29.032	34.571	4.143	5	-1	0.961	26.923	3.833	8.47	42.969	82.119	125.088	0.125	-0.013	0.11
P22147	717.032	58	3.92	0.461	0.586	26.647	34.643	4.643	7	3	0.823	35.135	6.18	18.325	84.437	130.424	214.861	0.325	-0.196	0.15
P22149																					Poor prediction
P22203	1239.05	66	4.05	0.658	0.545	15.278	27.25	4.417	7	3	0.99	32.759	8.682	21.541	80.018	268.885	348.903	0.163	0.102	0.37
P22204	991.119	84	3.923	0.452	0.762	36.656	42.895	4.263	6	-1	0.469	28.571	8.218	20.609	54.799	288.108	342.907	0.956	-0.415	0.24
P22211																					Poor prediction
P22213	376.484	27	4.005	0.639	0.778	19.429	59.5	3.625	2	0	0.98	34.783	3.929	10.156	34.287	53.136	87.422	0.006	0.03	0.33
P22214	314.233	23	3.872	0.643	0.826	18	73.6	6.6	3	1	0.738	16.667	3.653	7.154	14.04	47.097	61.137	0.035	0.144	0.22
P22216	1386.22	175	4.031	0.447	0.474	58.386	30.296	4.333	16	1	0.532	35.294	7.807	20.104	140.892	283.931	424.823	0.486	-0.328	0.26
P22217	431.841	18	4.045	0.714	0.333	4	27.625	3.25	3	-1	0.88	34.783	4.737	10.542	39.666	71.646	111.312	0.005	0.272	0.06
P22219	172.138	33	3.712	0.428	1	32	83.8	4.9	0	0	0.785	4.545	2.662	5.936	0	32.764	32.764	0.316	0.119	0.37
P22224																					Poor prediction
P22276	503.371	31	3.993	0.606	0.935	23.517	40.333	4.5	4	1	0.939	13.333	5.191	13.267	7.5	126.939	134.439	0.531	0.001	0.21
P22289																					Too short
P22336	113.241	18	4.015	0.554	0.722	12	13.833	4.167	3	1	0.921	28.571	0.912	1.763	3.214	32.606	35.82	0.002	-0.068	0.21
P22515	702.351	48	4.128	0.678	0.479	14.696	35.091	4.091	4	0	0.915	41.026	6.027	16.824	71.07	79.703	150.774	0.029	0.063	0.19
P22516	1000.47	73	4.124	0.445	0.329	19.333	29.647	4.294	5	2	0.89	40.909	6.205	18.804	116.78	188.39	305.17	0.053	-0.37	0.14
P22517	1600.21	116	4.101	0.502	0.586	36.529	42.238	4.238	9	1	0.228	32	8.135	22.791	124.71	368.327	493.036	0.189	-0.67	0.25
P22543	465.885	47	3.976	0.553	0.723	33	53.909	4.545	5	-1	0.742	21.212	3.955	10.743	24.644	101.441	126.084	0.653	-0.001	0.18
P22579																					Poor prediction
P22696	984.944	95	3.795	0.485	0.484	17.609	24.917	4.583	14	4	0.798	36.232	9.134	20.453	96.201	219.788	315.989	0.837	0.229	0.13
P22768	84.053	22	3.646	0.504	0.591	12	56.333	4.167	1	1	0.999	31.25	1.093	2.407	3.214	14.492	17.706	0.01	0.05	0.11
P22803	263.678	19	3.965	0.767	0.421	7	24.714	3.571	5	-1	0.917	47.368	3.208	6.555	25.715	59.174	84.889	0.002	0.25	0.05
P22804	234.185	18	4.04	0.696	0.889	15	92.5	5.25	0	0	0.922	20	2.886	6.12	1.071	49.513	50.584	0.147	0.243	0.56
P22855	158.364	15	4.065	0.642	0.8	11	58	6.667	2	1	0.974	21.429	1.401	2.683	10.869	22.945	33.814	0	-0.015	0.54
P22936	175.001	22	3.994	0.591	0.545	11	29	3.75	3	1	0.996	37.5	1.779	4.107	10.803	36.229	47.032	0.068	0.114	0.12
P22943																					Poor prediction
P23179	390.391	52	3.991	0.476	0.519	25.111	29.6	4.8	6	2	0.744	33.333	3.845	10.673	44.616	82.119	126.735	0.782	0.117	0.12
P23201																					Poor prediction
P23202	583.264	27	4.027	0.679	0.593	11.875	26.455	4.727	6	1	0.981	45.455	5.581	12.954	49.486	89.364	138.851	0.009	0.186	0.1
P23254	375.663	37	4.063	0.617	0.486	17	29.375	4.875	5	2	0.996	29.63	3.201	7.849	40.892	42.346	83.239	0.02	0.176	0.12
P23255	898.572	81	3.92	0.513	0.667	30.222	32.263	4.474	10	2	0.96	24.561	7.014	16.82	55.242	194.586	249.828	0.507	-0.084	0.38
P23287	458.836	29	4.087	0.687	0.69	14	33.667	3.889	3	0	0.986	30.769	5.612	14.511	28.19	115.932	144.122	0.092	0.047	0.12
P23291	202.137	16	4.03	0.626	0.562	8	36.714	3.857	3	0	0.984	35.714	1.994	5.234	15	44.682	59.683	0.001	-0.061	0.09
P23292	803.96	97	3.91	0.434	0.639	43.29	28.52	4.36	12	0	0.717	32.759	6.157	14.973	50.558	184.767	235.325	0.916	0.154	0.19
P23293																					Poor prediction
P23301	610.404	24	4.332	0.483	0.083	1	15.545	3.727	5	-2	0.886	48	4.115	9.405	63.238	84.534	147.772	0	0.133	0.07
P23337	2151.53	188	4.075	0.519	0.436	27.707	26.381	4.548	25	3	0.903	42.373	10.453	25.055	210.364	398.517	608.881	0.001	-0.541	0.28
P23394	696.693	62	3.832	0.461	0.79	35.837	21.769	4	7	0	0.908	32.5	5.932	17.888	71.137	159.407	230.544	0.55	-0.122	0.13
P23503	375.891	52	4.051	0.465	0.596	30	38.25	4.167	6	-1	0.586	31.25	3.482	7.897	22.589	102.648	125.238	0.301	-0.055	0.15
P23542	541.823	46	3.957	0.575	0.522	19.917	27.733	3.8	8	1	0.994	37.838	6.227	15.96	36.695	99.026	135.721	0.767	0.246	0.17
P23561																					Poor prediction
P23585	949.663	103	3.929	0.484	0.612	36.952	28.28	3.96	14	1	0.915	39.062	8.3	20.651	94.665	182.352	277.016	0.466	-0.073	0.22
P23594	208.655	28	3.764	0.41	0.214	5	29.5	3.667	5	0	0.887	42.857	2.897	7.822	31.227	55.551	86.778	0.003	0.041	0.09
P23595	241.56	17	4.033	0.504	0.529	8	-18.5	6.5	2	2	0	38.462	2.407	5.696	28.433	32.606	61.039	0	0.014	0.08
P23615	1135.75	92	4.023	0.571	0.522	26.042	6	4.545	18	-1	0.969	39.394	9.392	24.287	84.238	223.411	307.649	0.132	0.127	0.14
P23638	114.961	17	3.953	0.699	0.471	7	54.857	5.286	4	0	1	42.857	1.045	2.129	13.929	26.568	40.497	0.004	0.011	0.23
P23639	165.99	17	3.991	0.591	0.294	4	18.625	3.875	3	1	0.924	40	1.645	3.847	13.995	44.187	58.182	0.001	0.029	0.04
P23642	2861.07	258	4.005	0.458	0.698	72.778	35.1	4.25	20	0	0.712	32.374	10.625	29.607	240.152	699.217	939.369	0.102	-1.449	0.75
P23643	830.776	63	4.006	0.588	0.492	21.226	34.944	4.167	9	-4	0.814	38	6.925	18.24	137.457	132.839	270.296	0.002	-0.068	0.13
P23644	265.505	17	4.073	0.752	0.353	5	46.222	2.889	1	0	0.987	43.75	2.594	7.013	6.451	62.797	69.248	0.004	0.087	0.17
P23724	296.315	61	3.816	0.486	0.525	29.938	48.8	4.5	4	1	0.927	33.333	2.855	9.06	30.089	65.212	95.301	0.59	0.329	0.21
P23776	808.805	115	4.102	0.467	0.487	49.071	28.565	5.13	17	-3	0.992	36.842	5.246	13	90.622	153.369	243.991	0.401	0.007	0.28
P23900																					Poor prediction
P23968	261.154	20	3.845	0.682	0.65	12	58.4	5.8	4	0	0.949	31.818	3.004	6.662	6.429	68.914	75.343	0.046	0.176	0.08
P24004	381.538	57	3.764	0.407	0.526	22.6	49.286	4.5	5	0	0.447	25.714	4.573	10.15	23.683	68.419	92.102	0.138	0.263	0.25
P24276	204.237	18	3.909	0.602	0.278	4	41.6	6.6	4	2	0.93	50	2.527	5.06	17.475	36.229	53.704	0	-0.016	0.33
P24279	1498.31	149	4.01	0.504	0.591	57.591	25.167	4.267	14	0	0.751	37.209	10.355	24.321	145.333	259.64	404.973	0.411	-0.03	0.38
P24280	770.042	27	4.298	0.569	0.963	25	52.444	4.111	1	0	0.677	17.857	3.949	8.646	21.429	171.483	192.912	0.052	-0.366	0.46
P24309	392.68	49	3.88	0.376	0.694	32.706	37.154	4.154	5	1	0.966	34.615	3.631	9.455	26.919	105.064	131.983	0.122	-0.005	0.12
P24384	321.073	21	4.057	0.768	0.429	6.667	41.8	3.8	3	0	0.047	35.294	4.067	8.73	32.299	48.305	80.604	0.002	0.042	0.12
P24482	578.03	17	4.426	0.459	0.471	7	1.333	4.167	5	-1	0.089	34.783	3.505	5.629	47.255	64.004	111.259	0	-0.111	0.11
P24583	133.099	15	3.756	0.57	0.467	6	39.25	6.5	3	2	0.563	41.667	1.659	3.83	20.756	47.097	67.854	0.001	-0.134	0.22
P24783	352.421	16	4.101	0.595	0.625	9	-14	5	3	2	0.076	41.176	2.921	6.644	36.983	48.305	85.288	0.001	-0.052	0.08
P24784	103.939	29	3.677	0.543	0.172	4	8.778	5	6	4	0.766	52.381	1.426	3.742	7.567	8.453	16.02	0.001	0.111	0.03
P24813																					Poor prediction
P24814	1206.94	189	3.891	0.427	0.593	52.804	26.333	4.033	15	2	0.473	34.409	7.875	18.319	103.347	336.829	440.176	0.887	-0.322	0.37
P24867	119.403	15	3.908	0.647	0.8	11	56.167	5.167	2	0	0.996	30.769	1.273	2.738	7.5	33.814	41.314	0.001	-0.012	0.17
P24868	684.549	47	4.128	0.495	0.574	20	66.917	5	4	0	0.66	34.286	4.98	11.745	69.392	170.276	239.668	0.016	-0.353	0.31
P24869	2318.14	203	4.079	0.47	0.527	40.804	34.926	4.704	11	2	0.601	31.068	9.39	23.408	183.1	503.244	686.344	0.17	-0.826	0.33
P24870	449.44	39	4.057	0.669	0.821	30	67.571	5.143	3	0	0.976	23.333	3.54	8.363	24.865	88.157	113.022	0.443	-0.002	0.26
P25042																					Poor prediction
P25043	980.436	89	3.821	0.515	0.584	39.654	13.765	4.235	10	0	0.989	45.161	6.615	16.987	113.034	173.898	286.933	0.248	0.044	0.09
P25044	219.933	21	3.928	0.49	0.571	11	41.333	5.333	5	1	0.973	31.25	2.332	4.323	14.04	39.852	53.891	0.018	0.069	0.07
P25045	236.036	16	3.779	0.697	1	15	97.8	5.6	1	0	0.879	15.789	3.554	7.06	5.379	60.381	65.761	0.019	0.139	0.13
P25046																					Poor prediction
P25087	658.544	134	3.875	0.489	0.552	46.892	44.56	4.96	15	1	0.809	31.343	7.009	18.441	41.92	140.164	182.084	0.977	0.439	0.48
P25293	957.475	84	3.995	0.498	0.679	40.807	36	4.944	9	0	0.801	32.075	5.938	14.806	76.627	172.77	249.397	0.102	-0.056	0.18
P25294	566.967	28	4.112	0.628	0.821	21.13	35.636	4.182	4	0	0.945	20	4.696	10.24	21.761	142.5	164.261	0.074	-0.085	0.17
P25296	566.113	36	4.088	0.556	1	25.889	77.333	5.5	2	2	0.893	6.25	5.865	15.57	14.217	156.992	171.208	0.956	0.233	0.32
P25297	680.903	57	3.875	0.469	0.789	36.578	51.714	4.643	6	0	0.923	27.5	6.442	18.309	34.486	187.182	221.668	0.95	0.129	0.24
P25298	361.789	41	4.14	0.552	0.732	29	24.556	4.889	6	2	0.924	30.769	2.703	7.628	37.988	63.272	101.26	0.224	-0.118	0.12
P25299	411.412	22	4.288	0.623	0.545	11	59.75	3.625	2	0	0.682	27.273	3.03	6.121	24.644	109.894	134.538	0.001	-0.167	0.16
P25300	3758.24	396	3.883	0.452	0.71	64.783	38.345	4.328	30	1	0.244	35.648	12.941	30.551	316.217	914.076	1230.29	0.018	-1.434	0.85
P25301	208.301	15	3.825	0.685	1	14	75.6	4.6	1	0	0.575	6.25	2.671	5.22	4.374	72.458	76.832	0.024	-0.055	0.08
P25302																					Poor prediction
P25303	437.192	22	4.31	0.539	0	0	3.545	2.182	3	-1	0.146	75	3.264	8.802	84.844	26.568	111.412	0	-0.042	0.19
P25333																					Poor prediction
P25336	369.44	16	4.223	0.674	0.875	13	49.6	5.6	2	2	0.827	17.647	3.592	6.763	2.143	80.911	83.054	0.006	0.017	0.27
P25340	895.625	138	4.042	0.48	0.928	85	76	5.08	8	0	0.991	18.841	6.773	19.748	17.232	253.602	270.834	0.994	-0.074	0.47
P25341																					Poor prediction
P25342	644.195	37	4.161	0.501	0.838	29.806	27.4	6	3	3	0.681	25	3.948	9.494	30.399	136.462	166.861	0.236	-0.118	0.18
P25343	529.732	48	4.017	0.536	0.854	33.317	47.929	4.5	5	-1	0.954	22.222	5.086	13.577	15.089	147.331	162.42	0.892	0.283	0.3
P25344																					Poor prediction
P25346	197.983	23	4.174	0.634	0.913	20	49.667	3.833	2	0	0.691	11.111	1.456	2.977	0	49.988	49.988	0.008	-0.046	0.35
P25353	396.432	35	4.208	0.546	0.771	26	50.4	6.4	4	1	0.252	25	3.007	8.652	13.101	68.835	81.936	0.029	-0.017	0.25
P25357																					Poor prediction
P25358	387.151	38	3.977	0.669	0.921	30.857	79	4.875	1	0	0.978	17.241	4.002	10.948	7.544	68.835	76.379	0.101	0.136	0.69
P25359	468.954	41	4.016	0.512	0.512	20	41.769	4.615	8	1	0.962	32.143	4.224	9.621	42.925	80.911	123.836	0.044	0.136	0.1
P25364																					Poor prediction
P25368	125.934	28	3.707	0.489	0.25	6	39.333	5.222	6	1	0.945	36.842	1.776	4.602	10.737	15.699	26.436	0.002	0.152	0.13
P25369	218.742	28	3.97	0.623	0.714	19	17.833	5	4	2	0.964	26.316	2.452	6.778	8.616	45.89	54.506	0.157	0.161	0.08
P25373	181.489	16	3.948	0.589	0.688	10	8.833	3.667	5	-1	0.952	37.5	2.237	5.728	15	50.72	65.721	0.075	0.122	0.03
P25374	322.585	15	4.193	0.744	0.733	10	-18.6	3.6	3	0	0.985	29.412	3.281	7.739	13.929	66.42	80.349	0.008	-0.017	0.08
P25375	154.365	22	3.942	0.553	1	21	70	6	2	1	0.993	6.667	1.362	3.294	0	43.475	43.475	0.031	-0.001	0.32
P25376	688.388	43	3.937	0.605	0.512	17.091	33.154	4.308	6	2	0.908	32.432	6.025	14.438	47.211	126.801	174.012	0.095	-0.067	0.25
P25377	162.113	37	3.596	0.429	0.243	8	28.154	4.692	8	3	0.977	36	2.537	6.365	15.045	22.945	37.99	0.008	0.165	0.14
P25378	580.754	38	4.033	0.688	0.605	20.783	5.182	3.545	7	-2	0.906	38.235	4.948	10.134	47.233	100.233	147.466	0.045	0.066	0.11
P25382	1777.82	240	3.945	0.468	0.446	35.009	12.07	4.256	26	3	0.797	39.844	10.278	25.083	231.394	286.525	517.919	0.777	-0.039	0.09
P25384																					Poor prediction
P25385	501.365	28	4.159	0.663	0.5	12.571	43.889	3.889	4	0	0.704	37.931	6.06	12.78	48.26	132.977	181.237	0.096	0.125	0.29
P25386	614.606	55	4.003	0.474	0.382	12.952	41.867	4.333	6	0	0.884	27.778	5.727	13.136	62.366	126.801	189.167	0.039	-0.077	0.2
P25389																					Poor prediction
P25390	8230.21	778	4.022	0.471	0.5	56.746	24.51	4.479	59	14	0.396	37.192	18.355	49.863	906.651	1271.3	2177.95	0	-0.428	0.53
P25441																					Poor prediction
P25443	688.285	18	4.232	0.57	0.278	4	-23.2	5.4	4	3	0.206	50	4.263	10.539	62.809	49.513	112.321	0	0.043	0.06
P25451	390.928	20	3.99	0.75	0.65	9.385	35.143	3.714	4	-1	0.977	38.095	4.961	11.66	21.429	101.441	122.87	0.068	0.125	0.11
P25453	155.875	15	3.73	0.741	0.933	13	58.667	3.667	0	0	0.885	25	1.357	2.554	6.429	48.305	54.734	0.003	-0.07	0.07
P25454	170.49	26	3.66	0.348	0.346	6.667	28.1	3.4	4	-1	0.985	38.889	3.003	7.61	19.331	31.715	51.046	0.007	0.12	0.11
P25491	756.224	45	4.15	0.557	0.733	28.121	58.583	4.667	2	0	0.929	22.857	5.431	14.729	11.852	210.127	221.98	0.346	-0.24	0.48
P25502																					Poor prediction
P25515	370.452	30	4.04	0.611	0.8	22	54	3.222	0	0	0.928	29.167	3.56	9.07	7.544	109.894	117.439	0.735	0.307	0.24
P25554	1106.34	85	4.025	0.587	0.471	20.55	26.778	4.5	12	2	0.804	38.596	7.266	15.638	80.736	211.335	292.07	0.007	-0.053	0.09
P25555																					Poor prediction
P25567																					Poor prediction
P25573	552.831	46	4.051	0.607	0.696	24.062	45.6	5.8	6	2	0.7	30.556	5.477	14.333	45.488	120.763	166.251	0.036	-0.055	0.3
P25574	85.152	22	3.69	0.498	0.364	7	53.875	5	4	1	0.917	46.667	1.066	2.831	4.33	10.869	15.199	0.002	0.137	0.16
P25576	550.111	29	4.013	0.588	0.552	11	43.846	4.615	6	0	0.879	31.034	5.695	11.195	37.59	113.517	151.107	0.007	0.025	0.17
P25580	127.071	24	3.57	0.369	0.375	8	9	6	4	3	0.939	47.059	2.174	4.359	16.337	30.191	46.528	0.007	0.258	0.13
P25582	185.475	15	3.977	0.617	0.2	2	-18.5	6.5	4	4	0.85	35.714	1.683	3.191	19.64	31.398	51.039	0	-0.061	0.23
P25583	198.253	22	3.899	0.578	0.545	11	31	4.75	5	2	0.992	36.842	2.262	5.787	15.111	27.775	42.887	0.006	0.111	0.16
P25586	101.185	20	3.808	0.489	0.55	10	11.714	4.857	5	1	0.931	37.5	1.09	2.322	9.82	24.153	33.973	0.018	0.083	0.13
P25588																					Poor prediction
P25591																					Poor prediction
P25604	184.906	16	3.892	0.677	0.75	11	50.333	4.167	1	1	0.962	26.667	2.095	3.96	1.071	51.928	52.999	0.01	0.108	0.13
P25605	266.148	25	4.111	0.613	0.64	15	79.167	4.833	1	1	0.93	33.333	2.231	4.752	20.468	53.136	73.604	0.092	0.197	0.13
P25613	130.099	18	3.859	0.443	0.944	16	61.909	4.727	5	0	0.994	20	1.56	4.635	5.402	37.436	42.838	0.032	0.147	0.1
P25615	3957.01	333	4.031	0.464	0.333	24.703	9.106	4.511	35	-1	0.694	39.884	13.538	32.485	424.466	632.54	1057.01	0	-0.879	0.14
P25618	790.687	141	3.954	0.496	0.759	60.523	49.852	4.444	11	-1	0.909	26.667	7.145	16.967	25.759	200.684	226.443	0.979	0.308	0.59
P25623	218.484	16	4.047	0.653	1	15	59.75	4.75	1	-1	0.958	18.75	1.74	5.12	0	60.381	60.381	0.016	-0.061	0.11
P25627	755.883	42	4.094	0.53	0.548	18.957	16.333	5.167	8	6	0.653	37.838	5.172	12.361	59.616	121.97	181.587	0.06	-0.135	0.12
P25635	800.907	71	4.039	0.504	0.648	31.565	42.5	4.857	8	-1	0.909	26.087	6.958	16.558	90.423	154.576	244.999	0.779	-0.097	0.31
P25637	231.948	22	3.972	0.503	1	21	66.143	5.429	2	1	0.886	5.882	2.581	6.624	5.468	81.465	86.933	0.017	-0.07	0.1
P25641	230.918	17	3.799	0.685	0.882	13.733	87	5.4	1	0	0.735	16.667	3.092	8.286	0	51.928	51.928	0.024	0.11	0.44
P25644																					Poor prediction
P25646	207.016	26	3.56	0.333	0.692	14.444	82.182	5	2	1	0.618	29.167	4.032	11.246	32.254	66.895	99.149	0.067	0.031	0.17
P25648	460.617	81	3.816	0.452	0.716	53.379	41.882	4.824	10	2	0.894	27.273	4.622	10.552	47.587	88.157	135.744	0.729	0.065	0.27
P25651	441.535	28	4.062	0.579	0.893	21.2	46.875	4.875	4	1	0.97	17.391	4.334	10.027	15.288	93.779	109.067	0.651	0.119	0.16
P25653																					Poor prediction
P25655	561.64	30	4.143	0.628	0.567	16	53.3	4.8	3	-1	0.707	30.769	3.464	6.887	37.789	81.386	119.175	0.004	-0.119	0.35
P25656	381.597	53	3.979	0.566	0.849	43.822	36.9	4.7	4	2	0.891	23.529	3.418	8.108	26.831	99.026	125.856	0.584	0.046	0.18
P25693	320.48	20	4.002	0.683	0.3	5	60.167	4.5	3	0	0.967	36.842	2.816	6.186	8.572	66.42	74.991	0	0.056	0.17
P25694	162.524	21	3.804	0.677	1	20	98.4	5.2	0	0	0.745	12.5	1.271	3.566	2.143	48.305	50.448	0.007	-0.06	0.17
P25719	237.411	30	3.823	0.529	0.733	21	40.889	4.667	4	2	0.996	31.818	2.407	5.011	37.922	27.855	65.776	0.133	0.213	0.07
P25808	616.435	53	4.124	0.634	0.698	34.541	39	4.643	6	0	0.883	29.268	5.155	12.585	55.176	109.894	165.07	0.444	0.051	0.36
P25846	407.969	44	4.183	0.484	0.75	32	24.333	4.333	5	1	0.953	38.462	3.418	9.678	42.141	85.742	127.883	0.036	-0.081	0.25
P25847	197.188	30	3.575	0.386	0.833	24	79.8	4.8	1	1	0.652	31.818	3.052	6.465	7.522	45.89	53.412	0.089	0.089	0.14
P26188	93.166	19	3.591	0.452	0.579	10	63.875	5	3	0	0.957	37.5	1.592	3.41	4.286	13.284	17.57	0.072	0.234	0.06
P26263	183.616	16	4.159	0.636	0.625	9	-17	4.333	6	1	0.961	40	1.896	5.309	16.337	21.737	38.075	0.001	0.034	0.2
P26309																					Poor prediction
P26321	308.572	31	3.781	0.622	0.677	17.905	34.556	3.889	3	-3	0.872	34.615	4.295	9.409	12.924	70.042	82.966	0.124	0.274	0.15
P26364	218.824	19	4.198	0.569	0.947	17	82.6	4.8	1	0	0.82	13.333	1.786	4.579	5.357	67.627	72.984	0.012	-0.126	0.13
P26370	153.453	25	3.644	0.396	0.52	12	69.4	4.9	3	0	0.976	36.842	2.54	5.818	6.429	27.855	34.283	0.013	0.132	0.17
P26448	1230.87	113	3.979	0.56	0.513	22.931	17	4.2	15	2	0.906	36.986	9.267	23.094	111.467	210.127	321.594	0.535	0.263	0.08
P26449	325.192	28	4.086	0.454	0.214	5	39.5	5.25	4	2	0.808	42.857	2.908	6.58	43.235	51.928	95.163	0	-0.003	0.1
P26570																					Poor prediction
P26754	583.992	15	4.432	0.54	0.933	13	16.25	3.875	4	0	0.447	29.412	3.547	6.555	26.831	99.738	126.569	0.05	-0.076	0.17
P26755	463.191	18	3.962	0.573	0.611	6.909	20.375	3.125	3	-1	0.464	26.087	6.305	13.474	30.089	115.279	145.368	0.022	0.105	0.07
P26783	912.854	85	3.938	0.507	0.553	25.915	25.067	4.867	8	4	0.978	35.849	7.128	16.064	71.756	170.276	242.032	0.579	0.275	0.13
P26784	1384.48	139	3.993	0.474	0.532	27.297	2.208	4.667	17	6	0.963	35.294	10.544	31.835	126.312	295.869	422.181	0.976	0.077	0.29
P26785	363.688	16	4.153	0.644	0.375	5	9.167	3.667	3	2	0.975	29.412	3.819	8.505	24.998	44.682	69.68	0.003	0.097	0.09
P26786	65.616	16	3.52	0.435	0.938	14	74.143	4.571	1	1	0.986	28.571	1.001	1.888	5.424	16.907	22.33	0.007	0.05	0.06
P26793	691.49	73	4.09	0.518	0.425	19.032	27.75	4.875	10	3	0.889	39.13	6.081	17.787	59.616	150.954	210.57	0.433	0.117	0.09
P27351	1159.72	92	4.048	0.496	0.62	27.123	27.75	4.35	11	2	0.58	37.288	9.524	24.125	127.782	237.903	365.685	0.551	-0.193	0.18
P27466	2099.44	202	4.047	0.483	0.436	37.886	27	3.925	18	-1	0.796	42.342	9.329	23.143	215.642	367.119	582.761	0.001	-0.431	0.21
P27472	580.604	35	4.074	0.513	0.771	25.852	56.818	4.273	2	1	0.753	32.143	3.405	9.332	22.545	99.026	121.57	0.038	-0.152	0.3
P27476																					Poor prediction
P27514	392.24	39	4.12	0.503	1	37.333	78.583	4.583	2	0	0.898	14.286	3.701	7.984	1.071	137.67	138.741	0.703	-0.135	0.31
P27515	917.391	115	3.76	0.45	0.374	24.372	34.524	3.714	11	0	0.657	39.062	7.238	15.536	94.146	169.068	263.214	0.361	0.22	0.13
P27614	1044.07	75	4.031	0.413	0.693	40.808	52.423	4.231	10	0	0.835	35.294	6.571	14.176	104.263	299.709	403.973	0.25	-0.707	0.28
P27616	356.563	23	4.157	0.495	0.696	15	51.667	4.667	2	0	0.963	29.412	2.39	7.509	26.853	53.136	79.989	0.139	-0.068	0.17
P27636	170.112	15	4.175	0.575	0.933	13	84.2	5.8	2	0	0.833	14.286	1.407	3.9	4.308	38.644	42.952	0.001	-0.064	0.22
P27637																					Poor prediction
P27654																					Poor prediction
P27680	1708.62	224	3.908	0.434	0.571	44.578	41.782	4.255	22	0	0.848	30.579	11.774	31.335	112.118	397.547	509.665	0.999	0.146	0.38
P27692																					Poor prediction
P27697	600.992	45	3.895	0.665	0.822	25.892	44.6	3.3	1	0	0.662	29.73	5.36	15.856	15.045	108.687	123.731	0.771	0.079	0.31
P27705																					Poor prediction
P27796	559.534	30	4.201	0.445	0.767	21.826	49.867	3.933	3	1	0.988	23.077	4.02	8.779	36.518	168.098	204.616	0.294	-0.192	0.29
P27801	529.665	36	4.069	0.59	0.75	25.852	46.667	4.833	7	0	0.677	25	3.656	10.29	22.523	137.67	160.192	0.542	-0.166	0.26
P27809	129.595	17	3.639	0.681	0.824	13	64.5	5.25	1	1	0.726	21.429	2.408	4.887	0	47.097	47.097	0.014	0.015	0.21
P27810	265.007	15	3.987	0.584	1	14	53.25	5.5	2	1	0.816	14.286	2.804	5.502	17.298	70.042	87.341	0.024	-0.086	0.05
P27825	71.195	15	3.545	0.428	0.4	5	40.857	5	4	1	0.943	42.857	1.283	2.595	1.071	12.076	13.148	0.001	0.102	0.17
P27882	1337.47	154	4.007	0.446	0.695	56.935	35.318	5	14	3	0.984	28	7.812	21.173	129.792	288.603	418.395	0.342	-0.272	0.39
P27895																					Poor prediction
P27999	405.39	34	3.794	0.387	0.529	16.889	47.846	5.231	6	2	0.843	34.615	3.955	8.9	45.068	94.274	139.342	0.556	0.019	0.04
P28000	326.19	25	3.944	0.654	0.32	7	34.111	4.222	5	1	0.997	36.364	3.027	7.57	22.633	54.343	76.977	0.007	0.397	0.06
P28004	395.628	24	4.046	0.705	0.708	15.059	23.5	4	4	1	0.983	36.364	4.226	11.347	17.21	93.304	110.514	0.202	0.02	0.06
P28005	891.448	90	4.059	0.504	0.667	39.633	38.316	4.632	10	2	0.918	29.091	6.572	19.245	88.015	207.712	295.727	0.782	-0.06	0.4
P28007																					Poor prediction
P28240	321.311	32	3.916	0.608	0.938	28.467	50.375	4.75	4	0	0.989	17.391	3.433	8.874	9.643	78.496	88.139	0.498	0.106	0.13
P28241	151.83	18	3.553	0.331	0.278	4	53.182	3.909	4	0	0.975	38.889	2.994	5.692	11.852	15.699	27.552	0.003	0.249	0.17
P28263	631.42	50	3.84	0.558	0.28	7.429	40.533	3.867	7	0	0.982	41.463	6.178	16.694	72.031	100.233	172.264	0.007	0.241	0.06
P28272	416.385	39	3.905	0.435	0.231	7.556	25.667	3.167	3	0	0.95	45.833	3.857	9.414	67.635	66.42	134.054	0.001	-0.064	0.09
P28274	186.92	15	4.208	0.706	0.2	2	-7.667	3.5	5	0	0.872	50	1.745	3.63	20.402	15.699	36.101	0	0.057	0.22
P28319	260.168	16	3.968	0.719	0.312	4	45.625	4.125	2	1	1	47.059	3.057	6.61	14.017	44.682	58.7	0.003	0.218	0.08
P28320	444.903	16	4.272	0.632	0.438	6	43.857	5.571	3	3	0.706	26.316	3.978	8.55	23.904	102.648	126.552	0.003	-0.071	0.1
P28321	591.231	99	3.926	0.471	0.636	43.27	39.536	3.929	12	1	0.893	27.273	5.522	13.664	38.838	96.61	135.448	0.916	0.485	0.56
P28495	601.664	27	4.157	0.674	0.296	5.75	32	5.5	5	4	0.856	40	5.917	16.221	69.104	91.78	160.884	0.024	0.183	0.07
P28496	666.688	108	3.88	0.467	0.907	49.327	67.217	4.609	7	0	0.971	21.538	8.179	22.048	8.616	196.348	204.964	0.996	0.168	0.67
P28519	214.749	26	4.102	0.488	0.385	9	11.5	6.25	3	3	0.909	33.333	1.67	4.984	20.712	62.797	83.508	0.002	-0.108	0.15
P28627	243.052	15	3.904	0.607	0.267	3	44.444	4.667	5	0	0.782	37.5	2.542	5.272	12.902	60.381	73.283	0.001	0.093	0.1
P28707	142.529	15	4.119	0.709	0.067	0	16.75	4.25	3	0	0.598	46.154	1.097	2.251	19.419	13.284	32.703	0	0.075	0.08
P28708	771.509	40	4.055	0.524	0.5	16.6	51.5	4.2	3	2	0.577	33.333	5.159	12.278	89.728	148.538	238.266	0.001	-0.391	0.2
P28737	206.069	17	3.779	0.587	1	16	74.6	5.6	2	0	0.915	6.667	2.521	5.176	5.357	39.198	44.556	0.008	0.108	0.41
P28742																					Poor prediction
P28743																					Poor prediction
P28777	627.634	68	3.74	0.498	0.691	29.064	32.353	4.118	5	-1	0.969	31.915	6.077	14.843	45.466	141.292	186.758	0.74	0.022	0.2
P28791	2148.59	169	3.984	0.489	0.562	49.621	13.679	4.536	18	-2	0.656	34.906	9.135	21.411	165.624	414.217	579.841	0.033	-0.517	0.21
P28795	399.718	33	4.022	0.728	0.697	22	41.167	5.167	4	1	0.174	21.429	3.694	11.16	16.072	73.665	89.737	0.187	0.147	0.22
P28817	1139.22	136	3.921	0.448	0.471	29	28.25	4.75	13	3	0.954	36.986	9.325	26.337	129.615	227.192	356.808	0.854	0.048	0.18
P28834	1940.88	215	3.853	0.412	0.395	33.129	29.043	4.404	25	7	0.699	44.8	12.618	30.975	223.407	380.403	603.81	0.924	0.037	0.19
P29029	66.83	16	3.605	0.47	0.5	7	60.889	5	4	0	0.997	53.846	0.853	1.939	3.214	13.284	16.498	0.006	0.028	0.15
P29055	366.862	32	3.876	0.51	0.5	15	35.091	4	7	1	0.901	40.741	3.607	8	26.941	90.572	117.513	0.023	0.069	0.07
P29056	924.785	68	4.1	0.566	0.75	41.216	44.471	4.412	8	0	0.541	27.778	6.771	18.585	78.593	204.089	282.682	0.781	-0.267	0.42
P29295	5461.19	537	4.025	0.482	0.387	44.981	17.279	4.058	51	5	0.677	40	15.679	44.173	582.461	887.607	1470.07	0	-0.719	0.26
P29311	217.516	16	3.895	0.64	0.875	13	86.8	5.2	1	0	0.966	13.333	2.438	5.155	2.143	56.759	58.901	0.009	0.033	0.22
P29340	492.101	53	3.924	0.456	0.679	31.611	40.4	4.8	4	0	0.49	25	4.229	10.042	28.929	172.691	201.62	0.56	0.05	0.08
P29366																					Poor prediction
P29453	265.146	15	3.907	0.755	0.667	7.8	24.333	4	3	2	0.893	27.778	4.435	11.095	6.429	77.288	83.717	0.047	0.221	0.12
P29461																					Poor prediction
P29465	1313.95	112	3.949	0.49	0.58	31.508	37.417	4.208	12	-2	0.366	32.877	8.65	18.965	148.658	254.71	403.368	0.02	-0.419	0.26
P29468	1726.91	146	4.138	0.501	0.616	54.356	35.462	4.577	12	3	0.815	34.884	10.484	27.043	194.08	261.006	455.086	0.453	-0.098	0.43
P29469	203.078	15	3.889	0.547	0.467	6	8.5	6.25	3	3	0.828	50	1.848	4.484	32.808	36.229	69.036	0	-0.122	0.16
P29496	370.388	19	3.971	0.608	0.684	12	39.714	4.429	2	1	0.874	26.316	3.712	9.063	37.523	67.786	105.309	0.001	-0.048	0.06
P29509	669.462	74	3.769	0.41	0.432	26.625	31.556	3.611	6	4	0.832	41.86	5.212	12.822	52.072	111.082	163.153	0.606	-0.014	0.07
P29539																					Poor prediction
P29547	199.621	16	4.204	0.697	0.688	10	-6.75	4.25	2	0	0.976	30.769	1.577	3.587	13.929	36.229	50.158	0.003	0.048	0.07
P29703	464.033	35	3.914	0.599	0.8	21.214	51	4.636	3	1	0.936	24.242	5.057	12.891	34.419	86.137	120.557	0.155	0.375	0.09
P29704	675.234	85	3.912	0.49	0.553	32.766	30.059	5.059	11	1	0.931	31.915	6.065	14.549	84.348	131.631	215.98	0.025	-0.132	0.22
P29952	268.119	17	4.045	0.66	0.765	12	20.286	4.286	2	2	0.76	33.333	2.235	5.656	20.49	51.928	72.419	0.019	-0.05	0.04
P30283	500.498	56	4.134	0.602	0.75	41	39.083	4.5	5	1	0.981	31.25	3.737	9.373	21.473	90.572	112.046	0.498	0.11	0.35
P30605	91.004	15	3.576	0.371	0.667	9	-4.5	4.833	4	1	0.654	35.714	1.524	3.032	11.963	26.568	38.531	0.002	-0.035	0.14
P30619	259.488	21	4.194	0.595	0.095	1	29.2	6.2	3	3	0.062	37.5	2.777	5.914	27.991	35.021	63.012	0	0.005	0.1
P30620	2221.47	154	4.108	0.517	0.455	36.943	24.727	4.061	22	0	0.591	44.554	9.083	27.428	275.776	402.14	677.916	0.015	-0.982	0.3
P30624	449.147	81	3.703	0.42	0.765	41.419	58.042	4.125	5	1	0.893	18.75	6.539	16.71	17.232	113.517	130.749	0.983	0.225	0.37
P30656	248.46	15	3.836	0.396	0.733	10	70	5.75	1	1	0.674	35.714	2.522	6.265	13.973	64.004	77.978	0.021	-0.042	0.2
P30657	566.97	42	3.98	0.579	0.643	22.741	30.727	4	5	0	0.963	36.364	5.766	14.651	45.377	83.326	128.704	0.669	0.48	0.17
P30665	359.976	63	3.828	0.446	0.492	27.935	39.938	4.25	8	0	0.818	37.838	4.05	9.168	26.831	44.999	71.83	0.104	0.133	0.27
P30771	526.244	24	3.861	0.483	0.458	10	52.167	4	1	0	0.058	38.095	3.684	10.215	51.563	106.271	157.834	0.002	-0.295	0.14
P30775	432.288	45	4.167	0.526	0.578	24.692	56.667	5.333	3	1	0.023	31.034	4.123	10.037	45.068	119.555	164.623	0.023	-0.127	0.21
P30822	359.225	38	4.028	0.512	0.711	25.926	51.667	4.222	3	-1	0.944	29.167	3.596	8.061	19.286	93.146	112.432	0.109	0.01	0.13
P30902	217.621	15	3.829	0.699	0.867	11.231	75.25	5.75	2	0	0.867	23.529	3.21	7.783	4.286	62.797	67.083	0.029	0.177	0.14
P30952	817.402	88	3.761	0.431	0.58	29.608	17.542	3.167	8	1	0.943	30.189	7.25	18.212	66.917	200.921	267.839	0.873	0.169	0.18
P31109	714.023	68	3.947	0.584	0.735	39.6	14.25	5.625	7	2	0.908	33.333	6.403	17.801	72.651	135.254	207.905	0.574	0.265	0.13
P31111	473.208	29	4.129	0.757	0.448	8.462	41.143	3.714	3	-1	0.593	38.462	5.415	10.668	32.166	124.386	156.552	0.008	0.115	0.28
P31115	556.448	61	3.847	0.515	0.508	21.871	38.2	4.533	8	0	0.967	36.585	5.276	14.207	45.488	114.725	160.213	0.696	0.05	0.23
P31116	811.686	57	4.022	0.553	0.614	29.714	31.353	3.765	7	-1	0.958	39.535	6.151	14.601	60.267	164.237	224.505	0.511	-0.046	0.24
P31244	660.546	77	3.796	0.42	0.636	38.245	33.4	4.45	11	-2	0.705	28.571	5.987	14.726	44.372	155.289	199.661	0.859	-0.07	0.28
P31373	230.087	15	3.878	0.596	0.4	5	47.8	5	2	1	0.843	35.714	2.613	6.984	5.446	56.759	62.204	0.003	-0.011	0.19
P31374																					Poor prediction
P31376	334.776	43	4.107	0.582	0.628	25.778	39.333	5.444	5	1	0.873	28.571	2.822	7.583	27.118	84.435	111.553	0.331	0.017	0.12
P31377	243.433	16	4.135	0.586	0.812	12	44.25	4.75	2	0	0.929	33.333	2.054	4.569	15.155	68.835	83.99	0.153	-0.032	0.04
P31378	532.157	60	3.933	0.588	0.533	28.562	33.769	4.846	8	2	0.742	29.268	4.074	9.358	35.491	92.987	128.478	0.339	0.015	0.18
P31380																					Poor prediction
P31382	362.619	28	4.126	0.712	0.964	25.852	63.9	3.5	0	0	0.962	15.385	2.984	7.806	12.858	77.367	90.225	0.035	-0.007	0.25
P31383	95.892	29	3.696	0.498	0.517	14	28.857	4.714	5	0	0.97	35.294	1.251	2.757	15.023	19.322	34.345	0.022	0.185	0.09
P31384	130.154	17	4.071	0.744	0.765	12	34.25	4	2	-1	0.5	23.077	0.761	1.577	3.214	31.398	34.613	0.001	-0.087	0.41
P31385																					Poor prediction
P31412	647.661	73	3.964	0.488	0.603	42.045	26.571	3.929	8	0	0.116	34.091	5.014	10.568	66.895	119.555	186.45	0.26	0.162	0.1
P31539	529.906	36	4.009	0.572	0.611	20.364	52.9	5.1	4	2	0.894	25	4.444	10.094	44.372	95.403	139.775	0.02	0.002	0.18
P31688	346.155	28	4.116	0.496	0.964	25.852	70	5	2	0	0.956	8.696	3.233	8.186	8.572	81.386	89.958	0.544	-0.079	0.25
P31755	259.823	17	4.066	0.451	0.353	5	37.889	5.111	6	0	0.909	35.714	2.053	4.981	22.7	49.513	72.213	0	-0.107	0.14
P32074	6636.9	669	3.943	0.478	0.324	25.088	13.482	3.882	66	-3	0.671	41.892	17.453	49.999	779.378	1123.57	1902.95	0	0.089	0.21
P32178	311.876	24	4.038	0.672	0.875	16.952	38.75	5	4	-1	0.976	25	3.938	9.432	8.572	81.307	89.879	0.364	0.166	0.11
P32179	211.253	30	3.792	0.49	0.7	20	11.5	3.75	6	-2	0.628	38.095	2.756	6.186	20.358	32.606	52.964	0.134	0.166	0.06
P32259	576.542	70	3.974	0.457	0.614	38.047	36.875	5	8	4	0.691	31.707	5.098	13.347	56.114	106.509	162.623	0.596	0.068	0.22
P32266	1297.47	105	3.997	0.518	0.438	24.652	38.4	5	5	1	0.153	37.931	6.838	14.734	110.063	213.75	323.814	0.001	-0.111	0.26
P32288	173.506	19	3.974	0.643	0.737	13	23.2	4.4	3	0	0.983	20	1.846	4.301	20.358	25.36	45.718	0.002	0.048	0.15
P32316	196.946	31	3.641	0.388	1	29.226	85.143	5.286	2	0	0.756	4.762	3.302	7.647	1.071	47.098	48.169	0.676	0.283	0.47
P32318	559.749	70	3.86	0.496	0.586	34.293	43.25	4.375	7	-1	0.988	32.609	4.718	16.165	46.471	103.361	149.832	0.842	0.129	0.31
P32319	664.976	40	4.269	0.571	0.575	21.478	49	5.222	3	3	0.319	32.258	5.035	11.471	79.345	97.818	177.163	0.006	-0.248	0.34
P32323																					Poor prediction
P32324	661.293	55	4.106	0.609	0.745	29.805	47.133	4.6	4	0	0.864	27.66	6.036	15.363	44.173	126.801	170.974	0.781	0.142	0.57
P32325																					Poor prediction
P32327	568.961	20	4.502	0.646	0	0	12.9	4.8	7	4	0.658	57.143	3.398	6.994	64.168	54.343	118.511	0	-0.143	0.11
P32328	715.403	76	3.821	0.486	0.882	48.925	54.364	4.727	3	0	0.556	26.087	5.758	14.031	26.964	218.086	245.049	0.797	-0.306	0.2
P32329	3556.03	422	3.94	0.448	0.327	28.304	32.481	3.701	36	-6	0.574	37.736	12.715	34.33	364.066	699.217	1063.28	0.022	-0.559	0.1
P32332	199.261	19	4.141	0.626	0.895	16	74	5.667	2	1	0.987	13.333	1.615	5.805	1.071	61.589	62.66	0.049	-0.031	0.21
P32333	1459.45	133	4.125	0.54	0.662	49.977	29.75	4.1	10	0	0.281	34.667	8.061	19.327	118.635	266.47	385.105	0.358	-0.377	0.37
P32334																					Poor prediction
P32335	1775.95	231	3.951	0.439	0.442	36.824	23.575	4.55	24	-1	0.602	39.669	10.457	28.107	182.36	328.712	511.073	0.956	-0.067	0.13
P32336																					Poor prediction
P32337	209.955	27	4.157	0.669	0.778	20	52.286	4.857	3	1	0.927	31.818	2.208	4.842	11.852	37.436	49.289	0.034	0.064	0.2
P32338																					Poor prediction
P32340	1178.75	106	4.016	0.491	0.689	45.342	35.652	4.087	8	1	0.985	28.358	6.977	17.548	60.312	284.248	344.559	0.724	-0.36	0.21
P32342	468.173	19	4.086	0.743	0.526	7.6	27.375	3.125	5	0	0.962	41.667	6.417	16.13	41.853	97.818	139.671	0.029	0.165	0.07
P32345	269.694	16	4.221	0.688	0.438	6	-13.5	4.5	5	0	0.974	40	3.342	7.653	21.473	48.305	69.779	0.001	0.111	0.07
P32347	1965.49	240	4.076	0.44	0.321	37.896	27.842	4.474	19	6	0.852	35.345	9.086	24.71	209.633	291.83	501.464	0.009	-0.2	0.31
P32349	723.638	60	3.986	0.487	0.467	21.071	39.333	5.133	9	1	0.782	38.095	5.829	14.541	62.3	149.746	212.045	0.139	-0.124	0.17
P32350																					Poor prediction
P32353	216.151	16	3.911	0.663	1	15	87	5.4	1	0	0.945	17.647	2.476	6.483	0	47.098	47.098	0.008	0.051	0.54
P32354	124.348	19	3.859	0.609	0.895	16	61	7	2	1	0.793	20	1.125	2.825	6.539	38.644	45.184	0.003	0.018	0.26
P32356	413.029	35	3.977	0.375	0.571	19	43.615	5.846	9	1	0.997	45.833	3.327	8.271	50.801	73.665	124.466	0.005	-0.133	0.09
P32357	295.313	27	3.66	0.411	0.519	12.286	10.5	5.2	9	0	0.924	38.095	3.631	10.141	11.852	56.759	68.611	0.017	0.191	0.09
P32361	1477.32	185	3.894	0.456	0.6	52.486	36.778	4.611	19	-2	0.517	31.731	9.434	25.237	162.299	290.939	453.238	0.973	-0.061	0.47
P32363	433.464	44	4.08	0.548	0.886	36.872	69.4	5.4	4	1	0.818	23.333	3.928	9.998	7.611	145.311	152.922	0.737	-0.15	0.17
P32364	278.548	18	3.81	0.689	0.944	14.941	43.6	4.8	2	0	0.862	21.053	3.887	8.236	2.143	65.212	67.355	0.159	0.187	0.27
P32366	70.223	18	3.653	0.42	0.667	11	46.125	4	3	-1	0.87	33.333	0.827	1.711	2.143	13.284	15.427	0.005	0.067	0.05
P32367	505.013	24	4.182	0.605	0.667	14.875	75.3	4.3	1	0	0.906	36.364	4.968	13.824	55.782	82.119	137.901	0.007	-0.09	0.24
P32368	311.347	23	4.039	0.707	0.783	16.667	59.333	3.556	1	0	0.931	25	3.183	9.632	7.522	71.25	78.772	0.066	0.018	0.14
P32377	540.506	36	3.923	0.615	0.639	12.435	27.333	4.5	6	-1	0.997	39.394	6.546	13.285	48.658	107.479	156.137	0.015	0.064	0.08
P32378	409.394	31	4.232	0.684	0.935	27.724	81.286	5.429	2	0	0.974	11.538	3.436	8.918	4.352	99.738	104.09	0.175	-0.101	0.4
P32379	202.053	25	4.096	0.633	0.28	6	49	4.5	3	0	0.991	38.889	1.464	4.317	13.035	37.436	50.471	0.001	-0.006	0.12
P32380	212.645	21	3.996	0.543	0.524	10	9.75	6	3	3	0.887	35.714	2.22	4.981	20.734	51.928	72.662	0.004	0.078	0.13
P32381	328.138	31	3.931	0.585	0.806	24	40.4	5.6	6	3	0.607	36	3.167	8.021	41.025	39.852	80.877	0.011	0.041	0.09
P32383	4151.71	378	3.983	0.455	0.561	53.226	16.446	4.411	38	6	0.507	37.931	13.164	32.555	321.862	805.626	1127.49	0.295	-0.676	0.34
P32386	1021.21	83	4.126	0.583	0.687	34.105	50.1	4.6	8	0	0.837	33.333	8.529	23.338	79.642	208.92	288.562	0.331	-0.135	0.51
P32389																					Poor prediction
P32419	169.293	16	4.202	0.561	0.438	6	17.857	4.571	5	1	0.942	38.462	1.375	3.573	20.468	64.004	84.473	0.001	-0.218	0.05
P32432																					Poor prediction
P32447	233.848	17	3.818	0.513	0.647	10	36	4.4	3	0	0.984	33.333	2.506	6.197	13.057	48.305	61.362	0.039	0.068	0.07
P32454	582.317	43	4.084	0.544	0.442	17.263	70.6	5.8	2	1	0.077	37.037	4.425	10.877	59.904	106.271	166.175	0.008	-0.139	0.32
P32457	780.637	67	4.101	0.536	0.582	31.538	37.867	4.733	7	0	0.837	34.091	6.003	14.137	62.3	147.885	210.184	0.248	0.216	0.2
P32458	352.522	19	3.973	0.686	0.632	7.333	31.333	4.833	3	-1	0.899	19.048	4.992	10.555	19.286	73.665	92.952	0.013	0.188	0.11
P32461	151.393	21	3.458	0.282	0.286	3.667	37.769	4.846	8	2	0.825	45	3.64	7.784	21.562	22.945	44.507	0.004	0.176	0.23
P32462	530.704	55	4.043	0.581	0.982	48.926	82.8	5.3	3	1	0.964	11.111	4.113	10.586	9.643	132.839	142.482	0.792	-0.004	0.29
P32465	663.618	44	3.818	0.576	0.886	18	62.923	4.846	4	1	0.78	21.951	9.062	22.255	11.786	205.693	217.479	0.902	0.057	0.37
P32466	190.832	24	4.186	0.483	1	23	89.5	6	1	0	0.845	7.143	1.377	3.467	6.429	82.119	88.547	0.034	-0.152	0.14
P32467	327.751	54	4.121	0.463	0.963	51	50.833	5.5	4	1	0.906	14.286	2.475	5.785	15.111	70.28	85.391	0.169	-0.085	0.53
P32468	237.253	45	3.912	0.567	0.8	35	38	6.25	3	0	0.857	25.926	1.882	4.579	22.943	50.72	73.664	0.123	-0.04	0.09
P32471	159.367	15	3.997	0.705	0.933	13	49.25	4.25	1	-1	0.951	16.667	1.355	4.191	0	45.89	45.89	0.016	0.133	0.21
P32472																					Too short
P32473	254.455	17	4.149	0.626	0.765	12	37.571	3.571	0	0	0.965	18.75	2.621	5.744	10.715	84.534	95.249	0.019	-0.088	0.08
P32474	177.005	19	4.138	0.626	0.737	13	22.429	3.714	2	-1	0.973	26.667	1.659	4.605	9.643	30.191	39.834	0.003	0.088	0.12
P32476	1111.16	174	3.902	0.434	0.437	38.474	37.824	4	10	2	0.901	40	7.686	21.371	89.794	247.722	337.516	0.984	0.033	0.1
P32478																					Poor prediction
P32479	411.88	18	4.019	0.653	0.5	7.333	-19.75	5.5	4	3	0.096	35.294	4.047	9.038	38.617	59.174	97.791	0.005	0.011	0.15
P32480	723.362	54	4.133	0.47	0.352	16.316	38.812	4.812	6	1	0.849	29.73	5.704	14.396	72.992	136.462	209.454	0.027	-0.153	0.13
P32481	776.362	59	3.993	0.442	0.644	29.895	29.467	4	6	2	0.921	29.73	5.675	16.379	68.188	153.369	221.557	0.295	0.086	0.17
P32485	181.895	18	3.947	0.621	0.389	6	60.429	5.143	2	0	0.963	37.5	2.012	3.851	23.838	21.737	45.575	0	0.027	0.21
P32486	249.328	18	4.053	0.676	0.944	16	93.4	5	0	0	0.901	22.222	3.133	6.709	0	44.682	44.682	0.007	0.132	0.78
P32490																					Poor prediction
P32491																					Poor prediction
P32492	277.273	15	4.215	0.718	0.6	8	55.6	4	1	0	0.704	33.333	2.656	6.095	17.165	53.769	70.934	0.002	-0.034	0.17
P32494																					Poor prediction
P32495	279.349	22	4.105	0.583	0.682	14	-17.25	5	4	2	0.081	46.667	1.953	6.154	26.047	48.305	74.352	0.006	0.041	0.05
P32497	96.573	19	3.819	0.479	0.421	7	46.8	6.4	3	2	0.575	42.857	1.002	3.339	20.535	33.814	54.348	0.001	-0.113	0.24
P32499																					Poor prediction
P32500	1215.97	155	3.911	0.511	0.755	54.034	38.034	3.897	12	1	0.604	28.421	9.366	22.983	91.45	306.738	398.188	0.965	0.012	0.53
P32501	322.476	19	4.128	0.686	0.789	14	73.6	6.6	3	1	0.816	17.647	2.142	5.851	4.286	73.665	77.951	0.011	-0.095	0.08
P32502	589.701	27	4.087	0.665	0.926	20	35.875	4	4	-2	0.698	32	5.007	12.586	45.023	148.043	193.067	0.217	-0.256	0.17
P32504	69.734	16	3.52	0.504	0.812	12	62.857	5.286	3	2	0.889	26.667	1.089	2.123	1.071	9.661	10.732	0.002	0.062	0.25
P32505	396.627	15	4.168	0.65	0.733	10	44.667	3.778	2	0	0.53	35	3.825	7.121	21.496	100.233	121.729	0.001	-0.08	0.13
P32521																					Poor prediction
P32523	182.931	15	4.052	0.598	0.4	5	20.2	6	4	1	0.964	42.857	1.711	3.272	24.732	33.814	58.546	0	-0.069	0.3
P32526																					Poor prediction
P32527	453.744	31	4.007	0.618	0.774	22.917	32.273	4.727	6	1	0.921	32.258	3.843	9.235	12.858	79.703	92.561	0.444	0.305	0.09
P32528	261.556	49	4.14	0.555	0.714	34	23.235	3.706	7	-1	0.923	34.483	2.195	6.294	21.54	42.267	63.807	0.29	0.053	0.28
P32529	216.968	19	4.064	0.73	0.947	17	40.75	6.25	2	2	0.952	33.333	1.168	3.782	9.687	50.72	60.408	0.207	-0.017	0.12
P32558	256.735	33	4.184	0.477	0.364	11	44.273	4.909	6	-1	0.989	42.857	2.106	5.703	24.666	39.852	64.517	0.002	0.042	0.1
P32561	328.653	31	4.101	0.644	0.452	13	-10.889	4.111	9	-2	0.991	36	2.71	8.653	21.473	77.288	98.762	0.039	-0.001	0.11
P32562	1211.09	111	4.085	0.467	0.694	52.909	30.842	4.421	9	1	0.512	31.746	7.577	21.357	146.095	231.865	377.959	0.136	-0.399	0.37
P32563	339.066	28	3.976	0.65	0.857	19.917	68.375	4.375	2	0	0.963	21.739	4.336	11.098	1.071	89.365	90.436	0.086	0.091	0.27
P32565	550.45	22	3.999	0.664	0.364	4.25	47	4.333	2	-1	0.64	39.13	5.786	12.204	58.058	93.462	151.52	0	-0.043	0.13
P32566																					Poor prediction
P32567																					Poor prediction
P32569	412.859	25	4.117	0.567	1	22.88	63.125	5.125	3	1	0.852	20	3.746	9.523	13.929	78.496	92.425	0.046	-0.004	0.16
P32570	250.261	17	3.884	0.643	0.765	12	41.857	3.286	3	0	0.59	33.333	3.191	8.266	12.88	81.624	94.503	0.047	0	0.15
P32571	234.508	16	4.006	0.605	0.938	14	45.8	4.2	2	1	0.796	21.429	2.297	5.016	4.286	42.267	46.553	0.01	0.097	0.3
P32573	278.552	17	3.835	0.661	0.529	8	28.714	4.286	3	1	0.997	40	4.878	11.155	39.932	41.059	80.991	0.009	0.139	0.08
P32578																					Poor prediction
P32579	217.569	20	4.074	0.654	0.85	16	17.6	4.8	3	-1	0.93	36.842	2.262	5.84	24.71	31.398	56.108	0.011	0.022	0.08
P32580	100.029	18	3.731	0.485	0.333	5	46.375	4	3	-1	0.954	35.714	1.363	3.087	15.023	25.36	40.383	0.001	-0.033	0.09
P32581																					Poor prediction
P32582	563.38	46	3.842	0.485	0.717	28.606	25.923	4.231	6	-1	0.995	33.333	5.349	16.93	87.275	94.195	181.47	0.24	-0.03	0.11
P32584	472.7	35	4.122	0.574	1	28.571	80.75	5.875	2	0	0.962	3.704	4.643	13.643	0	155.784	155.784	0.338	-0.046	0.34
P32585	617.068	40	4.056	0.523	0.75	27.133	30.083	4	3	0	0.719	31.034	4.871	10.558	34.309	170.276	204.584	0.663	-0.182	0.11
P32588	647.219	46	4.144	0.643	0.609	16.571	33.3	5.4	7	1	0.426	35	7.431	17.511	72.186	94.195	166.381	0.058	0.117	0.23
P32589	970.438	94	4.053	0.49	0.532	33.52	27.3	4.5	8	6	0.919	35.088	7.102	18.876	93.881	188.39	282.271	0.415	0.031	0.13
P32591																					Poor prediction
P32597	369.422	17	4.072	0.576	1	16	40.833	3.667	2	1	0.024	13.333	3.448	6.831	5.468	94.195	99.663	0.027	-0.057	0.22
P32598	70.27	19	3.629	0.477	0.368	6	59.222	5	3	0	0.992	33.333	0.84	2.017	5.379	7.325	12.704	0.001	0.077	0.15
P32599	50.97	17	3.456	0.457	0.294	4	71.143	4.857	3	0	0.876	42.857	0.823	1.792	2.143	6.038	8.181	0	0.057	0.09
P32600	7463.44	727	3.971	0.496	0.311	21.92	9.419	4.111	81	6	0.702	40.732	19.006	50.363	672.83	1222.12	1894.95	0	1.011	0.21
P32602	628.407	39	3.961	0.591	0.667	16.692	22.385	5	10	2	0.973	34.211	6.535	14.896	60.378	146.123	206.501	0.084	0.269	0.16
P32603	777.176	70	4.051	0.519	0.786	30.4	46.941	5.235	9	1	0.993	18.367	7.205	18.731	63.592	205.613	269.206	0.315	-0.207	0.4
P32604	216.943	15	3.98	0.573	0.333	4	31.778	5	7	1	0.909	40	2.516	6.367	20.49	42.267	62.757	0.001	-0.025	0.1
P32605	623.894	31	4.137	0.501	0.29	6.889	-15.286	6	7	6	0.892	45.455	4.159	12.455	86.128	48.305	134.433	0	-0.018	0.53
P32607	606.05	27	4.051	0.596	0.704	17.579	50.111	4.222	3	-1	0.963	34.615	4.451	10.382	44.018	159.407	203.425	0.054	-0.264	0.29
P32609	317.496	15	4.295	0.709	0.2	2	-20.4	5.8	5	4	0.962	47.059	3.139	6.145	26.091	53.136	79.227	0	-0.003	0.17
P32610	618.634	68	4.011	0.563	0.765	36.769	61.5	4.786	4	2	0.828	15.217	5.669	13.939	10.847	165.445	176.292	0.952	0.291	0.24
P32614	1582.3	259	3.863	0.445	0.394	36.784	23.385	3.827	26	5	0.982	45.238	11.466	29.597	115.244	297.868	413.112	0.999	0.405	0.15
P32621	841.316	87	4.029	0.553	0.736	45.844	38.833	4.944	8	3	0.893	20.37	7.145	19.497	87.032	229.449	316.481	0.596	-0.313	0.33
P32622	218.725	17	3.919	0.686	0.706	11	58	4.2	2	0	0.74	28.571	2.409	6.449	1.071	44.682	45.754	0.004	0.061	0.63
P32623	74.534	15	3.537	0.38	0.333	4	42	5.125	6	0	0.951	46.154	1.354	3.191	3.214	15.699	18.914	0.001	0.069	0.14
P32626	893.175	107	3.89	0.428	0.533	46.947	32.778	4.185	14	1	0.941	38.983	7.074	14.627	110.329	172.691	283.02	0.388	0.124	0.09
P32628																					Poor prediction
P32629	378.619	49	3.948	0.489	0.857	38.381	43.583	4.417	6	2	0.993	25.806	3.659	10.189	21.562	80.911	102.473	0.686	0.067	0.18
P32639	3716.41	443	3.845	0.456	0.391	38.393	12.462	4.075	48	-2	0.908	42.105	13.91	37.921	410.461	666.611	1077.07	0.044	-0.197	0.3
P32641	539.168	39	4.036	0.602	1	34.41	59.625	5.75	5	1	0.858	12.121	4.903	10.231	30.178	92.987	123.165	0.273	0.033	0.34
P32642	555.563	77	4.133	0.517	0.506	32.974	52.471	4.118	3	1	0.836	29.268	4.418	11.659	43.235	132.839	176.074	0.76	0.18	0.35
P32643	159.518	15	4.293	0.673	0.067	0	24	5	3	-1	0.959	46.154	0.957	1.883	20.402	25.36	45.762	0	-0.018	0.13
P32644	443.951	47	3.9	0.561	0.34	10.375	42.769	4	4	0	0.886	33.333	4.771	9.928	38.617	101.441	140.058	0.005	-0.034	0.06
P32657	679.879	87	3.738	0.376	0.69	40.467	44.571	4.381	8	1	0.595	31.481	6.946	19.636	65.58	160.615	226.195	0.835	-0.13	0.31
P32660	268.385	23	4.073	0.728	0.913	20	78	4.2	0	0	0.961	15	2.616	5.634	2.143	47.098	49.24	0.006	0.036	0.61
P32768																					Poor prediction
P32769	186.518	20	4.06	0.555	0.7	13	23	4.8	3	1	0.666	33.333	1.641	4.135	9.71	43.475	53.184	0.002	-0.016	0.07
P32771	1550.79	146	4.105	0.493	0.486	29.746	34.387	3.742	12	2	0.953	37.037	8.848	20.747	98.211	335.859	434.07	0.662	-0.156	0.11
P32773																					Poor prediction
P32774	772.684	31	4.101	0.564	0.516	12.5	31.455	5.182	7	2	0.954	30.769	5.894	11.698	70.264	157.388	227.652	0.003	-0.102	0.19
P32776	657.874	78	4.045	0.495	0.615	46.875	37.5	4.833	7	1	0.811	29.545	4.493	11.562	82.679	136.462	219.141	0.274	-0.256	0.23
P32783	227.482	35	4.062	0.526	0.943	32	58.4	6.4	4	-1	0.74	22.727	2.081	6.006	36.452	72.458	108.909	0.067	-0.132	0.23
P32784	1836.55	200	4.003	0.499	0.725	68.869	35.611	4.444	15	5	0.917	28.319	8.909	24.662	100.73	397.052	497.782	0.856	-0.354	0.67
P32789																					Poor prediction
P32790																					Poor prediction
P32791	1513.14	212	3.879	0.46	0.585	52.145	45.842	4.526	16	7	0.912	33.019	9.795	24.339	127.065	292.464	419.528	0.79	0.011	0.68
P32793																					Poor prediction
P32794	571.763	43	4.081	0.463	0.651	16.357	33.615	4.769	7	1	0.791	31.25	5.976	13.565	58.93	140.856	199.787	0.039	-0.176	0.11
P32795	546.299	57	3.991	0.558	0.649	32.541	39.273	4.727	7	1	0.897	28.205	4.621	13.006	75.268	91.78	167.047	0.184	-0.003	0.26
P32796	190.242	20	4.039	0.665	0.65	12	24.333	3.833	4	-1	0.972	43.75	1.873	4.478	18.237	25.36	43.597	0.002	0.024	0.18
P32797																					Poor prediction
P32798	269.368	19	4.023	0.649	0.684	12	62.75	4.875	3	0	0.925	33.333	3.265	7.403	10.914	71.25	82.164	0.005	0.01	0.15
P32799	255.8	17	3.869	0.723	0.647	10	41.4	3	2	0	1	31.25	3.252	8.18	6.451	76.081	82.531	0.383	0.356	0.12
P32800	199.499	16	4.096	0.688	1	15	35	5	3	0	0.976	15.385	2.258	5.133	2.143	48.305	50.448	0.01	0.077	0.4
P32801																					Poor prediction
P32802	1275.8	161	4.022	0.511	0.913	81.796	78.154	4.885	4	0	0.925	15.385	7.449	18.426	10.737	382.561	393.297	0.99	-0.215	0.52
P32803	599.96	38	3.993	0.559	0.526	15.2	49.909	4.636	5	0	0.731	42.424	6.031	16.343	64.929	130.424	195.353	0.145	0.022	0.06
P32807	4706.23	450	4.092	0.462	0.349	26.178	12.667	4.379	43	6	0.661	45.259	16.497	43.774	618.35	768.052	1386.4	0	0.158	0.25
P32828																					Poor prediction
P32829	1210.28	131	3.914	0.51	0.702	54.261	31.591	4.364	11	-1	0.447	32.53	7.507	19.172	115.509	262.055	377.565	0.868	-0.211	0.29
P32830	420.09	33	4.035	0.59	0.667	20.727	40.75	4.5	4	0	0.568	40	4.226	11.032	54.689	79.703	134.392	0.229	0.227	0.04
P32832																					Poor prediction
P32833																					Poor prediction
P32835	221.193	15	3.821	0.532	0.4	5	44	6.6	4	2	0.99	38.462	2.363	5.498	24.975	38.644	63.62	0	-0.005	0.22
P32838	152.583	17	3.876	0.506	0.471	7	35	5.8	3	2	0.997	33.333	1.859	3.975	14.15	36.229	50.379	0.001	0.046	0.08
P32839	213.522	21	3.947	0.465	0.571	11	29.286	4.571	4	2	0.871	31.25	1.613	5.333	13.929	36.229	50.158	0.008	0.058	0.15
P32842	313.874	24	4.164	0.67	0.792	18	62.25	4.375	1	1	0.946	25	3.229	7.652	1.071	109.894	110.966	0.17	0.046	0.12
P32844	299.967	44	4.063	0.52	0.773	33	34.444	4.889	5	1	0.48	38.462	2.55	6.472	29.062	49.513	78.575	0.393	0.111	0.32
P32849																					Poor prediction
P32854	172.666	15	4.03	0.672	0.667	9	83.25	6	2	0	0.88	23.077	1.643	3.303	6.562	35.021	41.583	0.002	0.041	0.25
P32855																					Poor prediction
P32860	69.285	16	3.804	0.511	1	15	56	4.833	2	1	0.912	8.333	0.588	1.207	0	21.737	21.737	0.014	0.034	0.15
P32861	242.956	19	4.181	0.58	0.684	12	6	3.667	2	1	0.927	26.667	1.955	4.275	17.143	55.551	72.694	0.014	-0.059	0.1
P32862																					Poor prediction
P32863	544.514	24	4.081	0.416	0.583	13	39.167	5	3	2	0.385	30	3.809	8.604	47.233	127.276	174.509	0.007	-0.358	0.15
P32864	2812.18	296	4.051	0.494	0.618	62.262	25.763	4.263	19	2	0.292	33.333	11.106	29.891	259.35	591.738	851.088	0.74	-0.92	0.6
P32867	523.305	71	3.88	0.462	0.62	41.045	23.267	4.533	10	0	0.864	43.182	5.175	13.886	52.767	118.348	171.115	0.776	0.267	0.08
P32873																					Poor prediction
P32874	579.204	57	3.966	0.569	0.754	37.535	38.25	3.917	3	2	0.962	31.707	5.112	14.664	37.005	117.14	154.145	0.569	-0.084	0.26
P32891	284.83	38	4.081	0.53	0.895	33	59.091	3.818	2	0	0.98	26.087	2.139	5.55	24.644	70.102	94.745	0.236	-0.148	0.12
P32892	247.618	16	4.281	0.593	0.188	2	20	6	2	2	0.971	35.714	1.929	4.591	14.106	48.305	62.411	0	-0.089	0.21
P32893																					Poor prediction
P32895	360.796	21	3.966	0.76	0.524	9.455	63.429	3.714	1	0	1	37.5	4.637	9.951	35.358	77.288	112.646	0.003	-0.019	0.15
P32897	900.977	50	4.006	0.587	0.56	24.857	38.8	3.733	6	2	0.878	33.333	5.664	13.72	41.202	214.047	255.249	0.765	-0.358	0.28
P32898	202.168	15	3.687	0.472	0.267	2	38.125	3.875	3	0	0.917	41.176	3.962	8.809	42.207	36.229	78.436	0	0.064	0.13
P32899	147.916	17	3.928	0.674	0.706	11	-12	5	4	3	0.895	35.714	1.443	3.127	17.343	22.945	40.287	0.002	0.062	0.19
P32900																					Poor prediction
P32901	1048.01	52	4.423	0.582	0.731	36.105	47.222	5.111	5	-1	0.808	28.261	5.339	13.655	62.631	165.445	228.077	0.172	-0.222	0.41
P32905	551.256	42	3.962	0.517	0.405	12.118	16.889	4.222	4	0	0.961	32.258	5.009	13.04	47.255	113.517	160.772	0.081	0.274	0.07
P32906	415.31	71	3.722	0.406	0.521	22.324	45	4.222	7	0	0.997	35.714	6.076	14.077	41.942	70.042	111.984	0.869	0.427	0.23
P32908	156.391	15	3.99	0.643	0.867	12	17	4.6	3	-1	0.582	28.571	1.617	3.614	23.572	28.983	52.555	0.004	-0.058	0.15
P32910																					Poor prediction
P32911	226.513	23	3.978	0.526	0.304	6	13	4	5	1	0.982	47.368	2.358	6.147	24.865	31.398	56.263	0.01	0.266	0.03
P32912	247.831	18	3.823	0.686	0.667	11	38	3.5	2	-1	0.986	33.333	3.271	7.826	10.737	78.496	89.233	0.014	-0.001	0.14
P32913	689.411	73	3.978	0.537	0.534	29.897	32	4.526	12	2	0.95	39.216	8.315	17.473	68.387	120.763	189.15	0.828	0.255	0.24
P32914	161.297	15	3.906	0.619	0.933	13	11.25	4	2	0	0.982	28.571	1.357	2.978	12.858	44.682	57.54	0.212	0.113	0.05
P32915	553.392	35	4.159	0.499	0.657	20.174	64.75	4.75	3	0	0.143	28.571	4.846	10.927	39.666	136.937	176.603	0.126	-0.139	0.46
P32916	346.038	30	3.92	0.689	0.6	17	-4.875	3.125	5	0	0.941	40.741	3.252	7.668	21.451	67.627	89.078	0.061	0.055	0.09
P32917																					Poor prediction
P32939	386.312	19	4.021	0.712	0.632	10.333	23.4	4.6	4	-1	0.604	38.095	4.232	10.155	35.535	54.343	89.878	0.024	0.061	0.06
P32943	294.9	16	3.992	0.739	0.875	12.286	56.333	4.5	3	1	0.965	15	3.91	8.456	0	72.458	72.458	0.011	0.111	0.33
P32944																					Poor prediction
P33122																					Poor prediction
P33201	324.268	17	4.181	0.715	0.412	6	18.833	4	2	2	0.848	35.294	3.359	7.492	6.451	77.288	83.739	0.003	0.099	0.17
P33202	643.24	21	4.616	0.519	0.667	13	60.375	4.5	3	1	0.321	22.727	4.205	9.237	53.617	108.687	162.304	0.001	-0.239	0.28
P33203	810.931	60	3.933	0.453	0.767	34.261	36.714	4.429	8	-2	0.724	34.146	5.844	16.13	74.108	213.75	287.858	0.469	-0.286	0.15
P33296	200.941	27	3.704	0.484	0.519	13	17	3.5	4	-1	0.987	40	2.588	6.104	18.237	42.267	60.504	0.083	0.236	0.04
P33297	66.603	16	3.511	0.452	0.875	13	29.571	4	4	0	0.87	21.429	1.049	2.365	0	4.831	4.831	0.002	0.1	0.11
P33298	540.326	65	3.98	0.495	0.569	35.568	23	3.111	6	0	0.871	42.105	4.962	12.452	29.129	129.117	158.245	0.845	0.289	0.13
P33299	142.237	15	3.755	0.591	1	14	75.8	5.6	1	1	0.894	7.143	1.604	3.929	3.214	50.72	53.935	0.02	-0.031	0.11
P33300	1001.62	152	3.949	0.478	0.513	48.205	36.28	4.88	16	0	0.942	38.158	7.059	17.97	94.665	210.127	304.792	0.834	0.069	0.24
P33301																					Poor prediction
P33302	303.612	28	3.986	0.671	0.857	22.75	98.8	6.2	1	0	0.887	16.667	3.538	8.737	6.517	54.343	60.861	0.098	0.099	0.57
P33307	340.805	53	3.965	0.504	0.755	39	41.583	4.333	4	-1	0.916	29.032	3.583	8.546	42.052	70.042	112.095	0.44	-0.006	0.18
P33308	382.986	39	4.068	0.522	0.513	18	56.143	5.143	3	3	0.792	30.769	3.704	9.661	35.889	114.725	150.614	0.603	0.041	0.09
P33309	409.494	43	3.834	0.487	0.651	24.143	32.417	4.917	6	1	0.833	31.034	4.675	11.188	36.673	86.949	123.622	0.458	0.103	0.02
P33310	742.308	75	4.085	0.53	0.867	40.708	57.579	3.684	3	0	0.903	22.917	6.283	16.274	16.072	182.985	199.057	0.973	0.208	0.6
P33313	800.478	74	3.901	0.49	0.473	23.086	30.455	4.864	12	3	0.936	36.735	6.908	16.049	68.122	141.53	209.652	0.799	0.35	0.13
P33314	2818.03	282	3.974	0.47	0.67	68.54	18.541	4.757	23	5	0.327	35.417	10.79	24.729	243.411	598.984	842.395	0.505	-0.942	0.55
P33317	160.188	15	3.836	0.667	0.4	5	27.6	3.2	2	1	0.992	33.333	1.219	3.228	13.929	38.644	52.573	0.001	0.026	0.11
P33322	346.659	20	4.024	0.698	0.65	12	-30.667	5	2	2	0.036	33.333	3.587	7.769	17.232	78.496	95.728	0.014	0.038	0.17
P33327	489.664	42	3.846	0.512	0.714	17.067	27.167	3.944	8	-1	0.412	27.027	6.202	14.543	24.909	100.787	125.696	0.159	0.238	0.1
P33328	382.84	17	4.197	0.66	0.882	12.933	46.167	4.167	1	1	0.883	21.053	4.18	11.065	2.165	125.573	127.738	0.15	-0.018	0.18
P33330	275.878	17	4.045	0.594	0.588	9	-5.833	3.833	6	3	0.991	33.333	3.085	6.943	15.045	51.928	66.973	0.017	0.142	0.08
P33332																					Poor prediction
P33333	957.647	137	3.964	0.483	0.606	62.747	51.481	4.444	9	4	0.939	29.87	7.901	18.995	76.064	241.763	317.827	0.902	0.057	0.43
P33334	175.639	34	4.091	0.529	0.941	31	55.9	5	3	0	0.923	10.526	1.732	5.209	12.858	39.852	52.709	0.102	-0.03	0.39
P33338	129.812	15	3.667	0.605	0.4	5	-3.8	6.2	5	2	0.987	35.714	1.569	4.217	20.513	32.606	53.119	0	-0.059	0.16
P33339	526.096	68	3.946	0.552	0.868	56	53.385	5	5	-1	0.925	23.077	3.621	10.122	56.986	90.572	147.559	0.405	-0.074	0.58
P33399	2895.88	246	4.002	0.478	0.472	35.621	8.927	4.171	26	-3	0.58	43.624	12.223	28.217	334.144	508.491	842.635	0	-0.134	0.15
P33400																					Poor prediction
P33401	296.237	21	3.992	0.561	0.19	3	19.3	4	4	0	0.976	33.333	3.641	8.782	23.683	70.042	93.725	0.002	0.025	0.04
P33413	589.945	74	3.783	0.493	0.622	33.348	42.667	4	7	-1	0.831	26.531	6.635	16.3	12.858	171.483	184.341	0.966	0.17	0.35
P33416	450.236	26	4.295	0.623	0.115	2	23	5	3	1	0.049	40	3.423	8.871	27.969	77.288	105.257	0	-0.06	0.15
P33418	517.087	37	4.093	0.633	0.892	30.727	25.556	4.889	6	-1	0.867	31.25	4.044	11.892	51.651	105.697	157.348	0.186	-0.138	0.15
P33419																					Poor prediction
P33420	178.615	18	3.976	0.524	0.333	5	-20.5	6	4	2	0.657	35.714	1.903	4.93	20.579	42.267	62.846	0	-0.049	0.16
P33421	301.661	19	4.009	0.617	0.737	13	70	5.75	1	1	0.085	27.778	4.108	8.026	40.109	37.436	77.545	0.009	0.239	0.26
P33441																					Poor prediction
P33442	64.499	16	3.606	0.457	0.188	2	35.875	3.75	3	0	0.931	35.714	0.968	2.035	6.429	10.869	17.297	0	0.089	0.12
P33734	173.616	24	3.517	0.317	0.042	0	34.091	5.455	6	3	0.994	47.619	3.623	8.933	31.183	26.568	57.751	0.002	0.177	0.22
P33748																					Poor prediction
P33751	181.481	18	4.208	0.585	0.611	10	41.571	4	1	0	0.937	25	1.617	3.086	15	51.928	66.928	0.043	-0.028	0.07
P33753	341.938	21	3.898	0.636	0.952	17.8	69	4.833	2	0	0.295	30	3.94	10.874	6.429	73.804	80.232	0.179	0.077	0.42
P33754	274.723	18	4.37	0.755	0.778	13	89.75	5.75	1	0	0.909	18.75	1.863	6.04	6.429	66.42	72.848	0.144	0.042	0.08
P33755	662.115	77	3.999	0.527	0.506	31.538	30.467	4.4	7	0	0.798	40	5.523	14.294	115.819	92.987	208.806	0.085	0.18	0.16
P33760	813.234	97	4.045	0.517	0.526	38.549	37.92	4.04	11	1	0.921	40.678	5.99	13.201	63.725	143.708	207.433	0.745	0.034	0.29
P33767	123.218	17	3.914	0.434	1	16	90	5.556	2	0	0.84	0	1.431	3.05	0	35.021	35.021	0.276	0.166	0.13
P33775	324.236	35	4.112	0.565	0.743	24.923	63	4.1	1	1	0.973	34.615	2.783	7.234	13.929	89.364	103.293	0.026	-0.11	0.29
P33891	421.464	22	4.315	0.711	0.636	13	6.444	4.444	7	3	0.954	32	3.728	10.582	11.852	85.742	97.594	0.047	0.086	0.17
P33892	274.744	30	3.644	0.412	0.633	17.263	74.9	4.7	2	0	0.871	30.435	3.519	8.794	31.404	38.644	70.048	0.012	0.104	0.28
P33895	381.184	25	4.017	0.711	0.88	19.273	63.6	5.2	2	1	0.393	21.739	4.107	10.019	1.094	99.026	100.119	0.535	0.061	0.19
P34077	548.572	42	4.083	0.665	0.714	21	38.875	4.625	5	-1	0.945	32.258	5.165	11.371	58.301	78.496	136.797	0.005	0.102	0.22
P34078	190.602	19	3.867	0.702	0.737	13	37.25	4.25	2	0	0.496	26.667	2.826	5.801	2.143	42.267	44.41	0.169	0.102	0.49
P34087	299.439	20	3.724	0.489	0.25	4	33.111	4.778	6	1	0.861	38.889	3.656	7.838	38.705	43.475	82.18	0.001	0.127	0.07
P34110	516.367	41	3.949	0.606	0.634	19.846	29.909	5.455	8	0	0.968	31.429	6.581	15.095	55.716	57.966	113.682	0.01	0.235	0.26
P34111	1140.1	105	4.05	0.507	0.495	27.192	30.235	5.353	9	5	0.714	32.258	7.672	19.826	120.645	216.165	336.811	0.18	-0.192	0.37
P34160	1718.16	175	3.988	0.484	0.429	33.173	30.486	4.297	18	2	0.85	42.202	10.026	26.093	172.23	260.848	433.078	0.612	0.119	0.2
P34161																					Poor prediction
P34162	239.438	19	4.048	0.647	0.842	15	35	4	4	1	0.91	33.333	2.476	4.498	11.919	32.606	44.525	0.13	0.138	0.22
P34163	363.079	43	4.293	0.48	0.791	32.882	70.571	5	5	1	0.927	21.739	2.798	7.894	24.644	131.631	156.275	0.1	-0.16	0.2
P34164																					Poor prediction
P34167																					Poor prediction
P34216																					Poor prediction
P34217																					Poor prediction
P34218																					Poor prediction
P34219																					Poor prediction
P34221	409.223	42	3.937	0.523	0.5	19.143	47.889	3.556	3	-1	0.657	32.143	3.95	11.854	46.095	128.009	174.103	0.108	-0.015	0.16
P34223	305.171	16	4.357	0.781	0.25	3	42.167	5.333	4	1	0.952	47.059	2.372	6.454	44.328	42.267	86.595	0	-0.024	0.07
P34225																					Poor prediction
P34226																					Poor prediction
P34227	801.385	66	3.817	0.482	0.485	22.062	31	4.857	7	1	0.693	36.735	6.397	19.092	101.757	159.724	261.481	0.553	0.112	0.08
P34230	618.974	123	3.699	0.406	0.545	39.313	41.44	4.4	12	2	0.683	30.986	7.305	15.297	48.437	108.687	157.123	0.945	0.605	0.48
P34233																					Poor prediction
P34241	1336.15	157	3.904	0.487	0.618	55.278	38.815	4.259	11	1	0.285	31.111	7.902	22.221	134.109	253.503	387.612	0.95	-0.132	0.43
P34244																					Poor prediction
P34247	357.272	16	4.187	0.667	0.125	1	-12.667	6	3	2	0.697	50	3.175	7.283	75.17	43.475	118.645	0	0.016	0.09
P34252																					Poor prediction
P34730	1116.31	83	3.951	0.644	0.602	30.64	7.952	3.952	16	-3	0.984	41.667	8.45	22.832	107.434	187.182	294.616	0.535	0.292	0.12
P34756																					Poor prediction
P34758																					Poor prediction
P34760	305.627	17	4.237	0.685	0.471	7	-11.875	4	6	-2	0.933	37.5	3.429	7.755	19.397	56.759	76.155	0.005	0.129	0.06
P34761																					Poor prediction
P34909																					Poor prediction
P35056																					Poor prediction
P35169	582.388	65	4.156	0.479	0.677	42.682	56.385	3.923	2	-1	0.434	28.947	4.651	11.106	42.969	165.841	208.81	0.149	-0.291	0.49
P35177																					Poor prediction
P35179																					Too short
P35180	1217.97	100	3.948	0.564	0.66	38.091	22.6	4.05	11	-1	0.698	32.877	8.351	21.455	98.122	235.487	333.61	0.127	0.107	0.15
P35181	488.442	38	3.835	0.507	0.658	22	42.538	4.154	5	-3	0.911	25	4.147	11.643	40.804	117.14	157.944	0.605	0.098	0.09
P35182	341.562	29	4.109	0.544	0.897	25	42.125	4.25	3	0	0.902	21.739	3.686	6.963	22.656	76.081	98.736	0.272	-0.007	0.08
P35187																					Poor prediction
P35189	533.712	34	4.106	0.55	0.824	22	66.182	4.091	1	-1	0.868	30	5.037	13.295	41.809	89.364	131.174	0.394	0.169	0.41
P35191	154.133	20	3.906	0.673	0.6	11	15	5	3	1	0.727	26.667	1.302	2.401	11.786	24.153	35.939	0.002	0.136	0.09
P35192																					Poor prediction
P35193																					Poor prediction
P35194	650.766	52	4.029	0.508	0.885	33.174	39.273	5	6	0	0.885	27.778	6.005	17.16	57.053	125.593	182.646	0.085	-0.085	0.42
P35196	507.221	74	3.976	0.477	0.703	50.231	64.444	4.667	4	2	0.832	31.707	4.258	9.18	26.964	112.626	139.59	0.71	0.06	0.28
P35197																					Poor prediction
P35200	277.267	25	3.906	0.715	0.6	12.8	52.167	4.5	2	1	0.918	35	3.823	9.183	6.429	87.662	94.09	0.035	0.003	0.16
P35201																					Poor prediction
P35203	196.673	15	3.813	0.61	0.267	3	28.75	6.5	4	0	0.862	43.75	2.359	5.579	33.437	20.53	53.966	0	0.025	0.31
P35206	884.89	102	3.964	0.46	0.667	55.794	45.893	4.607	15	-1	0.941	32.203	6.362	14.608	46.471	176.71	223.181	0.944	0.275	0.36
P35207	130.06	26	3.745	0.479	0.577	14	44.444	5	5	-2	0.959	26.316	1.684	4.459	8.572	32.606	41.178	0.007	0.039	0.17
P35208																					Poor prediction
P35688	714.289	47	4.263	0.474	0.553	23.769	27.889	4.889	4	1	0.642	32.258	4.5	9.707	90.888	136.462	227.35	0.002	-0.432	0.19
P35691	640.091	44	4.042	0.668	0.75	29.03	29.5	4.917	6	3	0.989	32.432	4.578	11.71	24.776	102.648	127.425	0.734	0.395	0.25
P35718	326.684	32	4.084	0.589	0.75	23	42	4	4	1	0.923	26.087	2.899	7.652	30.001	56.759	86.759	0.292	0.276	0.1
P35728	1007.03	65	4.048	0.555	0.585	23.789	31.882	5	7	4	0.509	34.615	6.927	19.029	81.652	204.623	286.275	0.844	0.039	0.16
P35729	477.37	40	4.05	0.484	0.775	28.581	42	4.727	6	1	0.838	24.138	4.125	10.328	21.54	97.164	118.704	0.389	-0.059	0.14
P35732																					Poor prediction
P35734																					Poor prediction
P35817																					Poor prediction
P35843	1154.08	156	3.995	0.471	0.583	55.582	39.229	4.657	14	2	0.908	28.736	8.619	20.453	50.713	248.771	299.484	0.993	0.255	0.65
P35844	847.25	120	4.037	0.469	0.6	32.417	43.433	4.933	14	2	0.826	25.758	8.966	22.16	41.136	194.428	235.564	0.993	0.407	0.64
P35845	48.742	16	3.519	0.481	1	15	35.833	4.833	2	1	0.928	25	0.509	1.446	4.286	1.208	5.493	0.002	0.053	0.15
P35997																					Too short
P35999	574.854	82	3.957	0.497	0.463	32.053	29	5.125	11	0	0.983	31.915	5.011	15.648	59.528	83.564	143.092	0.775	-0.002	0.27
P36000	858.543	120	3.847	0.411	0.892	58.467	61.381	5.19	6	1	0.589	23.077	7.358	16.766	52.789	292.147	344.936	0.972	-0.085	0.57
P36003																					Poor prediction
P36005	354.656	49	4.067	0.535	0.857	40.381	37.429	4.857	4	0	0.088	18.519	3.115	8.724	40.87	123.178	164.048	0.216	-0.274	0.17
P36006	287.191	15	4.215	0.805	0.733	10	84.25	5.25	1	0	0.972	15.789	3.088	7.122	3.214	66.42	69.634	0.007	-0.008	0.19
P36007	141.7	17	4.112	0.673	0.412	6	21	5.2	3	1	0.964	35.714	1.141	2.334	13.929	26.568	40.497	0.001	-0.015	0.18
P36009	539.432	48	4.016	0.602	0.667	26.375	37.8	3.8	4	0	0.733	31.429	5.358	13.171	33.237	132.839	166.076	0.487	-0.099	0.14
P36010	1402.67	116	4.016	0.459	0.397	25.522	17.4	4.44	16	5	0.904	39.241	9.403	23.365	134.344	258.175	392.519	0.857	0.04	0.07
P36012	441.133	28	4	0.664	0.714	13.8	60.333	4.444	2	0	0.994	26.923	6.414	13.631	16.072	131.631	147.703	0.324	0.133	0.17
P36013	104.399	15	3.566	0.361	0.533	7	37.143	5	4	1	0.98	35.714	1.785	3.964	15.045	12.076	27.121	0.002	0.066	0.16
P36014	603.313	45	3.919	0.409	0.378	14.471	24.077	4.769	8	3	0.89	40.625	4.822	14.135	50.89	147.073	197.963	0.332	0.029	0.05
P36015	713.62	96	3.908	0.466	0.844	65.58	47.067	4.733	6	0	0.882	18.367	5.449	11.746	45.665	183.559	229.225	0.736	0.095	0.28
P36016	517.048	39	3.942	0.531	0.769	21.6	36.643	5.357	8	3	0.898	30.303	6.008	14.828	58.478	113.517	171.995	0.151	-0.044	0.18
P36017	187.621	16	3.824	0.471	0.5	7	30.125	3.75	4	0	0.977	33.333	2.115	5.29	9.732	60.381	70.113	0.009	-0.061	0.09
P36018	877.733	95	3.921	0.491	0.211	19	-2.455	3.5	17	0	0.94	50.877	6.86	16.725	104.75	124.386	229.136	0.329	0.239	0.02
P36022																					Too short
P36024																					Poor prediction
P36027																					Poor prediction
P36033	1784.94	234	3.939	0.459	0.573	66.597	35.325	4.55	19	5	0.956	35.246	9.726	26.608	143.965	361.239	505.204	0.979	-0.167	0.66
P36035	1262.7	163	4.033	0.506	0.675	63.527	27.481	4.407	13	2	0.785	32.184	7.965	23.773	60.4	303.59	363.99	0.994	-0.088	0.72
P36037	183.384	17	3.748	0.449	0.176	2	54.889	5	3	2	0.972	37.5	2.787	6.209	19.463	33.814	53.277	0.001	0.048	0.06
P36041																					Poor prediction
P36046																					Poor prediction
P36047	163.406	17	3.953	0.545	0.647	10	-27.4	5.2	4	2	0.993	38.462	1.744	3.478	8.594	49.513	58.107	0.009	0.054	0.05
P36048	670.32	46	4.184	0.499	0.696	27.5	45.333	4.867	8	2	0.941	22.857	5.074	13.947	55.827	125.593	181.42	0.254	-0.091	0.45
P36049	168.676	16	4.019	0.59	0.625	9	15.75	5	3	1	0.953	33.333	1.724	4.242	21.584	28.983	50.567	0.004	0.029	0.1
P36051	816.409	45	4.145	0.628	0.533	17.667	39.053	3.895	8	-1	0.526	34.091	5.591	14.089	55.804	194.428	250.232	0.001	-0.269	0.39
P36057	220.281	16	3.975	0.617	0	0	37	3.875	3	0	0.931	78.571	2.365	6.532	35.513	15.699	51.212	0	0.074	0.15
P36060	1124.79	102	4.094	0.475	0.608	46.677	18.292	3.958	12	-1	0.959	38.71	6.232	20.974	75.666	225.826	301.492	0.851	-0.055	0.11
P36068	305.28	24	4.114	0.605	0.458	9.091	40.636	3.636	4	-1	0.865	35	3.924	8.115	25.804	60.381	86.185	0.005	0.15	0.1
P36075																					Poor prediction
P36076																					Poor prediction
P36077	362.251	33	3.779	0.43	0.545	16.889	39.182	3.818	2	1	0.947	41.667	3.468	10.361	34.442	87.662	122.103	0.13	0.207	0.04
P36081	172.642	16	3.938	0.63	1	15	92	5.333	0	0	0.958	6.25	1.869	3.527	1.071	53.136	54.207	0.016	-0.034	0.16
P36084																					Poor prediction
P36088	517.935	47	3.994	0.627	0.596	17.857	9	4.6	6	-1	0.945	32.353	5.734	16.039	75.423	85.742	161.164	0.521	0.354	0.11
P36091	884.391	101	3.983	0.511	0.455	32.565	33.043	5.261	19	-4	0.944	33.871	6.444	19.332	91.561	159.407	250.968	0.675	0.155	0.35
P36094																					Poor prediction
P36095	173.269	19	3.916	0.606	0.737	13	-30	3.667	3	-2	0.003	42.857	1.582	3.888	36.607	22.945	59.552	0.004	-0.081	0.05
P36096	865.929	79	3.877	0.505	0.709	27.429	60.833	5.056	7	1	0.882	27.778	8.374	22.034	59.24	188.053	247.293	0.706	0.198	0.47
P36100	734.018	88	3.818	0.468	0.761	53.731	60.375	4.812	4	1	0.979	25.455	6.049	16.984	26.047	123.178	149.225	0.903	0.262	0.63
P36102	959.843	60	4.095	0.534	0.817	40.122	27.857	4.286	3	0	0.4	25.532	5.751	12.909	49.42	231.865	281.285	0.477	-0.248	0.28
P36104	495.348	27	4.031	0.63	0.667	16	38	4.333	6	-1	0.817	32.143	4.551	9.718	40.826	70.28	111.106	0.221	0.182	0.07
P36105	209.834	15	3.968	0.675	0.733	10	26.2	6	3	3	0.951	42.857	1.721	3.405	31.581	18.114	49.696	0.003	0.147	0.12
P36107	587.59	56	4.102	0.468	0.857	35.5	56.765	4.706	6	2	0.969	19.512	5.837	14.942	17.21	182.827	200.037	0.877	0.001	0.38
P36108	142.307	15	3.969	0.604	0.133	1	-18.25	6.25	4	2	0.971	46.154	0.916	2.68	11.852	7.246	19.098	0	0.113	0.21
P36112	253.361	15	4.188	0.769	0.467	6	67	5.4	3	0	0.705	26.667	1.956	3.677	3.214	44.682	47.897	0.002	-0.003	0.28
P36113	184.176	17	3.878	0.667	0.765	12	51	5.667	2	0	0.041	28.571	1.787	4.283	26.853	18.114	44.967	0.001	-0.031	0.28
P36115																					Poor prediction
P36116																					Poor prediction
P36117																					Poor prediction
P36119																					Poor prediction
P36122	358.777	61	3.99	0.496	0.639	38	35.545	4.545	5	2	0.963	30.303	3.178	10.069	31.338	79.703	111.041	0.561	0.125	0.2
P36123																					Poor prediction
P36124																					Poor prediction
P36126																					Poor prediction
P36130																					Poor prediction
P36131																					Poor prediction
P36132	252.659	17	4.163	0.614	0.588	9	40.286	3.857	3	1	0.996	25	2.197	5.31	12.858	60.381	73.239	0.002	-0.095	0.06
P36135	2164.97	246	3.984	0.452	0.48	48.458	42.154	3.564	13	2	0.996	33.333	9.895	24.574	247.896	394.895	642.791	0.006	-0.619	0.25
P36136	209.294	33	3.905	0.537	0.97	31	71.3	4.6	1	1	0.938	15	2.163	4.42	12.858	59.174	72.031	0.264	0.062	0.08
P36143																					Poor prediction
P36146	207.545	40	3.785	0.438	0.575	22	20.9	5.1	7	-1	0.746	33.333	2.631	6.426	28.996	39.852	68.848	0.171	0.07	0.06
P36148	1346.45	151	3.997	0.474	0.775	55.658	42.645	4.581	12	3	0.915	31.461	8.846	22.429	77.588	361.477	439.064	0.913	-0.457	0.68
P36149	1541.13	196	3.921	0.471	0.801	62.28	67.027	4.649	8	0	0.941	24.528	11.437	34.249	76.56	420.809	497.369	1	-0.002	0.86
P36152	536.151	16	4.372	0.567	0.125	1	7.75	2.75	5	0	0.128	45.455	2.752	6.944	54.082	76.081	130.163	0	-0.177	0.11
P36156	1341.92	124	3.943	0.5	0.427	22.943	26.821	4.857	20	5	0.775	41.026	9.252	23.338	135.327	228.301	363.627	0.757	0.169	0.1
P36160	718.158	72	3.982	0.444	0.694	42.76	39.4	4.333	6	2	0.942	38.095	4.98	13.191	36.651	134.047	170.698	0.711	-0.065	0.19
P36161	594.774	53	3.995	0.541	0.774	22.976	22.583	4.917	9	2	0.945	31.429	5.881	15.438	65.934	79.703	145.638	0.055	0.054	0.15
P36162	271.454	16	3.851	0.695	0.875	12.714	41.333	5.333	3	2	0.916	37.5	3.076	7.623	16.072	70.042	86.114	0.021	-0.024	0.08
P36163	193.449	18	3.803	0.633	0.556	9	30.75	7	4	2	0.879	33.333	2.559	4.883	9.687	20.53	30.217	0.001	0.181	0.43
P36165																					Poor prediction
P36170																					Poor prediction
P36421	352.474	15	4.185	0.561	0.533	7	-28.75	5.25	3	3	0.022	40	3.298	6.489	35.911	57.966	93.878	0.001	-0.052	0.22
P36531	451.878	29	4.202	0.514	0.621	17	57	4.833	2	1	0.396	31.579	3.372	7.895	32.454	126.801	159.255	0.403	0.106	0.08
P36775	1696.84	169	4.071	0.512	0.663	46.536	35.318	4.682	13	3	0.442	27.083	9.466	28.029	108.682	352.628	461.31	0.996	-0.217	0.55
P37012	62.063	20	3.618	0.498	0.25	4	35.286	5.143	3	0	0.963	53.333	0.765	1.825	3.214	4.831	8.045	0.001	0.104	0.12
P37020	358.2	27	4.049	0.617	1	25.778	74.727	5.091	4	0	0.975	12.5	3.579	7.872	0	102.648	102.648	0.023	-0.043	0.37
P37254	98.123	24	3.94	0.566	0.042	0	26.5	3.5	5	1	0.939	55.556	0.879	2.22	16.094	9.978	26.072	0	-0.004	0.15
P37291	364.421	25	4.018	0.608	0.6	13.467	38.778	3.333	3	0	0.966	33.333	3.399	9.486	9.643	95.403	105.046	0.086	0.008	0.21
P37292	298.876	16	4.317	0.577	0.312	4	17	5.333	4	3	0.982	42.857	2.39	6.671	32.343	45.89	78.233	0.001	-0.064	0.1
P37296	244.738	15	4.005	0.648	0.933	13	53.286	4.571	3	1	0.978	12.5	2.235	5.103	1.071	42.267	43.338	0.004	0.052	0.68
P37297	136.865	15	3.8	0.515	0.933	13	-6	5.4	4	2	0.853	33.333	1.553	4.11	21.673	26.568	48.24	0.001	-0.065	0.27
P37298	465.54	38	4.095	0.63	0.632	22.167	55.455	3.909	3	0	0.979	33.333	4.304	10.955	16.116	120.505	136.621	0.219	0.057	0.36
P37299																					Too short
P37303	494.906	28	3.945	0.597	0.679	14.421	50.6	4.6	2	-1	0.649	30.435	5.596	13.086	36.496	127.018	163.514	0.171	-0.011	0.1
P37366	559.604	42	3.817	0.515	0.952	23.1	18.5	4.5	8	4	0.916	27.778	6.74	15.073	34.397	163.03	197.427	0.685	0.003	0.17
P37370																					Poor prediction
P37838	974.872	94	3.932	0.452	0.734	56.725	26.714	4.643	6	4	0.778	24.528	6.283	18.744	66.089	219.788	285.878	0.942	-0.109	0.3
P38009	725.638	57	4.098	0.486	0.702	31.25	28.154	4.769	5	1	0.977	29.73	4.879	13.276	36.828	170.276	207.104	0.629	-0.141	0.24
P38011	601.798	49	3.944	0.575	0.429	15.048	20.667	4.067	8	1	0.931	44.737	5.927	14.058	42.008	107.479	149.487	0.145	0.424	0.04
P38013	331.004	25	4.079	0.591	0.28	6	45.25	3.875	2	1	0.84	47.368	2.632	9.042	50.823	42.267	93.09	0.006	0.083	0.07
P38041																					Poor prediction
P38042	2885.44	288	4.094	0.469	0.434	49.312	18.5	4.083	22	0	0.408	39.259	10.318	24.545	357.893	524.111	882.004	0.001	-1.119	0.15
P38063	347.013	16	4.083	0.721	0.625	8.6	59.167	4	2	1	0.997	27.273	3.604	8.508	10.803	83.326	94.129	0.02	0.041	0.11
P38069	61.322	16	3.595	0.455	0.188	2	41.833	4.833	4	1	0.982	41.667	0.826	2.073	3.214	8.453	11.668	0	0.044	0.14
P38070	1110.61	139	3.888	0.465	0.604	41.524	23.853	4.176	18	0	0.858	39.024	7.953	19.631	107.81	218.581	326.39	0.85	0.029	0.13
P38071	332.995	63	3.669	0.404	0.762	45.375	28.059	4.176	9	1	0.974	31.579	4.156	8.374	18.259	82.119	100.378	0.732	0.259	0.12
P38074	176.253	18	3.996	0.624	0.389	6	35.5	4.333	3	0	0.991	37.5	1.634	4.099	17.188	22.945	40.133	0	0.004	0.12
P38075	704.666	59	3.942	0.538	0.729	27.721	-7.667	4.417	8	1	0.983	40	6.563	16.095	57.164	141.292	198.456	0.585	0.314	0.15
P38077	215.921	47	3.532	0.362	0.468	20.182	11.214	3.571	7	-2	0.949	36.667	3.707	10.095	19.308	33.814	53.122	0.838	0.576	0.15
P38080																					Poor prediction
P38084	437.427	34	3.981	0.5	0.971	28.848	82.364	4.727	1	0	0.969	16	4.288	10.943	2.143	123.178	125.321	0.353	-0.052	0.22
P38085	649.301	50	3.861	0.515	0.82	36.049	80.875	5.188	4	0	0.936	12.821	5.281	11.731	7.544	199.892	207.436	0.765	-0.052	0.21
P38086	1311.58	127	3.889	0.456	0.638	43.951	27.85	4.55	12	1	0.583	39.474	8.273	23.544	156.136	285.396	441.532	0.258	-0.628	0.21
P38088	271.992	19	3.893	0.734	0.474	8	29.667	5.167	3	1	0.985	42.105	4.081	9.543	13.929	44.682	58.611	0.007	0.129	0.15
P38109	650.332	80	3.952	0.559	0.712	41.614	59	4.529	7	-1	0.995	19.608	5.666	14.952	46.206	133.868	180.074	0.546	0.217	0.4
P38110																					Too short
P38111	2614.62	179	4.131	0.469	0.48	29.674	17.952	4.19	23	2	0.687	40.179	15.817	41.612	331.284	428.134	759.417	0.178	-0.52	0.32
P38112	3305.99	326	3.924	0.458	0.344	26.946	4.793	4.052	39	3	0.551	45.556	15.507	39.879	448.56	514.45	963.01	0.001	-0.295	0.34
P38115	852.676	65	4.053	0.529	0.492	25.438	54.462	4.154	4	-1	0.788	37.209	5.277	13.524	85.805	192.013	277.818	0.032	-0.39	0.43
P38116	115.301	29	3.579	0.452	0.517	14	20.556	4	4	-2	0.997	38.095	1.755	4.451	6.451	18.114	24.565	0.391	0.295	0.08
P38121	1008.33	87	4.04	0.453	0.471	32.341	38.706	4.471	7	0	0.946	34	5.888	14.814	105.556	217.373	322.929	0.098	-0.354	0.2
P38128																					Poor prediction
P38129	191.039	18	4.119	0.601	0.333	5	51.556	4.778	3	1	0.911	37.5	1.821	4.337	12.902	27.775	40.677	0	0.013	0.33
P38130	380.68	26	3.975	0.703	0.615	12.75	59	4.333	2	0	0.748	31.818	4.691	9.457	19.286	53.136	72.422	0.049	0.185	0.44
P38132	339.539	87	3.914	0.526	0.483	40.524	36	4.909	5	1	0.704	35	3.335	8.227	71.247	57.966	129.214	0.594	0.054	0.27
P38137	153.568	19	3.903	0.568	0.526	9	-6.75	4.75	3	1	0.49	35.714	1.64	3.345	6.562	38.644	45.206	0.001	-0.04	0.08
P38138	4059.68	355	4.081	0.462	0.448	38.981	33.418	4.309	31	7	0.895	37.363	14.164	36.253	532.288	606.388	1138.68	0	-0.53	0.42
P38139	56.011	16	3.507	0.451	0.562	8	75.857	5.143	2	0	0.97	23.077	0.84	2.196	1.071	4.91	5.981	0.001	0.088	0.19
P38140	561.266	54	4.135	0.529	0.537	24.69	52.286	4.786	7	2	0.42	39.394	4.626	9.855	33.414	131.631	165.046	0.005	-0.126	0.3
P38143	296.738	17	4.072	0.693	0.706	11	-17.5	4.5	6	0	0.922	33.333	2.866	6.185	18.215	41.059	59.274	0.044	0.171	0.07
P38144	511.777	54	4.002	0.506	0.833	40.133	57.2	5.4	4	1	0.346	25	4.578	10.012	19.397	107.479	126.876	0.175	0.019	0.3
P38146	329.741	16	4.103	0.526	0.75	10.333	28.444	3.667	5	0	0.958	31.25	3.698	8.841	12.99	88.157	101.147	0.029	0.016	0.07
P38149	263.165	19	3.902	0.64	0.579	9.636	60.8	5.2	2	-1	0.964	31.579	4.012	9.077	32.144	46.127	78.271	0.002	0.088	0.17
P38153	203.442	20	3.89	0.697	0.5	9	29	3.429	2	0	0.981	31.579	2.222	5.719	17.165	27.775	44.941	0.001	0.074	0.19
P38165																					Poor prediction
P38169	163.085	15	4.088	0.66	0.333	4	10	6.25	3	3	0.728	28.571	1.547	4.098	14.15	39.852	54.002	0	-0.084	0.22
P38170																					Poor prediction
P38174	88.841	16	3.512	0.372	0.375	5	44	3.714	3	1	0.972	38.462	1.596	4.413	5.424	13.284	18.708	0.001	0.09	0.13
P38181	1710.49	131	4.034	0.455	0.664	47.149	26.238	4.524	12	3	0.565	33.784	8.666	21.925	118.657	427.5	546.158	0.335	-0.738	0.3
P38182	463.684	26	3.943	0.687	0.538	8.857	17	6.143	6	4	0.979	37.5	5.184	11.173	29.372	82.119	111.491	0.009	0.289	0.07
P38198																					Poor prediction
P38199	421.177	30	4.009	0.639	0.5	13.467	-9.333	5.5	6	2	0.835	31.818	3.767	10.783	10.892	66.42	77.311	0.077	0.123	0.09
P38203																					Too short
P38205	773.896	27	4.299	0.563	0.111	2	9.727	4.273	6	3	0.505	58.621	4.188	10.321	113.543	64.004	177.548	0	-0.216	0.08
P38207	593.536	45	3.994	0.571	0.467	18.857	-2.308	3.692	8	-1	0.894	41.026	6.157	16.297	65.647	134.997	200.643	0.293	0.083	0.05
P38208	426.856	32	4.037	0.686	0.5	13.75	17.4	4.5	7	0	0.798	41.935	3.749	9.68	33.481	44.425	77.905	0.484	0.402	0.05
P38211	560.299	63	3.943	0.598	0.619	35.59	58.667	4	2	0	0.983	31.707	4.571	13.887	27.88	136.541	164.421	0.903	0.183	0.28
P38212																					Poor prediction
P38217	244.457	15	3.984	0.704	1	14	48	4.5	1	0	0.938	11.765	2.309	4.587	1.071	53.452	54.524	0.004	-0.036	0.38
P38221	403.585	65	4.052	0.499	0.862	53.786	54.375	4.062	4	-1	0.937	15.625	3.559	9.351	8.616	109.003	117.619	0.769	0.107	0.36
P38225	2202.15	296	3.957	0.465	0.537	61.962	34.448	4.19	28	4	0.767	37.662	13.39	37.44	208.783	450.841	659.625	0.994	-0.015	0.71
P38228	1712.06	150	4.062	0.498	0.653	54.082	36.929	4.143	13	1	0.556	35.227	8.049	20.378	148.118	373.809	521.927	0.491	-0.525	0.41
P38236																					Poor prediction
P38237	369.419	20	3.912	0.563	0.55	9.091	52.333	4	2	0	0.896	30	4.293	10.024	38.727	70.913	109.641	0.004	-0.013	0.11
P38238	273.605	15	4.09	0.653	0.933	13	39.25	5.75	2	2	0.995	33.333	2.58	7.136	13.973	66.42	80.393	0.016	-0.083	0.16
P38242	555.042	36	4.267	0.558	1	34.667	74.143	4.643	2	-1	0.9	6.452	3.703	9.557	16.072	135.254	151.326	0.705	-0.087	0.26
P38244	687.712	66	4.045	0.603	0.788	41.115	65.688	4.562	6	0	0.947	21.277	5.496	13.734	20.49	178.729	199.219	0.918	-0.139	0.3
P38247	610.624	33	3.972	0.646	0.545	13.889	4.538	4.231	10	-5	0.931	37.143	6.43	13.349	63.371	113.834	177.205	0.057	0.137	0.04
P38248	67.472	17	3.626	0.46	0.235	3	44	3.875	3	0	0.989	46.154	0.992	1.914	8.572	6.038	14.61	0	0.17	0.08
P38249	1745.84	178	3.865	0.445	0.803	72	34.48	4.48	11	-2	0.428	32.292	8.545	23.3	140.693	389.153	529.846	0.788	-0.467	0.55
P38250																					Poor prediction
P38251	386.075	44	4.064	0.625	0.545	23	21.444	3.889	6	0	0.978	37.931	2.82	8.934	25.826	64.004	89.83	0.068	0.049	0.08
P38255																					Poor prediction
P38257																					Poor prediction
P38261																					Poor prediction
P38262	556.096	31	4.172	0.594	0.806	22.4	56.222	4.556	4	-1	0.752	18.519	4.241	10.624	36.518	143.529	180.047	0.032	-0.203	0.27
P38263																					Poor prediction
P38264	419.69	25	4.098	0.684	0.72	11.444	39.9	4	5	0	0.886	30.435	5.518	12.989	4.286	102.648	106.934	0.1	0.213	0.21
P38265	326.605	21	4.093	0.674	0.762	15	34.571	4.286	4	-1	0.925	30	4.015	10.966	8.572	96.61	105.182	0.11	0.147	0.12
P38270	601.419	57	4.025	0.557	0.684	35.385	42.9	5.4	8	0	0.281	35.135	4.838	12.508	55.827	155.784	211.611	0.501	-0.107	0.31
P38272	1351.22	94	4.015	0.532	0.787	46.486	44.444	4.944	9	2	0.44	26.866	8.375	24.202	67.745	367.119	434.864	0.989	-0.329	0.36
P38273																					Poor prediction
P38274	366.551	22	4.123	0.641	0.636	13	25.125	4.625	5	-1	0.934	30	2.857	6.758	17.276	50.72	67.996	0.004	-0.009	0.12
P38283																					Poor prediction
P38285	457.187	45	4.078	0.591	0.756	28.647	41.364	3.909	5	-1	0.524	27.273	4.895	9.904	44.262	120.901	165.163	0.506	0.002	0.4
P38286	1056.67	149	3.939	0.472	0.443	28.212	46.515	4.152	15	3	0.928	30.12	8.656	23.782	85.85	296.977	382.827	0.983	-0.075	0.24
P38287	720.197	52	4.141	0.627	0.75	26.821	70.923	4.538	2	-1	0.907	24.39	5.971	14.477	18.259	195.636	213.895	0.879	-0.124	0.41
P38289	188.333	31	3.638	0.404	0.968	29	51.714	5.643	8	3	0.926	11.538	3.007	5.495	0	37.654	37.654	0.485	0.252	0.46
P38291	305.427	27	3.836	0.494	0.704	18	23.571	4.143	3	0	0.813	33.333	3.234	6.33	22.611	72.458	95.069	0.003	0.045	0.02
P38295	857.28	67	4.124	0.507	0.642	33.674	47.905	3.81	5	1	0.921	31.111	5.818	11	78.681	183.559	262.241	0.042	-0.119	0.47
P38297	722.308	41	4.294	0.486	0.854	25.429	78.375	5.75	4	0	0.414	19.355	5.73	15.274	39.777	220.996	260.773	0.905	-0.411	0.26
P38298	1448.8	232	3.921	0.475	0.81	83.223	50.158	4.395	15	1	0.977	24.561	8.87	19.925	36.562	328.851	365.413	0.983	0.111	0.66
P38301	451.232	24	4.199	0.501	0.875	19.714	63	3.625	1	0	0.767	25	3.636	8.342	12.968	155.784	168.752	0.031	-0.243	0.36
P38304	267.241	16	3.964	0.761	0.625	9	50.2	4.8	2	1	0.864	33.333	2.915	7.084	8.572	61.411	69.982	0.01	0.106	0.12
P38307	955.073	89	4.033	0.495	0.809	46.028	43.143	4.476	8	1	0.685	24.138	6.477	14.929	31.338	235.883	267.221	0.914	0.133	0.26
P38310																					Poor prediction
P38313																					Poor prediction
P38316	301.209	19	4.157	0.778	0.421	7	14	3.333	3	-1	0.983	38.889	2.38	6.882	17.276	51.928	69.204	0.002	0.095	0.06
P38319	165.99	15	4.032	0.685	0.467	6	10.167	4.833	3	1	0.987	30.769	1.295	2.912	1.071	42.267	43.338	0	-0.047	0.29
P38323	129.212	15	4.012	0.684	0.733	10	20.667	5.667	3	1	0.145	18.182	0.726	1.888	3.214	33.814	37.028	0.001	-0.082	0.29
P38324	601.8	50	4.138	0.581	0.8	37.65	40.067	4.533	7	1	0.91	28.205	5.178	13.723	34.685	155.784	190.469	0.842	-0.061	0.42
P38328	425.867	21	4.197	0.739	0.143	2	43.2	5	2	0	0.555	33.333	4.46	11.056	34.287	74.873	109.16	0.001	0.071	0.2
P38329	1826.65	180	3.947	0.504	0.511	30.609	33.316	4.158	17	-3	0.817	36.752	11.314	25.552	186.38	287.653	474.033	0.043	0.221	0.24
P38332	553.281	37	3.999	0.508	0.784	23.31	47.308	5.231	7	0	0.978	24.138	5.108	13.397	46.117	153.369	199.486	0.252	-0.227	0.21
P38333	614.405	66	3.85	0.375	0.803	38.906	41.25	4.562	5	-1	0.597	23.256	5.602	12.917	37.612	196.032	233.643	0.758	-0.06	0.24
P38334	278.973	15	3.939	0.624	0	0	19.167	4.333	2	-1	0.983	46.667	2.667	7.757	25.737	44.682	70.419	0	0.05	0.03
P38336	480.414	51	4.106	0.597	0.529	21.407	56	5	7	2	0.775	30.769	4.655	12.573	30.045	131.928	161.973	0.458	0.073	0.24
P38339	380.331	23	4.115	0.726	0.826	14.737	38.5	4.333	4	-1	0.988	28.571	4.584	11.342	4.308	89.364	93.672	0.122	0.072	0.23
P38340	554.096	96	3.968	0.462	0.5	37.542	40.136	4.182	8	1	0.991	30.769	5.708	15.537	43.058	105.064	148.121	0.931	0.424	0.49
P38341																					Poor prediction
P38342	663.221	57	4.017	0.518	0.912	44.769	49.2	4.533	5	-1	0.793	16.667	5.345	14.456	28.929	184.272	213.201	0.786	-0.103	0.26
P38344	282.707	17	4.192	0.736	0.706	10.667	48.4	4.4	1	1	0.782	29.412	3.602	8.485	17.431	72.458	89.889	0.065	0.07	0.07
P38345	467.071	30	4.096	0.587	0.433	12	40	4.2	5	0	0.303	42.308	5.708	12.937	42.969	102.648	145.617	0.639	0.175	0.1
P38348	418.131	62	3.943	0.492	0.839	48.731	45.571	4.214	5	1	0.95	25.714	4.008	9.91	19.308	89.364	108.673	0.747	0.399	0.25
P38351	348.585	23	4.209	0.524	0.913	19.81	53.556	4.778	2	-1	0.965	20	3.434	8.497	20.38	94.433	114.812	0.121	-0.007	0.16
P38352	397.707	28	3.787	0.414	0.821	20.348	61.375	5	3	-1	0.622	30.435	4.343	9.438	19.286	81.149	100.435	0.191	0.077	0.16
P38353	524.663	38	3.954	0.623	0.842	24.25	64.833	4.25	2	0	0.928	25.714	5.528	15.137	7.522	108.687	116.209	0.766	0.231	0.32
P38356																					Poor prediction
P38360																					Poor prediction
P38361	876.386	74	4.014	0.582	0.595	24.545	51.294	4.529	5	1	0.935	23.636	7.72	23.202	23.749	243.941	267.69	0.932	0.088	0.53
P38426	568.049	53	4.073	0.532	0.943	45.52	75.636	5.545	4	1	0.953	18.75	4.392	10.614	39.015	112.309	151.325	0.444	-0.036	0.24
P38427	546.876	45	4.071	0.48	0.778	32.171	68.5	5.417	5	1	0.952	21.429	4.139	9.934	48.835	108.687	157.522	0.167	-0.173	0.24
P38428	285.646	17	3.913	0.733	0.471	7	11.5	4.25	3	-1	0.949	33.333	3.347	7.752	19.552	50.72	70.272	0.005	0.285	0.09
P38429	154.044	18	3.96	0.713	0.556	9	32	5.75	2	2	0.479	25	1.398	3.475	10.715	36.229	46.943	0.025	0.091	0.08
P38431	573.096	41	4.005	0.602	0.537	20.545	1.5	4.4	8	3	0.93	43.75	4.874	10.181	68.883	84.534	153.417	0.01	0.097	0.05
P38439																					Poor prediction
P38523	63.096	17	3.599	0.468	0.471	7	38	5.5	3	1	0.933	38.462	0.869	1.989	5.424	9.661	15.085	0.005	0.142	0.15
P38555	177.995	26	3.925	0.514	0.5	12	14.667	3.667	6	-1	0.929	41.176	2.017	4.169	20.513	38.644	59.157	0.001	0.092	0.09
P38590																					Poor prediction
P38604	731.561	141	3.914	0.445	0.681	60.562	56.25	5	14	0	0.974	20.588	6.797	16.565	38.705	162.06	200.765	0.955	0.367	0.66
P38615	782.301	76	3.939	0.465	0.566	34.233	23.077	3.731	12	-1	0.807	42.105	6.383	14.203	54.777	173.087	227.864	0.635	0.203	0.05
P38620	68.317	16	3.537	0.435	0.438	6	43.75	4	2	0	0.899	35.714	1.084	2.061	2.165	20.53	22.695	0.001	0.054	0.16
P38623																					Poor prediction
P38624	783.564	65	4.105	0.536	0.492	15.688	30.9	3.25	7	0	0.97	39.535	7.448	19.303	60.223	152.161	212.384	0.876	0.291	0.14
P38626	580.05	35	3.886	0.693	0.8	19	25.857	3.857	3	0	0.603	30.769	5.559	12.481	33.591	134.047	167.638	0.586	-0.038	0.09
P38627	433.415	36	3.885	0.587	0.861	29.871	58.625	4.75	3	-1	0.982	26.923	3.482	7.682	20.402	68.835	89.237	0.294	0.25	0.21
P38628	247.527	15	3.955	0.561	0.333	4	39.25	4	3	1	0.796	35.294	2.574	6.179	11.875	52.166	64.04	0.001	0.003	0.11
P38629	148.444	16	3.929	0.534	0.5	7	-4.4	4	4	-1	0.933	38.462	1.507	3.068	8.572	38.644	47.216	0.001	-0.015	0.06
P38630	772.899	43	4.092	0.492	0.767	22.061	59.154	4.615	3	-1	0.832	19.444	7.577	17.571	35.624	255.443	291.067	0.371	-0.322	0.38
P38631	2964.88	396	3.98	0.473	0.576	65.649	44.879	4.273	25	3	0.943	30.476	12.866	31.363	181.045	614.03	795.075	0.989	-0.212	0.9
P38632	690.969	50	4.002	0.609	0.76	31.368	48.385	4.769	6	3	0.907	24.324	5.176	12.986	29.084	137.67	166.754	0.747	0.176	0.22
P38633	381.92	59	3.875	0.502	0.508	29	35.909	5.182	6	1	0.686	36.111	3.838	13.09	47.609	67.786	115.394	0.753	0.35	0.12
P38634																					Poor prediction
P38636																					Too short
P38637	576.086	34	3.963	0.558	0.5	15.412	22.818	5.273	8	2	0.843	39.394	6.077	16.151	78.261	83.326	161.587	0.101	0.297	0.11
P38689	232.339	17	4.093	0.509	0.647	10	20	6	2	2	0.981	46.154	1.914	4.422	29.306	39.852	69.157	0.001	-0.055	0.15
P38691																					Poor prediction
P38692																					Poor prediction
P38695	969.347	129	4.036	0.444	0.473	42.164	28.233	4.067	18	-1	0.903	39.13	6.594	15.559	62.454	216.165	278.62	0.713	-0.041	0.15
P38696	212.892	27	3.919	0.639	0.667	17	22.75	3.75	3	0	0.957	35	2.465	5.384	21.429	48.305	69.734	0.026	-0.013	0.13
P38697	219.485	28	3.964	0.562	0.821	22	44	4.778	3	0	0.962	22.727	2.625	5.273	11.786	56.759	68.545	0.103	0.029	0.08
P38700	351.206	33	3.988	0.484	0.939	29.935	46.556	4.111	2	2	0.412	21.739	3.264	7.892	5.357	136.462	141.819	0.623	-0.165	0.12
P38701	322.688	24	4.051	0.624	0.542	12	39.286	3.857	3	-1	0.708	38.889	3.12	6.406	30.023	64.004	94.027	0.027	0.143	0.03
P38703	729.771	123	3.811	0.469	0.886	49.468	67.231	4.731	9	1	0.978	21.739	9.358	24.452	11.941	194.507	206.448	0.994	0.537	0.72
P38704																					Poor prediction
P38710	221.418	19	3.828	0.559	0.526	9	-2.667	5	6	0	0.921	27.778	2.534	4.977	19.308	26.568	45.876	0.01	0.129	0.1
P38711																					Too short
P38712	975.152	66	3.986	0.5	0.439	19.241	34.579	4.474	9	1	0.923	44	8.026	15.001	92.677	199.259	291.935	0.011	-0.061	0.07
P38713	611.796	82	3.816	0.417	0.695	43.193	43.391	4.957	9	3	0.769	31.111	5.846	13.563	26.809	127.197	154.005	0.913	0.102	0.34
P38715	306.601	23	4.11	0.748	0.609	12.429	-1.167	4.667	5	0	0.982	33.333	3.1	8.528	8.572	91.78	100.351	0.019	-0.11	0.06
P38717	549.789	97	3.909	0.485	0.804	67.026	74.211	4.895	4	-1	0.788	18.367	5.088	12.346	20.358	127.118	147.475	0.916	-0.008	0.65
P38719	199.759	16	4.095	0.572	0.25	3	-20.5	6	4	2	0.981	53.333	2.022	4.269	28.411	18.114	46.526	0	0.037	0.26
P38720	230.871	23	4	0.661	0.913	20	64.667	5.333	3	0	0.94	17.647	2.81	6.561	3.214	57.966	61.181	0.048	0.124	0.19
P38731	613.977	45	4.149	0.545	0.489	19.273	55.6	5	4	-1	0.828	32.258	4.357	13.912	39.865	160.615	200.48	0.147	-0.281	0.49
P38736	158.21	19	4.158	0.703	0.842	15	98.5	5.5	0	0	0.978	13.333	1.006	3.661	0	43.475	43.475	0.048	0.08	0.33
P38741																					Poor prediction
P38742																					Poor prediction
P38753	207.17	15	4.374	0.71	0.933	13	-5	3	1	0	0.088	30.769	1.634	3.81	6.429	45.89	52.319	0.005	-0.052	0.27
P38755	4098.84	445	3.944	0.461	0.494	44.673	30.11	4.537	44	13	0.892	37.6	16.056	40.575	389.917	713.134	1103.05	0.024	0.635	0.51
P38757																					Poor prediction
P38758	163.529	36	3.976	0.516	0.861	30	49.5	5.25	5	4	0.801	23.81	1.536	4.601	8.66	38.644	47.304	0.065	0.012	0.27
P38764																					Poor prediction
P38766																					Poor prediction
P38768	591.448	41	4.067	0.701	0.951	34.205	63.556	5.889	5	2	0.775	15.152	4.966	12.242	37.656	95.403	133.059	0.017	0.023	0.4
P38770																					Poor prediction
P38778	712.205	59	4.098	0.595	0.932	27.927	57.2	4.667	4	0	0.948	17.391	7.938	19.226	8.572	241.526	250.097	0.98	-0.124	0.44
P38779	408.667	40	3.7	0.395	0.575	21.739	32.6	4.533	9	1	0.928	43.333	4.301	11.163	42.008	84.534	126.542	0.265	0.058	0.06
P38781																					Poor prediction
P38782																					Poor prediction
P38785																					Poor prediction
P38786	317.192	15	4.029	0.654	0.333	4	46.875	3.375	2	0	0.937	41.176	3.764	7.001	22.633	54.343	76.977	0.001	0.097	0.13
P38788	268.155	18	4.352	0.7	0.611	10	23.6	4	3	1	0.895	35.714	2.69	5.873	21.496	28.983	50.479	0.002	0.03	0.12
P38792	1725.67	185	3.959	0.487	0.281	27.846	14.562	4.094	21	5	0.748	48.571	9.65	26.716	181.333	323.149	504.482	0.47	-0.174	0.1
P38793	653.413	61	3.95	0.521	0.475	24.552	24.143	4.571	3	1	0.055	29.412	4.938	11.746	58.368	131.631	189.999	0.129	-0.036	0.09
P38794	174.83	15	4.044	0.711	0.667	9	38	4	2	-1	0.934	35.714	2.006	5.376	9.643	53.136	62.779	0.004	0.035	0.11
P38797	1051.13	99	4.083	0.453	0.576	33.439	35.95	4.2	9	3	0.69	32.759	6.674	20.928	91.716	249.721	341.437	0.825	-0.155	0.26
P38801	151.691	15	4.212	0.768	0.467	6	60	4.5	1	0	0.988	33.333	1.263	2.665	10.892	29.062	39.954	0.001	0.008	0.27
P38803	154.178	18	3.671	0.458	0	0	47.333	4.889	5	2	0.806	66.667	2.119	5.746	39.71	12.076	51.787	0	0.026	0.06
P38805	178.814	29	3.823	0.452	1	28	98.455	5.364	0	0	0.938	0	2.086	4.158	0	50.72	50.72	0.1	0.202	0.21
P38806	352.748	18	4.037	0.626	0.444	6.25	8.833	5	4	3	0.938	33.333	4.252	9.565	18.569	76.081	94.649	0.004	0.213	0.12
P38810	389.124	17	4.117	0.675	0.529	8	35.222	3.667	4	0	0.934	45	4.448	9.62	24.865	86.949	111.814	0.008	-0.021	0.12
P38811																					Too short
P38815	612.963	46	4.038	0.544	0.543	18.56	55.286	4.5	5	0	0.794	32.432	5.831	15.885	56.854	141.293	198.146	0.635	0.213	0.31
P38817	192.82	17	3.664	0.394	0.765	12	45.556	4.889	3	1	0.899	31.25	2.587	5.704	30.311	37.595	67.905	0.002	0.009	0.07
P38820	156.13	15	3.877	0.612	1	14	74.333	6.333	2	0	0.901	8.333	1.07	2.844	8.572	39.852	48.423	0.046	-0.088	0.23
P38821	346.532	23	4.155	0.67	0.522	11	56.857	4	2	0	0.965	28.571	3.164	9.794	40.826	47.097	87.924	0.004	0.022	0.3
P38822	225.709	19	3.929	0.654	0.684	12	41.5	4.167	3	-1	0.843	31.25	2.219	5.082	3.281	44.682	47.963	0.015	0.034	0.3
P38823	399.254	24	4.137	0.5	0.667	14.375	56.2	5	3	-1	0.92	35	3.528	9.548	41.898	77.288	119.186	0.007	-0.12	0.1
P38825	322.145	15	4.062	0.825	0.533	6	20.833	4.333	2	0	0.86	33.333	3.819	8.833	12.924	49.513	62.437	0.001	0.096	0.21
P38826																					Poor prediction
P38827																					Poor prediction
P38830																					Poor prediction
P38838	575.163	46	4.346	0.453	0.891	40	24.7	3.8	4	-1	0.674	35.484	3.587	8.803	38.75	184.767	223.517	0.329	-0.108	0.11
P38840	329.921	27	4.17	0.666	0.704	18	49.6	4.8	5	0	0.955	30.435	3.324	9.154	31.117	60.381	91.498	0.012	0.099	0.13
P38843	927.254	133	3.891	0.495	0.774	62.447	51.333	3.933	10	0	0.977	30.263	7.539	18.661	33.459	218.006	251.465	0.968	0.302	0.46
P38850	1860.2	92	4.103	0.466	0.543	16.88	42.538	4.731	14	3	0.561	33.333	9.671	23.9	134.818	443.2	578.017	0.017	-0.796	0.27
P38851	560.875	88	3.91	0.452	0.886	58.795	74.64	5.04	6	-1	0.777	19.608	5.689	14.422	22.545	111.498	134.042	0.959	0.178	0.5
P38853																					Poor prediction
P38855																					Poor prediction
P38856																					Poor prediction
P38857	220.033	15	4.375	0.713	0.467	6	16.75	5.5	3	2	0.563	35.714	1.667	4.154	30.244	37.436	67.681	0.001	-0.069	0.1
P38859																					Poor prediction
P38862	557.619	32	3.999	0.627	0.812	24.538	45.444	4	3	1	0.88	34.483	4.428	8.995	28.013	124.386	152.399	0.292	-0.144	0.13
P38863	201.63	36	3.685	0.409	0.972	34	63.583	4.75	5	0	0.88	20.833	2.975	6.715	3.214	36.387	39.602	0.597	0.172	0.51
P38869	733.958	54	4.183	0.578	0.796	30.558	59.375	4.312	4	1	0.886	20.93	6.516	18.449	15.023	200.466	215.489	0.991	-0.118	0.5
P38873	1592	126	4.119	0.504	0.698	46.818	31.261	3.739	9	-2	0.486	33.766	8.96	24.943	97.835	370.742	468.577	0.868	-0.495	0.41
P38874	347.548	30	3.772	0.492	0.6	16.889	49.6	3.9	2	0	0.963	30.769	3.844	8.868	13.929	96.689	110.618	0.35	0.105	0.13
P38875	1215.51	102	3.974	0.551	0.657	40.597	13.647	4.824	13	2	0.976	37.097	6.982	16.875	119.751	173.898	293.649	0.003	0.084	0.17
P38878	505.628	44	3.816	0.491	0.818	32.222	62.545	5.727	7	1	0.875	26.316	4.613	14.337	17.298	121.97	139.269	0.418	-0.016	0.16
P38879	175.074	19	3.965	0.529	0.526	9	-4.143	4.571	5	1	0.879	53.333	1.901	3.601	19.353	25.36	44.713	0.003	0.15	0.09
P38881																					Poor prediction
P38882	649.251	41	4.037	0.622	0.512	13.81	29.5	4.8	4	0	0.873	30.556	6.711	18.436	53.905	159.545	213.45	0.062	0.103	0.2
P38883	570.951	48	3.973	0.568	0.562	22.148	37.4	3.8	5	-1	0.917	33.333	4.7	11.063	57.208	103.856	161.064	0.046	-0.092	0.15
P38886	267.788	16	3.855	0.607	0	0	38.714	4.143	4	1	0.988	56.25	3.841	7.919	49.464	20.53	69.994	0	0.124	0.08
P38888	1708.74	142	4.052	0.464	0.5	36.93	27.6	3.8	11	-3	0.419	36.709	8.561	19.092	193.128	379.175	572.303	0.06	-0.671	0.14
P38889																					Poor prediction
P38891	197.482	16	4.129	0.553	0.312	4	52.571	4.714	3	0	0.993	35.714	1.79	3.55	26.831	25.36	52.191	0	0.033	0.11
P38894																					Poor prediction
P38902	219.444	25	4.021	0.56	0.24	5	4	3	5	-2	0.989	45	2.085	5.272	16.072	35.021	51.093	0.001	0.245	0.03
P38903																					Poor prediction
P38907	491.574	44	4.148	0.576	0.386	15.529	46.333	3.667	3	1	0.756	35.484	3.582	8.095	36.562	89.364	125.927	0.058	-0.097	0.19
P38910	556.906	48	3.94	0.496	0.333	7.5	32.077	3.923	4	-1	0.983	40.625	5.465	14.138	50.58	97.818	148.398	0.003	0.302	0.04
P38911																					Poor prediction
P38912	687.709	40	3.906	0.407	0.25	8.4	19.455	4.909	7	4	0.859	50	5.341	12.031	86.89	111.102	197.991	0.001	-0.073	0.03
P38915	537.776	79	3.998	0.521	0.506	36.95	26.7	4.25	9	-1	0.953	38.298	4.756	11.992	37.656	119.555	157.211	0.796	-0.015	0.16
P38920	350.584	32	3.964	0.569	0.5	15	46.571	5.571	3	1	0.949	26.923	2.513	7.788	10.869	82.119	92.988	0.029	-0.074	0.13
P38922																					Poor prediction
P38925	223.149	18	4.045	0.707	0.889	14.875	67.667	4.5	2	0	0.977	12.5	2.631	7.785	0	56.759	56.759	0.036	0.075	0.49
P38928																					Poor prediction
P38929	1586.66	143	4.011	0.508	0.93	63.429	65.091	4.818	6	2	0.69	17.978	9.266	23.036	33.591	400.933	434.524	0.988	-0.378	0.92
P38930	183.282	22	4.03	0.489	0.818	17	23.667	3.889	3	-3	0.968	37.5	2.321	5.311	17.143	47.889	65.033	0.024	0.099	0.09
P38931																					Poor prediction
P38932	147.784	15	4.03	0.612	0.533	7	0.8	5.2	4	1	0.941	33.333	1.421	2.639	11.786	30.191	41.977	0.001	-0.033	0.16
P38934	360.988	15	3.975	0.639	0.6	8	-17	4.667	3	2	0.106	35.294	4.19	7.703	33.569	53.136	86.705	0.001	0.111	0.15
P38953	426.437	34	4.145	0.52	0.382	11.692	39.556	5.222	3	0	0.687	36	3.77	9.481	43.257	94.195	137.452	0.016	-0.049	0.13
P38954	1026.78	114	3.914	0.5	0.649	47.405	49.222	4.481	9	0	0.904	28.767	8.874	24.679	23.793	258.432	282.226	0.999	0.143	0.5
P38956	435.478	25	4.01	0.653	0.8	12.8	39.3	4.2	5	2	0.977	34.615	6.132	14.254	12.88	109.894	122.774	0.63	0.231	0.13
P38959	1095.56	58	4.259	0.459	0.466	20.222	16.273	4.364	6	1	0.471	32.5	5.712	16.374	111.378	208.92	320.298	0.006	-0.295	0.11
P38960	3946.43	332	4.087	0.484	0.485	42.236	32.283	4.34	28	3	0.483	37.989	12.936	30.97	340.905	770.763	1111.67	0	-0.885	0.3
P38961	1193.05	157	3.881	0.446	0.51	39.9	29.114	3.971	14	-4	0.938	35.227	9.089	25.509	100.243	198.922	299.165	0.98	0.385	0.43
P38967	425.824	28	4.115	0.537	0.964	22.963	89.1	5	1	0	0.972	20.833	4.366	11.738	2.143	112.309	114.452	0.67	0.056	0.29
P38968	540.355	57	3.961	0.616	0.807	40.174	54.182	4.818	4	2	0.923	19.512	4.668	9.662	8.594	146.123	154.717	0.815	-0.019	0.28
P38970																					Poor prediction
P38987	263.649	29	3.783	0.476	1	27.793	38.333	5.833	4	2	0.982	14.286	3.002	7.736	5.357	99.105	104.462	0.59	-0.031	0.23
P38989	253.874	15	4.018	0.689	0.933	13	42.167	5.333	4	0	0.921	17.647	2.926	5.494	4.286	65.212	69.498	0.02	0.03	0.12
P38990																					Poor prediction
P38991	506.555	64	3.957	0.538	0.953	57.902	53	4.667	5	1	0.773	16.667	4.014	9.603	17.165	134.363	151.529	0.674	0.105	0.48
P38992	212.595	18	3.784	0.564	0.889	15	81.4	5.6	2	0	0.976	23.529	2.843	6.623	1.071	53.136	54.207	0.012	0.066	0.4
P38993	53.229	16	3.586	0.424	1	15	46	4.714	2	1	0.999	18.182	0.591	1.24	0	7.246	7.246	0.045	0.064	0.06
P38994																					Poor prediction
P38995	644.59	59	4.152	0.52	0.712	38.857	52.4	5.5	4	3	0.471	23.077	4.459	11.388	27.118	148.538	175.657	0.571	-0.128	0.46
P38996																					Poor prediction
P38998	257.367	15	3.946	0.685	0.533	6	-17.4	5	5	2	0.999	33.333	3.163	9.124	15.155	55.551	70.706	0.005	0.097	0.15
P39001																					Poor prediction
P39002	893.953	83	4.041	0.527	0.711	45.39	49.588	4.118	6	2	0.694	33.333	6.123	14.134	41.898	212.543	254.44	0.682	-0.313	0.25
P39003	273.138	52	4.155	0.464	1	51	51.833	4.667	4	0	0.919	12	2.222	5.21	5.468	79.703	85.171	0.282	-0.095	0.39
P39004	571.417	40	4.245	0.525	0.8	29	50.143	3.857	2	-1	0.532	24.138	4.634	11.307	25.759	171.483	197.242	0.081	-0.315	0.61
P39006																					Poor prediction
P39007	3098.13	318	3.983	0.49	0.758	63.842	57.907	4.611	17	2	0.885	26.776	14.329	38.624	167.537	711.848	879.384	0.998	-0.209	0.89
P39008	422.895	75	3.736	0.42	0.573	39.86	29.562	4.5	11	0	0.654	40	4.579	10.638	47.255	100.233	147.488	0.853	-0.008	0.11
P39009	1091.37	49	4.362	0.534	0.204	5.8	14.25	5.75	6	4	0.306	43.902	6.202	16.093	143.159	130.424	273.582	0	-0.327	0.12
P39010	401.71	36	3.742	0.453	0.722	25	40.143	6	6	0	0.922	34.615	2.994	9.111	44.085	38.644	82.729	0.008	-0.013	0.21
P39011	310.785	17	4.247	0.722	0.882	14	27.667	3.667	3	1	0.879	30	2.718	4.511	11.83	60.381	72.212	0.024	0.07	0.13
P39013	1131.22	83	4.098	0.532	0.759	36.127	46.176	4.882	7	-2	0.922	31.579	9.032	23.25	69.06	301.907	370.967	0.952	-0.092	0.42
P39014	2844.5	225	4.035	0.483	0.52	29.385	11.805	4.415	25	2	0.715	36.957	11.674	34.471	248.471	508.905	757.377	0.156	-0.394	0.2
P39015	280.806	15	4.107	0.619	0.467	6	-11.4	4.2	5	2	0.198	35.714	2.573	5.584	13.995	60.381	74.377	0.012	0.063	0.03
P39016																					Poor prediction
P39073	5285.03	578	3.964	0.481	0.439	43.031	17.835	3.989	54	5	0.63	41.722	18.08	47.296	565.716	928.547	1494.26	0	0.361	0.36
P39081	526.639	37	3.9	0.499	0.622	21.478	42.154	4.538	8	0	0.442	32.258	5.05	11.684	52.701	121.97	174.671	0.134	0.014	0.12
P39083																					Poor prediction
P39104																					Poor prediction
P39105	248.849	31	3.761	0.418	0.968	28.867	87.538	5.077	2	0	0.757	13.043	2.962	7.402	1.071	57.966	59.038	0.59	0.231	0.32
P39107	78.127	16	3.635	0.465	0.25	3	40.167	4.167	3	1	0.927	33.333	1.03	2.395	1.071	28.983	30.055	0	0	0.2
P39108	430.321	24	3.997	0.669	0.667	14.875	46.4	5	5	0	0.992	30.769	4.393	11.523	34.419	67.627	102.047	0.042	0.032	0.09
P39109	607.861	62	3.97	0.539	0.855	49.736	63.278	4.278	5	0	0.95	28.571	4.828	13.348	8.616	166.375	174.991	0.889	-0.193	0.33
P39111	192.106	18	3.973	0.64	0.5	8	-24	4.8	5	2	0.68	40	2.089	4.519	11.897	56.759	68.655	0.027	0.192	0.07
P39112	2004.05	138	4.098	0.524	0.58	34.15	39.407	4.63	14	2	0.637	32.955	8.649	17.099	172.075	456.147	628.222	0.034	-0.818	0.39
P39515	267.579	16	4.027	0.539	1	15	89.333	5.333	1	0	0.893	7.143	2.242	5.561	0	60.381	60.381	0.021	0.135	0.32
P39516	687.842	68	3.915	0.571	0.515	30.571	6.727	4.182	6	2	0.978	40.426	5.664	15.481	81.599	127.414	209.013	0.442	0.19	0.07
P39517	1839.33	246	3.889	0.428	0.467	56.678	7.826	3.913	24	2	0.779	45.238	9.945	24.547	182.006	344.174	526.18	0.734	-0.12	0.2
P39518	2996.74	455	3.954	0.452	0.505	61.765	26.974	3.987	36	0	0.811	35.455	13.035	29.499	275.059	579.008	854.067	0.907	0.029	0.4
P39520																					Poor prediction
P39521																					Poor prediction
P39522	338.293	39	3.751	0.473	0.769	28.333	31.231	2.846	2	0	0.967	38.462	3.685	8.631	10.781	92.393	103.174	0.675	0.088	0.16
P39524	161.807	16	3.984	0.662	0.562	8	55	5.167	3	-2	0.974	33.333	1.771	3.632	22.523	19.322	41.845	0	0.015	0.32
P39531	378.213	34	3.987	0.65	0.794	25.778	39.889	4.556	5	-1	0.898	29.032	3.448	7.762	26.875	82.119	108.994	0.024	-0.055	0.13
P39533	224.368	15	3.982	0.675	0.6	8	48.75	6.25	4	0	0.963	28.571	1.916	5.81	19.441	24.153	43.594	0.001	0.048	0.38
P39538	631.623	30	4.125	0.624	0.733	15.182	34.462	4.077	5	-1	0.571	29.032	5.891	15.682	64.31	97.818	162.128	0.016	-0.023	0.21
P39540	197.597	19	3.967	0.639	0.895	16	72.167	4.833	2	0	0.973	17.647	1.954	4.448	2.143	45.89	48.033	0.011	0.008	0.4
P39552	925.267	119	3.941	0.501	0.563	52.896	28.524	4.667	13	0	0.764	35.385	6.092	17.177	122.434	181.144	303.578	0.297	-0.037	0.22
P39676	2166.62	317	3.928	0.457	0.58	64.076	39.654	4.423	25	5	0.786	32.298	11.599	31.759	129.836	419.047	548.884	0.979	-0.009	0.69
P39678																					Poor prediction
P39683	230.078	21	3.774	0.472	0.81	16	56.769	3.769	3	0	0.982	31.579	3.211	7.135	5.357	74.061	79.418	0.122	-0.014	0.09
P39685	774.119	80	4.009	0.537	0.9	45.472	87.706	4.941	1	0	0.923	16.327	6.549	18.063	1.094	195.636	196.729	0.99	0.128	0.45
P39702	662.082	57	4.227	0.597	0.86	47.429	60.909	4.455	3	-1	0.695	30	4.359	10.075	38.971	144.915	183.886	0.71	-0.017	0.36
P39704	314.306	19	4.1	0.729	0.526	7.6	29	4.667	3	0	0.918	30	4.249	9.669	8.704	83.96	92.664	0.017	0.028	0.17
P39705																					Poor prediction
P39706	334.489	21	4.173	0.51	0.048	0	40.714	5.286	3	1	0.809	56.25	2.816	7.4	61.914	50.72	112.634	0	-0.151	0.09
P39707	2338.27	199	4.078	0.496	0.497	38.485	42.784	4.378	14	1	0.788	35.135	9.871	27.239	216.824	442.13	658.954	0.019	-0.682	0.32
P39714	1646.12	141	4.009	0.458	0.638	44.956	30.361	3.611	14	1	0.822	36.264	9.594	23.9	111.896	379.492	491.388	0.648	-0.315	0.18
P39717																					Poor prediction
P39719	585.995	68	4.095	0.486	0.662	41.733	61.824	4.412	5	0	0.934	27.5	4.157	11.785	16.138	182.352	198.49	0.767	-0.204	0.35
P39720	816.281	85	3.827	0.449	0.471	19	44.818	4.545	11	1	0.867	39.344	7.967	18.951	93.66	121.97	215.63	0.057	0.113	0.19
P39722	552.009	61	3.984	0.466	0.82	42.72	60.625	4.938	6	0	0.851	25.714	4.671	14.147	52.878	101.441	154.318	0.531	0.024	0.37
P39723	973.369	50	4.03	0.695	0.64	17.062	24.818	5.273	8	1	0.947	34	8.182	16.132	65.912	155.784	221.696	0.337	0.494	0.15
P39726	166.14	19	3.825	0.519	0.158	2	2.5	3.5	8	-2	0.976	52.632	2.125	4.722	19.463	35.021	54.485	0.001	0.151	0.02
P39727	857.351	83	3.945	0.578	0.675	35.893	33.882	3.706	7	1	0.886	30.769	7.16	17.537	62.211	166.89	229.101	0.941	0.142	0.15
P39729	253.435	15	3.966	0.534	0.4	5	68.5	5.333	2	1	0.952	37.5	3.705	9.76	39.799	32.606	72.405	0.001	0.062	0.08
P39730	702.456	44	4.069	0.648	0.614	17.407	36.4	4.7	4	3	0.529	30	7.621	18.953	61.228	141.293	202.521	0.246	0.152	0.34
P39731	242.167	21	3.83	0.656	0.905	18	46.333	5.333	2	1	0.838	15.789	3.388	7.341	1.071	60.381	61.453	0.149	0.217	0.26
P39742	164.927	17	4.089	0.611	0.176	2	-1.167	4.167	4	0	0.654	38.462	1.299	3.159	20.424	33.814	54.238	0	0.056	0.06
P39743	563.128	27	4.093	0.633	0.556	10.533	44	4.75	5	2	0.629	32.143	5.739	13.458	34.442	99.026	133.467	0.034	0.1	0.21
P39744	192.33	15	3.871	0.629	0.733	10	22.2	6.4	4	3	0.944	35.714	1.627	3.988	13.123	39.852	52.975	0.001	-0.062	0.17
P39875																					Poor prediction
P39904	1445.23	147	3.964	0.465	0.524	34.494	29.182	4.364	14	4	0.639	34.524	8.984	20.888	140.352	287.416	427.767	0.027	-0.132	0.26
P39923	536.538	29	4.073	0.731	0.414	7.833	15.667	4.333	5	1	0.982	40	6.284	16.46	23.86	97.818	121.678	0.027	0.12	0.13
P39925	163.944	15	4.071	0.669	0.667	9	21	6.333	2	2	0.628	20	1.469	4.288	1.071	47.098	48.169	0.003	-0.045	0.23
P39926	214.935	18	3.684	0.671	0.889	13.5	81.833	4.333	0	0	0.831	22.222	3.545	9.712	2.143	68.835	70.978	0.104	0.089	0.11
P39928																					Poor prediction
P39929	283.732	16	3.892	0.545	0.25	3	2.429	4.857	6	2	0.809	64.706	3.058	8.983	60.666	16.907	77.572	0	0.083	0.02
P39935																					Poor prediction
P39936																					Poor prediction
P39940	153.485	23	3.615	0.454	0.391	8	14.2	6	4	3	0.873	33.333	2.452	5.516	26.18	26.568	52.748	0.001	0.019	0.15
P39943																					Poor prediction
P39946	910.164	109	4.027	0.488	0.725	58.937	39.067	5.267	8	5	0.446	25	6.223	16.876	71.513	194.428	265.941	0.854	-0.101	0.45
P39952	331.581	15	3.957	0.782	1	14	67	5	2	0	0.906	10.526	3.083	6.996	1.071	78.496	79.567	0.012	-0.046	0.22
P39956																					Poor prediction
P39958	374.593	57	3.989	0.562	0.596	32.824	47.25	4.417	3	1	0.939	40	3.353	9.413	42.207	90.572	132.779	0.438	0.035	0.12
P39960																					Poor prediction
P39962	757.631	72	4.01	0.544	0.542	30	40	5	9	2	0.73	39.13	5.552	14.583	77.632	142.5	220.132	0.456	-0.218	0.12
P39966	631.446	58	4.043	0.561	0.586	32.471	27.294	3.588	8	1	0.987	47.368	5.133	11.859	47.432	132.839	180.271	0.603	-0.098	0.23
P39968	303.841	25	3.83	0.484	0.68	15.765	66.3	4.2	2	-1	0.922	22.727	3.871	9.422	30.023	62.797	92.82	0.018	0.159	0.16
P39969																					Poor prediction
P39976	748.407	94	3.887	0.458	0.447	33.286	17.6	5.05	15	3	0.919	38.596	6.269	16.954	77.588	178.729	256.317	0.885	-0.232	0.1
P39979	824.295	96	4.113	0.508	0.479	42.739	40.778	4.611	7	4	0.934	42.105	5.513	15.665	55.507	173.898	229.406	0.658	-0.139	0.29
P39984	230.252	16	4.274	0.448	0.375	5	26.125	4	2	-1	0.723	38.462	1.881	4.4	21.429	56.759	78.188	0	-0.098	0.08
P39985	905.74	93	3.944	0.5	0.688	46.062	35.944	4.389	9	4	0.809	29.31	6.173	15.355	53.949	168.652	222.601	0.393	-0.028	0.19
P39986	744.043	55	4.246	0.548	0.8	38.5	54.571	4.214	2	0	0.683	24.39	5.061	12.004	37.877	223.411	261.288	0.202	-0.495	0.45
P39990	268.968	32	4.308	0.632	0.656	20	15.429	3.571	4	-1	0.978	38.889	2.019	4.774	27.141	50.72	77.861	0.174	0.318	0.06
P39993	891.064	110	3.898	0.534	0.5	50.473	14.444	4.778	12	1	0.933	44.444	5.852	16.048	84.105	146.123	230.228	0.42	0.185	0.2
P39995	1723.04	142	3.961	0.52	0.423	25.267	22.107	3.75	13	-2	0.666	39.583	9.392	24.231	181.156	297.848	479.004	0.326	-0.183	0.1
P39997	995.943	74	4.029	0.61	0.635	24.085	33.789	4.368	9	-1	0.74	32.759	7.725	18.98	101.647	145.39	247.037	0.09	0.127	0.28
P39998	236.882	16	4.126	0.454	1	15	87.143	4.714	0	0	0.864	0	2.188	5.532	0	70.042	70.042	0.026	-0.051	0.08
P40009	342.097	50	4.106	0.535	0.64	31	23.7	4.3	5	-1	0.923	26.667	3.13	7.907	19.375	77.288	96.663	0.069	-0.04	0.15
P40010	844.145	104	3.891	0.498	0.683	41.042	42.105	4.684	9	2	0.611	27.692	6.697	16.591	92.588	144.915	237.503	0.609	0.099	0.39
P40011	683.489	50	4.013	0.516	0.56	23.357	38	4.444	6	2	0.949	37.838	4.938	12.486	41.114	137.095	178.209	0.69	0.219	0.15
P40013	245.206	15	3.848	0.712	0.8	10.667	29.833	4.667	4	0	0.928	27.778	3.838	9.34	5.379	84.534	89.913	0.079	0.025	0.06
P40014	270.557	20	3.882	0.656	1	18.8	60	6.667	2	1	0.857	17.647	2.617	9.333	6.495	71.25	77.745	0.661	0.203	0.12
P40015	262.701	18	3.928	0.615	0.889	15	72.286	4.714	2	0	0.955	12.5	2.954	6.038	0	72.458	72.458	0.015	-0.004	0.2
P40016	208.952	35	3.587	0.367	0.771	22.519	50.083	5.5	6	1	0.687	21.739	3.637	8.77	8.616	42.504	51.12	0.082	0.207	0.19
P40018	203.825	16	3.871	0.32	0.125	1	9.571	4.714	4	2	0.74	38.462	2.699	5.206	31.227	67.627	98.854	0	0.038	0.05
P40021																					Poor prediction
P40024	227.157	18	3.783	0.585	0.722	12	55.375	4	3	0	0.937	31.25	2.046	5.354	3.259	56.759	60.017	0.005	-0.022	0.09
P40028																					Poor prediction
P40032	379.122	50	3.996	0.482	0.5	21.68	26.429	3.929	6	-1	0.983	43.333	4.199	10.192	33.326	89.364	122.69	0.333	0.045	0.07
P40034	87.717	20	3.8	0.522	0.45	8	56.333	5	2	1	0.982	29.412	1.055	2.715	5.446	13.284	18.73	0.001	0.057	0.23
P40046	167.645	17	4.096	0.716	0.765	12	72.25	5.25	2	0	0.897	21.429	1.326	2.916	4.286	41.059	45.345	0.001	0.035	0.21
P40047	530.052	49	3.791	0.439	0.755	31.189	50.5	4.556	6	0	0.982	22.222	5.258	13.699	36.607	125.098	161.705	0.651	0.214	0.18
P40048																					Poor prediction
P40054	711.823	57	3.911	0.473	0.649	33.568	29.75	3.812	7	-1	0.964	34.211	4.967	15.102	38.772	211.335	250.107	0.541	-0.246	0.18
P40055	233.693	15	3.766	0.71	0.933	13	82.6	4.4	0	0	0.461	29.412	3.474	6.672	0	49.513	49.513	0.051	0.174	0.56
P40056																					Poor prediction
P40059																					Poor prediction
P40061	574.966	37	4.006	0.649	0.649	22.667	48.167	4.25	5	1	0.832	26.471	4.442	10.8	12.924	179.937	192.861	0.084	-0.296	0.21
P40064	1943.68	173	3.972	0.47	0.671	58.879	30.5	4.167	12	0	0.291	35.052	8.279	19.873	180.713	367.119	547.832	0.298	-0.501	0.4
P40065																					Poor prediction
P40066	1846.69	209	3.86	0.484	0.335	31.171	26.239	4.283	26	2	0.992	45.217	11.401	33.745	182.559	268.094	450.653	0.876	0.114	0.11
P40069	730.982	69	4.046	0.537	0.739	40.078	39.867	4.467	6	0	0.95	34.146	5.347	15.583	78.991	113.259	192.25	0.226	-0.073	0.38
P40070																					Poor prediction
P40072																					Poor prediction
P40073																					Poor prediction
P40075	656.212	53	3.976	0.565	0.509	22.963	14.538	4.846	8	3	0.974	33.333	5.001	12.475	36.496	124.386	160.882	0.638	0.303	0.07
P40078	743.01	60	3.907	0.496	0.583	16.686	1.462	5.308	10	6	0.923	36.17	7.572	20.53	97.825	140.085	237.91	0.351	0.261	0.2
P40084	1061.06	87	3.891	0.514	0.54	21.447	3.947	4.158	12	-1	0.849	33.333	9.431	24.112	70.938	220.026	290.963	0.975	0.364	0.13
P40086	3682.31	502	3.936	0.475	0.59	61.777	33.875	3.8	31	4	0.92	37.551	16.132	45.121	171.557	784.959	956.516	1	0.243	0.7
P40087	176.074	17	4.129	0.604	0.412	6	59.4	5.2	2	1	0.927	30.769	1.736	4.014	20.535	21.737	42.272	0.001	0.099	0.28
P40089																					Too short
P40090	1091.27	58	4.183	0.565	0.603	25.886	57.455	4.682	10	-2	0.96	32.653	6.894	18.606	78.858	220.996	299.854	0.343	-0.044	0.54
P40091																					Poor prediction
P40094																					Poor prediction
P40096	538.472	48	3.933	0.622	0.646	24.581	35.083	4.667	6	3	0.921	25.641	5.538	14.208	24.71	126.801	151.511	0.784	0.369	0.14
P40106	763.72	78	3.799	0.443	0.346	18.222	27	3.833	14	-2	0.957	45.455	6.708	14.423	70.154	140.085	210.239	0.689	0.343	0.06
P40107	253.742	18	3.982	0.638	0.722	12	54.333	3.333	1	0	0.971	35.294	3.843	8.523	9.665	83.326	92.992	0.053	0.094	0.27
P40150	290.51	18	3.995	0.78	0.5	8	23.875	5	5	2	0.984	33.333	3.291	7.322	6.451	39.852	46.303	0.006	0.119	0.2
P40152	437.093	24	3.969	0.718	0.875	12.286	73.571	4.857	2	0	0.845	26.923	6.466	14.284	3.237	97.818	101.054	0.853	0.418	0.27
P40160	992.508	84	4.129	0.472	0.762	54.531	27.682	4.182	8	1	0.918	27.083	5.883	14.463	78.615	228.222	306.836	0.197	-0.383	0.19
P40161	141.493	18	3.758	0.678	0.722	12	50	5.333	2	0	0.085	30.769	1.253	3.257	16.072	35.021	51.093	0.007	-0.046	0.08
P40164	1076.4	82	3.975	0.515	0.524	26.791	27.842	4.579	9	0	0.871	32.787	8.139	23.049	115.443	166.969	282.412	0.009	-0.139	0.29
P40167																					Poor prediction
P40186	240.371	30	3.677	0.354	0.967	24.552	91.083	5.083	1	0	0.747	20.833	3.844	10.309	5.402	70.042	75.444	0.767	0.161	0.11
P40202	295.277	20	3.871	0.615	0.5	9	32.75	4.5	4	0	0.9	45.455	3.626	9.284	53.993	22.945	76.938	0	0.044	0.04
P40204																					Too short
P40208																					Poor prediction
P40215	1528.49	134	3.977	0.473	0.687	37.174	27.655	4.345	15	4	0.954	31.765	9.869	23.833	120.127	313.389	433.516	0.902	-0.184	0.37
P40217	874.218	68	4.146	0.595	0.574	22.974	36.909	4.818	11	5	0.862	32.203	8.587	23.02	78.548	177.521	256.07	0.94	0.279	0.4
P40302	234.603	15	3.827	0.67	0.6	8	35.714	3.571	3	-1	0.854	35.294	3.125	5.956	17.188	35.021	52.209	0.002	0.156	0.07
P40303	208.08	20	3.995	0.603	0.4	7	37.333	7	3	1	0.998	43.75	1.983	5.322	28.168	48.305	76.473	0.001	-0.03	0.36
P40308	675.928	63	4.028	0.561	0.683	39.535	31.556	5.222	6	-1	0.217	34.211	4.574	12.858	64.42	128.009	192.429	0.689	-0.081	0.24
P40316																					Poor prediction
P40318																					Poor prediction
P40319	272.714	21	4.215	0.741	0.857	17	86.143	5.429	2	0	0.982	22.222	2.762	6.312	2.165	54.343	56.508	0.013	0.015	0.45
P40327	195.644	15	4.259	0.675	0.4	5	34.5	4.5	2	-1	0.911	30.769	1.433	4.259	11.897	42.267	54.164	0.001	-0.08	0.15
P40335	146.819	17	4.032	0.703	0.471	7	34.571	3.857	3	0	0.923	43.75	1.502	2.988	15.288	22.945	38.233	0.001	0.015	0.23
P40339	71.071	18	3.462	0.397	0.5	8	34.429	4.714	3	3	0.97	35.714	1.459	2.985	7.544	8.453	15.998	0.001	0.099	0.13
P40340																					Poor prediction
P40341	225.022	16	3.811	0.555	0.812	11.385	81.8	5.2	1	0	0.663	22.222	3.824	7.552	2.143	55.551	57.694	0.01	0.133	0.43
P40343																					Poor prediction
P40344	215.754	18	3.724	0.587	0.944	16	63	5.5	3	0	0.385	18.75	2.183	5.386	5.357	30.191	35.548	0.006	0.061	0.64
P40345	1200.23	127	3.996	0.494	0.898	62.596	72.263	5.211	6	1	0.362	15.584	7.991	21.249	38.75	406.971	445.72	0.983	-0.439	0.65
P40347	836.565	58	4	0.664	0.759	24.318	21.857	4.786	11	1	0.998	31.818	7.667	16.633	72.275	150.954	223.228	0.574	0.351	0.27
P40348	723.362	49	3.901	0.547	0.408	10.1	16.583	4.333	6	2	0.932	30.556	6.301	13.238	51	155.784	206.784	0.005	-0.011	0.06
P40350	357.967	30	4.045	0.644	0.7	20	59.75	3.625	1	0	0.882	27.273	2.801	6.157	7.544	116.962	124.506	0.043	-0.202	0.15
P40352																					Poor prediction
P40353	1034.69	157	3.9	0.463	0.72	65.115	29.793	4.586	16	3	0.917	30.864	7.902	22.376	77.092	259.64	336.732	0.978	0.025	0.61
P40356																					Poor prediction
P40357																					Poor prediction
P40358	308.297	31	3.779	0.595	0.935	27.655	53.5	5.333	2	1	0.976	16.667	3.212	8.117	5.357	83.326	88.684	0.253	0.043	0.11
P40359	349.948	18	4.064	0.697	0.667	9.333	64.571	5	2	-1	0.814	27.778	3.76	10.631	19.286	76.081	95.367	0.067	0.042	0.09
P40360	2600.53	258	4.039	0.433	0.465	59.917	10.061	4.364	20	2	0.444	39.683	9.914	23.721	311.245	477.013	788.258	0.001	-0.865	0.23
P40362	175.698	17	4.074	0.481	0.529	8	-22.2	3.4	3	0	0.923	41.667	1.197	3.003	20.49	20.53	41.02	0.001	0.009	0.13
P40367	726.927	125	3.874	0.501	0.904	64.513	64.08	4.52	7	0	0.774	17.143	7.162	20	25.759	171.879	197.638	0.992	0.308	0.69
P40368	401.555	23	4.238	0.448	0.391	8	37	5.5	3	1	0.523	37.5	2.821	7.22	51.629	79.703	131.333	0.001	-0.224	0.16
P40395	373.323	53	3.885	0.47	0.698	24.703	37.385	5	8	1	0.818	34.211	5.348	12.584	31.294	73.665	104.959	0.388	0.133	0.11
P40414	271.572	16	3.89	0.758	0.562	8	7.75	4	2	0	0.991	38.889	3.885	7.662	20.645	50.72	71.366	0.149	0.31	0.09
P40416	647.235	53	4.02	0.417	0.943	38.8	89.6	5	1	0	0.871	11.765	5.32	11.671	8.572	174.215	182.787	0.887	0.182	0.35
P40422																					Too short
P40438	4646.66	554	3.888	0.461	0.321	28.124	22.185	3.967	50	2	0.654	44.521	16.676	41.922	580.371	671.442	1251.81	0.002	0.528	0.26
P40450																					Poor prediction
P40453																					Poor prediction
P40454	1413.25	157	3.901	0.429	0.726	58.018	25.64	4.12	10	2	0.637	29.762	8.175	20.132	88.169	372.345	460.515	0.807	-0.366	0.39
P40457																					Poor prediction
P40458																					Poor prediction
P40460	603.92	38	4.174	0.729	0.632	16.583	52.556	5.444	6	1	0.987	28.125	5.497	12.953	22.501	108.687	131.187	0.209	0.196	0.48
P40462	414.739	53	4.029	0.55	0.642	27.294	54.091	4	4	1	0.952	25	4.132	10.576	45.134	67.627	112.761	0.089	0.102	0.22
P40465	212.49	29	4.042	0.55	0.517	14	37.125	5.375	5	0	0.928	35	2.068	5.995	24.776	48.305	73.081	0.006	0.083	0.07
P40466	282.115	23	3.953	0.612	0.13	2	-12.5	2.625	6	-2	0.839	55.556	3.327	7.58	11.852	45.89	57.742	0	0.181	0.12
P40469	284.295	21	3.876	0.622	0.381	7	43.556	4.889	5	-1	0.949	35	4.136	10.085	22.567	56.759	79.326	0.002	0.068	0.09
P40471	240.239	17	4.034	0.697	0.235	3	27.444	2.667	4	0	0.942	52.941	2.292	6.002	26.831	28.983	55.814	0	0.001	0.07
P40472	1145.93	153	3.962	0.444	0.542	42.916	52.556	4	8	2	0.999	28.767	6.983	16.641	99.061	237.903	336.964	0.287	-0.244	0.31
P40477																					Poor prediction
P40479	625.626	38	4.237	0.514	0.553	11.619	46.462	4.154	5	1	0.869	33.333	5.822	14.707	49.73	131.631	181.361	0.217	0.28	0.28
P40482	156.308	21	3.863	0.43	0.571	11	49.4	5.6	5	3	0.844	35.294	1.971	4.688	9.732	33.814	43.545	0.01	0.018	0.11
P40484																					Poor prediction
P40485	303.638	16	4.127	0.755	0.312	4	46.429	4	3	0	0.917	36.842	3.279	7.043	18.48	77.288	95.769	0.001	-0.04	0.17
P40487	352.979	58	3.895	0.462	0.655	36.474	50.769	4.846	6	0	0.938	28.125	3.726	8.542	22.656	104.964	127.62	0.658	0.277	0.13
P40492	258.483	15	4.005	0.588	0.8	11	56.4	4.2	1	-1	0.884	30.769	2.145	4.782	15	31.398	46.399	0.002	0.078	0.4
P40494																					Poor prediction
P40495	329.987	28	4.014	0.483	0.607	16	21.2	3.3	4	0	0.905	38.095	3.173	7.647	9.732	94.195	103.927	0.032	-0.059	0.18
P40498	947.961	71	4.204	0.514	0.69	44.082	3.062	3.875	8	-4	0.599	32.609	5.104	11.644	67.856	198.843	266.699	0.133	-0.285	0.1
P40501	321.284	20	4.064	0.734	0.5	8.4	57.375	3.5	2	0	0.996	35	3.762	8.538	6.429	80.911	87.34	0.003	0.003	0.24
P40505																					Poor prediction
P40506	416.809	23	4.169	0.594	0.217	4	43.5	4.625	3	-3	0.997	38.095	3.147	8.172	51.452	61.589	113.041	0	-0.15	0.11
P40507																					Poor prediction
P40509	382.305	24	4.186	0.73	0.917	20.818	61.167	4.833	2	-1	0.937	22.727	3.394	8.271	10.715	83.326	94.041	0.478	0.162	0.26
P40510	551.63	52	3.872	0.456	0.673	31.657	29.286	3.786	6	-1	0.965	32.353	4.474	12.947	31.117	173.898	205.015	0.435	-0.148	0.14
P40515	178.099	25	3.993	0.581	0	0	11	5.75	3	2	0.574	50	1.514	3.999	39.148	27.775	66.923	0	0.174	0.04
P40517																					Poor prediction
P40526	1246.51	153	4.046	0.503	0.49	35.52	50.375	4.812	17	4	0.831	32.941	8.724	24.75	82.183	243.941	326.124	0.985	0.166	0.48
P40527	1503	177	3.909	0.489	0.712	53.492	42.818	4.152	12	2	0.805	33.645	9.489	23.91	117.475	334.75	452.226	0.952	-0.113	0.61
P40530	2227.04	221	4.029	0.501	0.661	64.342	47.828	4.931	16	4	0.612	29.268	9.456	25.446	129.947	447.436	577.383	0.88	-0.553	0.64
P40535																					Poor prediction
P40540	407.546	18	4.191	0.778	0.611	9.818	58.333	4.833	2	0	0.982	33.333	3.926	8.77	12.924	70.042	82.966	0.046	0.31	0.27
P40541	569.206	69	3.891	0.535	0.638	26.136	29.769	4.769	6	1	0.832	32.609	6.412	17.357	58.235	108.687	166.921	0.867	0.292	0.17
P40548	423.443	26	4.05	0.743	0.538	10.714	5.875	3.25	5	-2	0.959	38.462	4.993	11.85	21.429	90.572	112.001	0.061	0.372	0.07
P40553	217.97	19	3.905	0.654	0.526	9	26.125	4	5	1	0.99	37.5	1.986	6.089	25.086	35.021	60.107	0.014	0.175	0.07
P40554																					Too short
P40556	2329.19	268	3.928	0.463	0.444	33.933	29.157	4.02	28	1	0.682	38.562	11.859	32.905	194.908	475.627	670.535	0.951	0.209	0.24
P40557	334.275	47	3.807	0.477	0.553	24	37.308	4.769	6	2	0.867	31.25	3.728	10.587	34.552	55.551	90.103	0.699	0.159	0.14
P40558	722.231	68	3.951	0.449	0.441	22.867	38.688	4.688	6	2	0.862	34.884	5.678	13.921	73.014	89.364	162.379	0.082	0.378	0.09
P40559	821.424	47	3.977	0.568	0.723	16.412	36.267	5	7	-2	0.579	26.087	8.982	22.505	68.795	157.388	226.182	0.283	0.035	0.37
P40562	626.038	51	3.92	0.498	0.824	35.81	48.222	4.667	4	0	0.431	25	4.969	12.299	52.878	155.764	208.642	0.502	-0.272	0.09
P40563																					Poor prediction
P40564	422.071	38	3.928	0.479	0.842	30.125	48.385	3.308	3	0	0.828	29.032	3.967	10.447	13.035	142.5	155.535	0.207	-0.124	0.13
P40565	209.014	19	4.107	0.704	0.526	9	32.286	4.857	5	0	0.803	41.176	1.996	5.204	13.951	66.42	80.371	0.01	-0.041	0.06
P40568																					Poor prediction
P40571	703.314	60	3.955	0.609	0.583	25.314	7.286	5.071	11	4	0.873	36.957	6.484	16.665	82.205	144.915	227.121	0.038	0.188	0.12
P40573	214.846	16	3.869	0.67	0.75	11	64.429	4.286	2	0	0.533	31.25	3.394	6.545	29.173	38.644	67.817	0.102	0.259	0.05
P40577																					Poor prediction
P40581	307.895	38	4.077	0.602	0.5	18	7.875	3.875	4	-1	0.966	36.364	2.715	7.414	23.771	64.004	87.776	0.359	0.343	0.06
P40693	442.638	24	3.991	0.555	0.5	10.833	47.083	4.583	5	2	0.982	30.435	3.738	8.779	25.936	108.687	134.623	0.043	-0.095	0.06
P40825	244.076	20	3.952	0.711	0.85	16	19	3.571	2	0	0.952	26.316	2.624	5.989	11.786	54.343	66.129	0.028	-0.012	0.11
P40850	111.654	15	3.533	0.343	0.467	6	53.7	5.2	5	0	0.951	33.333	2.794	5.542	6.495	14.492	20.987	0.003	0.159	0.23
P40851	272.127	20	3.809	0.505	1	19	93	5	0	0	0.597	0	2.479	6.668	0	60.381	60.381	0.01	-0.018	0.29
P40857	919.423	73	4.036	0.457	0.795	51.931	30.5	4.625	11	1	0.826	32.653	5.149	14.691	61.516	150.954	212.469	0.494	-0.216	0.22
P40917																					Poor prediction
P40955	609.071	36	3.969	0.651	0.5	10.667	34.273	5.182	6	2	0.937	31.429	5.756	13.148	39.843	92.987	132.831	0.002	0.078	0.26
P40956	146.432	15	3.713	0.622	0.867	12	2.667	3.667	2	-1	0.1	30.769	1.404	4.277	31.205	19.322	50.527	0.006	0.012	0.17
P40957	200.796	15	3.763	0.699	0.867	12	65.5	4.5	1	0	0.97	26.667	2.893	7.038	4.308	44.682	48.99	0.026	0.156	0.32
P40958	654.735	61	3.956	0.5	0.328	18.8	26.6	4.533	9	0	0.938	40.909	6.114	17.292	97.923	141.292	239.216	0.435	0.1	0.08
P40959	726.344	54	4.039	0.518	0.759	32.439	44.6	4.6	5	0	0.578	24.39	5.425	12.328	61.582	153.369	214.951	0.058	-0.249	0.29
P40961	329.842	17	4.063	0.722	0.882	13.333	65.167	3.5	0	0	0.824	29.412	3.748	10.58	3.214	62.797	66.011	0.087	0.121	0.41
P40963	987.487	85	4.039	0.511	0.482	32.488	44.81	4.429	8	0	0.945	36.207	6.031	17.14	95.129	224.619	319.748	0.655	-0.248	0.37
P40968	1679.03	145	3.93	0.487	0.607	41.705	5.593	4.074	17	-1	0.611	37.363	8.46	19.339	150.535	328.475	479.01	0.034	-0.214	0.08
P40969	330.027	17	4.023	0.728	0.706	11	39.2	3.6	2	-1	0.982	33.333	3.332	7.9	7.5	70.042	77.543	0.009	-0.013	0.27
P40970	355.145	60	3.87	0.443	0.983	54.678	49.462	5.154	6	0	0.976	14.286	3.766	9.532	18.392	102.648	121.04	0.667	0.224	0.27
P40988	428.817	47	4.24	0.547	0.766	34.556	52	4.111	2	0	0.94	25.926	3.762	9.589	12.88	96.61	109.49	0.724	-0.018	0.33
P40989	4274.38	576	3.941	0.464	0.403	50.431	28.16	4.08	50	10	0.838	39.661	18.25	48.149	456.436	821.742	1278.18	0.962	0.007	0.45
P40991	474.918	23	4.123	0.547	0.522	9.833	47.333	4.5	2	-2	0.257	30	4.459	9.654	36.474	83.326	119.8	0.002	-0.036	0.17
P40992	167.341	17	4.063	0.671	0.588	9	28.2	6	4	2	0.973	35.714	1.57	4.014	8.66	41.059	49.72	0.001	-0.036	0.15
P40993	301.971	17	4.148	0.664	0.176	2	22.571	4	3	3	0.908	41.176	3.323	6.937	28.101	57.966	86.068	0	0.087	0.05
P40994	259.491	23	4.152	0.557	0.565	12	30.571	3.714	3	1	0.907	33.333	2.194	4.072	19.286	51.928	71.214	0.002	0.019	0.08
P41056	411.233	27	4.193	0.732	0.556	14	12.556	4.667	5	3	0.991	40	3.42	8.24	11.852	67.627	79.48	0.129	0.444	0.12
P41277	387.656	22	3.907	0.572	0.455	8.2	33.8	4.7	4	3	0.969	30.435	4.142	8.298	13.973	74.873	88.846	0.044	0.154	0.05
P41318	462.977	20	4.057	0.677	0.25	2.8	41.455	3.545	4	-1	0.907	47.619	4.073	11.34	27.902	89.364	117.267	0.001	0.059	0.12
P41338	724.119	69	3.869	0.472	0.696	37.792	38.391	3.783	6	0	0.936	37.778	5.529	14.72	47.365	181.936	229.301	0.814	0.114	0.1
P41543	243.382	17	4.268	0.496	0.529	8	37.167	5.667	2	2	0.854	30.769	1.73	3.957	22.633	65.212	87.845	0	-0.116	0.11
P41546																					Poor prediction
P41695																					Poor prediction
P41697																					Poor prediction
P41735	373.05	68	3.831	0.45	0.662	43.422	54.625	3.25	1	0	0.952	27.5	3.81	9.315	12.88	98.53	111.41	0.781	0.2	0.16
P41800	579.035	72	3.929	0.473	0.944	57.588	78.923	5.231	3	1	0.805	17.778	4.867	12.134	5.402	194.428	199.83	0.916	0.138	0.23
P41805	156.987	17	3.912	0.507	0.824	13	43	4.857	4	1	0.698	23.077	1.73	3.322	9.732	35.021	44.753	0.012	0.103	0.06
P41807	1107.78	113	4.08	0.501	0.469	30.868	46.333	4.286	8	3	0.61	37.097	6.592	15.628	87.164	245.861	333.025	0.605	-0.133	0.2
P41808	991.973	142	3.804	0.457	0.486	34.58	32.727	4.227	12	2	0.508	35.526	6.998	17.545	101.248	235.487	336.736	0.388	-0.08	0.2
P41809																					Poor prediction
P41810	505.845	42	4.171	0.58	0.81	32.176	43.3	4.4	4	-1	0.963	20.69	4.29	11.805	22.523	114.725	137.247	0.562	-0.034	0.4
P41811	242.284	27	4.132	0.591	0.296	7	41.556	4.444	4	0	0.841	35	1.897	3.713	29.04	53.136	82.176	0.001	-0.115	0.13
P41812	1784.77	191	4.027	0.468	0.518	31.697	31.162	4.595	19	7	0.886	37.143	9.082	22.129	172.85	324.436	497.286	0.233	-0.221	0.26
P41813																					Poor prediction
P41816	730.543	50	4.027	0.56	0.66	24.485	30.308	5.077	6	1	0.815	29.73	5.841	11.571	61.715	130.741	192.455	0.108	-0.05	0.16
P41821	536.769	24	4.456	0.495	0.458	8.909	49.375	4.625	3	0	0.568	33.333	4.093	11.04	52.767	130.424	183.191	0.002	-0.291	0.18
P41832																					Poor prediction
P41833	2502.47	165	4.109	0.503	0.618	36.627	15.414	4.966	21	5	0.535	32.432	11.325	34.888	195.771	479.646	675.417	0.494	-0.5	0.34
P41834	194.836	25	3.918	0.629	0.88	21	84	5.5	1	0	0.917	15.789	1.734	5.503	0	38.644	38.644	0.014	0.148	0.84
P41835	367.91	16	4.069	0.742	0.562	8	40	3.833	3	-1	0.889	40	4.042	9.195	25.715	87.483	113.198	0.003	-0.085	0.08
P41895																					Poor prediction
P41896																					Poor prediction
P41901	884.967	87	4.089	0.409	0.621	38.667	51.438	4.688	6	1	0.562	24	6.038	15.611	87.408	193.22	280.628	0.436	-0.15	0.35
P41903	1935.4	224	4.037	0.516	0.446	47.28	36.721	3.907	18	3	0.854	39.669	9.573	24.49	156.269	374.365	530.634	0.606	-0.256	0.26
P41909	609.661	66	3.96	0.515	0.212	13	-3.25	6.25	8	6	0.395	48.649	5.03	15.132	48.481	65.212	113.693	0	0.25	0.41
P41911	161.089	20	3.945	0.502	1	19	63	4.25	1	0	0.984	13.333	1.562	3.222	1.071	60.381	61.453	0.005	-0.03	0.1
P41920	259.493	20	3.925	0.568	0.45	8	34.167	4.333	3	2	0.999	35.714	2.063	4.251	13.035	71.25	84.285	0.004	0.001	0.12
P41921	244.527	16	4.32	0.755	0.5	7	16.75	5.5	3	2	0.999	31.25	1.682	4.216	11.875	53.136	65.01	0.001	-0.106	0.13
P41939	315.476	20	4.184	0.757	0.75	14	43.429	3.857	2	-1	0.865	27.778	3.576	7.69	8.594	76.081	84.674	0.225	0.079	0.13
P41948	351.491	24	4.027	0.746	0.875	16.476	80.571	4.571	0	0	0.994	21.739	4.507	10.761	2.143	82.119	84.262	0.041	0.144	0.32
P42073																					Poor prediction
P42835																					Poor prediction
P42836	301.128	17	4.205	0.771	0.941	15	66.167	4.667	2	0	0.998	15	3.088	6.106	4.286	45.89	50.176	0.002	0.111	0.57
P42837	1351.35	108	4.106	0.479	0.472	33.765	25.739	4.435	12	2	0.785	35.294	7.326	19.701	143.996	258.987	402.983	0.41	-0.311	0.16
P42838	64.836	20	3.588	0.487	0.5	9	35.222	5	4	2	0.962	28.571	0.885	2.042	1.071	8.453	9.525	0.001	0.15	0.16
P42839																					Poor prediction
P42844	1356.51	111	4.005	0.443	0.441	27.918	28.704	4.407	15	0	0.86	38.235	7.938	20.257	129.239	229.271	358.51	0.383	-0.022	0.08
P42845																					Poor prediction
P42935	376.382	56	3.799	0.464	0.804	43.467	29.083	4.167	8	0	0.848	27.273	4.381	8.255	24.754	95.403	120.157	0.338	0.25	0.08
P42939	368.164	33	3.93	0.533	0.303	9	44.25	3.375	2	0	0.207	50	3.477	9.097	64.442	55.551	119.993	0.181	0.29	0
P42945	720.365	69	4.049	0.513	0.536	22.541	43	4.286	6	-1	0.694	27.907	5.916	15.726	66.541	153.685	220.227	0.091	0.02	0.39
P42949	452.878	24	4.154	0.769	0.542	10.923	42.286	3.429	2	0	0.366	33.333	4.136	12.286	17.165	71.25	88.416	0.348	0.2	0.17
P42951	1153.14	147	3.838	0.452	0.497	31.479	27.355	4.774	20	4	0.662	35.955	9.252	22.022	83.255	252.394	335.649	0.934	0.286	0.13
P43122	173.285	15	4.224	0.669	0.733	10	22.286	4.143	4	-1	0.93	28.571	1.797	3.821	17.143	26.568	43.711	0.003	-0.023	0.11
P43123	195.84	17	3.963	0.557	0.471	7	-17.833	2.333	2	0	0.724	38.462	1.822	4.114	8.638	60.381	69.019	0.002	-0.03	0.1
P43321	196.567	15	3.964	0.611	0.067	0	24.5	4	3	-1	0.988	53.333	1.684	5.268	21.518	26.568	48.086	0	0.134	0.06
P43497																					Too short
P43534	473.445	61	3.897	0.501	0.525	29.75	35.353	4.118	8	2	0.982	29.268	4.261	9.159	33.68	143.054	176.734	0.756	0.048	0.18
P43535	229.453	15	4.222	0.708	1	14	47.333	4.333	1	-1	0.922	16.667	2.063	4.889	3.214	43.475	46.689	0.006	-0.011	0.39
P43555	871.872	71	4.134	0.478	0.563	31.65	33.231	4.385	7	-1	0.35	35.556	5.65	12.609	133.835	170.276	304.11	0.147	-0.173	0.1
P43558	597.913	53	3.862	0.545	0.491	21.231	41.222	4.389	8	-1	0.906	40	5.289	11.302	37.656	120.03	157.686	0.462	0.349	0.22
P43561	301.9	21	3.938	0.661	0.905	16.737	69.6	5.4	3	0	0.943	18.182	4.063	9.49	2.143	99.026	101.168	0.174	0.008	0.11
P43563																					Poor prediction
P43564																					Poor prediction
P43565																					Poor prediction
P43567	470.1	22	4.146	0.541	0.318	6	47.9	4.2	4	-1	0.94	34.783	4.166	8.902	54.667	97.818	152.484	0.002	-0.072	0.13
P43571	864.772	86	4.007	0.576	0.86	52.027	71.5	4.65	5	1	0.962	20	6.491	14.763	21.473	220.996	242.469	0.846	0.114	0.41
P43572	698.855	46	4.1	0.577	0.848	28.718	45.462	5	6	0	0.539	21.951	5.556	12.874	37.656	150.954	188.609	0.046	-0.099	0.6
P43573																					Poor prediction
P43583	2833.74	230	4.104	0.551	0.278	11.969	17.75	4.396	29	0	0.895	39.752	15.483	46.751	321.716	448.03	769.747	0.001	0.157	0.16
P43585	206.638	18	3.965	0.622	0.778	13	74.333	4.167	0	0	0.962	18.75	1.81	4.444	3.237	35.021	38.258	0.002	-0.001	0.56
P43586	532.222	35	4.209	0.512	0.457	14.625	37.167	5.667	3	3	0.532	33.333	4.008	10.286	43.5	123.178	166.678	0.167	0.011	0.09
P43587	122.828	17	3.633	0.458	0.235	3	14.5	6.75	3	3	0.911	35.714	1.786	4.785	25.153	42.267	67.42	0.001	0.046	0.19
P43588	375.422	18	4.127	0.74	0.833	13.2	61	3.333	0	0	0.975	29.412	3.643	9.73	5.379	102.648	108.028	0.211	-0.076	0.23
P43593	481.428	42	3.909	0.56	0.571	17.083	23.769	4.231	9	2	0.93	33.333	4.793	10.361	28.929	83.326	112.256	0.01	0.111	0.12
P43594	164.573	15	4.204	0.655	0.6	8	-18.75	5	4	2	0.994	33.333	1.107	3.679	6.473	59.174	65.647	0.002	-0.148	0.23
P43601	223.157	16	3.929	0.592	0.25	3	21	4.286	3	0	0.983	31.25	2.963	5.741	9.71	50.72	60.43	0	0.044	0.08
P43603																					Poor prediction
P43605	343.523	30	3.974	0.561	0.867	25	42.375	5	3	1	0.935	29.167	3.158	8.224	28.168	65.766	93.934	0.052	-0.005	0.08
P43609	331.535	19	3.944	0.659	0.526	7.8	10	4.143	6	-1	0.92	33.333	4.106	10.914	13.929	84.534	98.463	0.032	0.053	0.09
P43616	260.436	16	4.178	0.759	0.375	5	28.5	6	3	2	0.973	35.714	2.077	6.206	26.786	41.059	67.846	0.001	-0.027	0.08
P43618																					Poor prediction
P43633																					Poor prediction
P43635	367.811	26	3.945	0.562	0.692	13.667	55.8	4	4	0	0.874	30.435	4.706	10.571	39.688	80.911	120.599	0.011	0.127	0.12
P43636	882.349	98	4.049	0.49	0.612	41.8	45.235	4.706	8	2	0.816	25.926	6.897	18.806	82.139	206.821	288.96	0.468	0.011	0.39
P43639	532.351	53	4.072	0.569	0.66	34	38.2	4.9	5	-1	0.946	27.778	4.231	12.258	64.487	89.364	153.851	0.176	0.034	0.25
P43682																					Too short
P45818	878.898	49	4.168	0.48	0.653	26.625	46.357	4.714	7	2	0.732	26.316	5.565	13.809	75.622	223.411	299.033	0.477	-0.332	0.22
P45976																					Poor prediction
P45978																					Poor prediction
P46367	201.671	20	3.96	0.56	0.65	12	40.667	4.222	4	1	0.987	33.333	2.156	4.284	8.638	35.021	43.659	0.001	0.099	0.2
P46654	282.379	29	3.911	0.518	0.931	26	26.75	4.75	2	0	0.734	33.333	2.309	5.842	18.458	44.682	63.14	0.15	0.286	0.08
P46655	356.359	55	3.842	0.553	0.545	28.533	40.933	3.267	4	-1	0.935	42.424	3.216	8.391	20.358	79.703	100.061	0.086	0.013	0.16
P46669	612.183	41	4.126	0.459	0.561	21.739	61.308	4.846	5	2	0.923	31.034	4.438	9.62	63.902	97.818	161.72	0.019	-0.097	0.26
P46672	461.43	50	3.857	0.502	0.4	13.3	34.562	3.75	5	2	0.979	38.889	5.278	12.359	25.848	110.903	136.751	0.336	0.192	0.08
P46673	712.83	42	4.05	0.658	0.667	18.429	32	4.636	7	-2	0.876	31.579	6.263	15.002	41.942	139.748	181.69	0.075	-0.033	0.3
P46674																					Poor prediction
P46675	238.694	19	4.076	0.737	0.895	16	23.5	3.25	3	0	0.654	20	1.373	4.93	2.143	60.381	62.524	0.06	-0.08	0.12
P46676																					Poor prediction
P46677																					Poor prediction
P46678																					Poor prediction
P46680	316.472	27	4.003	0.63	0.444	11	36.182	4.455	4	1	0.977	39.13	3.326	7.533	23.616	80.911	104.527	0.01	-0.056	0.05
P46681	109.014	29	3.632	0.437	0.483	13	30.857	4.714	4	0	0.95	36.842	1.882	4.589	9.643	28.983	38.626	0.005	0.036	0.09
P46682	60.685	20	3.547	0.432	0.65	12	44.714	4.571	3	1	0.925	38.462	0.918	2.007	0	6.038	6.038	0.004	0.098	0.19
P46943	335.719	24	4.107	0.498	0.292	6	57.286	5.286	3	-1	0.802	31.579	3.132	7.182	39.644	72.458	112.102	0	-0.143	0.13
P46944	200.293	48	3.743	0.488	0.938	44	17.5	4.6	7	0	0.766	17.241	2.794	6.017	6.539	41.139	47.678	0.435	0.13	0.25
P46946																					Poor prediction
P46947																					Poor prediction
P46948	531.612	32	4.063	0.659	0.594	10.737	46.444	4	3	-1	0.957	32.258	7.025	19.235	44.018	123.178	167.196	0.122	0.156	0.35
P46951	531.039	52	3.835	0.556	0.75	25.436	41.077	4.462	6	0	0.959	28.205	5.873	10.944	34.287	133.235	167.522	0.187	0.019	0.2
P46957	515.403	24	4.246	0.487	0.5	10.5	30.5	4.75	5	1	0.859	32	3.869	8.799	25.87	90.572	116.442	0.022	-0.043	0.15
P46959	928.493	73	4.052	0.5	0.384	19.214	35.167	5.083	7	-1	0.705	35.556	5.546	19.347	115.266	166.653	281.918	0.223	-0.094	0.13
P46962	440.281	41	4.206	0.505	0.78	31	52.286	5.571	4	1	0.957	37.037	3.733	9.316	35.734	85.9	121.634	0.18	0.106	0.22
P46963	249.781	21	3.953	0.648	0.857	17	98.5	6	1	0	0.757	14.286	2.825	5.993	1.094	71.25	72.344	0.094	-0.008	0.1
P46964	328.516	20	3.977	0.734	0.95	17.474	68.333	3.667	0	0	0.997	15.789	3.24	9.148	3.214	84.534	87.748	0.031	0.041	0.29
P46971	638.687	79	4.169	0.549	0.861	58.147	73.417	5.583	4	1	0.969	22.727	5.038	14.454	21.65	154.735	176.385	0.454	0.09	0.53
P46972	170.175	15	4.003	0.636	0.933	13	-3.75	3.5	4	-1	0.525	33.333	1.578	3.245	10.715	31.398	42.113	0.189	0.114	0.09
P46984	271.967	17	3.794	0.581	0.824	12.429	40.75	3.875	2	0	0.951	31.579	3.506	8.743	18.237	90.572	108.809	0.06	-0.094	0.09
P46985	383.022	23	4.026	0.603	0.913	20	71.5	6.25	1	1	0.69	28.571	3.367	9.22	32.586	49.513	82.099	0.126	0.022	0.27
P46989	104.571	18	3.494	0.336	0.278	4	51	5.111	6	-1	0.97	43.75	2.331	4.809	5.357	14.492	19.849	0.001	0.242	0.1
P46990	344.934	16	3.922	0.541	0.312	4	46.625	3.625	2	-1	0.954	38.889	4.108	8.626	38.794	80.911	119.705	0	-0.039	0.08
P46995	354.935	16	4.055	0.737	0.688	9.818	11.833	5.833	5	2	0.713	20	4.006	7.563	9.665	78.496	88.161	0.011	-0.002	0.13
P47001	1621.07	194	4.038	0.485	0.407	43.316	39.069	4.241	12	0	0.884	35.052	8.25	18.158	179.057	251.187	430.244	0.053	-0.113	0.18
P47002	263.368	23	3.979	0.507	1	22	95.9	5.2	0	0	0.938	5.263	2.37	5.669	0	71.25	71.25	0.069	-0.013	0.14
P47006																					Poor prediction
P47008	919.378	127	3.799	0.449	0.583	48.027	50.033	5.1	14	3	0.824	32	7.613	20.159	70.154	169.068	239.222	0.978	0.373	0.64
P47011	373.503	36	3.847	0.469	0.972	33.943	57.778	4.556	2	0	0.898	20	3.4	8.179	8.594	73.824	82.417	0.509	0.129	0.34
P47013	683.499	61	4.067	0.518	0.852	49.308	55.8	5.7	6	1	0.933	25.581	4.673	12.571	32.365	124.386	156.751	0.246	0.017	0.57
P47016	1365.58	185	3.846	0.452	0.492	46.462	18.946	4.27	23	5	0.85	39.216	7.758	19.102	139.413	281.773	421.186	0.847	-0.2	0.08
P47017	709.77	70	3.968	0.513	0.457	25.562	0.5	5.167	10	0	0.967	37.778	5.622	16.664	82.338	128.009	210.347	0.301	0.162	0.1
P47024																					Poor prediction
P47025																					Poor prediction
P47026	438.418	26	4.279	0.551	1	24.385	77.714	4.429	1	0	0.887	4.545	3.664	9.74	3.214	125.593	128.808	0.122	-0.127	0.37
P47027																					Poor prediction
P47029																					Poor prediction
P47032	426.73	15	4.29	0.706	0.533	6.75	41.4	4	2	1	0.044	29.412	3.927	9.936	18.392	92.987	111.379	0.008	-0.083	0.19
P47033																					Poor prediction
P47035																					Poor prediction
P47037	195.022	15	3.939	0.49	0.533	7	25.2	6	4	1	0.887	35.714	1.852	4.055	17.387	36.229	53.616	0	-0.013	0.15
P47039	111.869	30	3.808	0.514	0.2	5	45.111	3.889	3	1	0.986	38.889	1.288	3.175	7.522	15.699	23.222	0.001	0.115	0.1
P47041																					Poor prediction
P47043																					Poor prediction
P47045	321.845	16	4.162	0.464	1	15	42.833	4.333	0	0	0.805	6.667	3.323	7.522	10.715	121.97	132.685	0.034	-0.207	0.18
P47047	438.212	16	4.361	0.724	0.312	4	29.143	6.143	6	3	0.905	42.857	2.01	4.707	19.375	55.551	74.926	0	-0.129	0.16
P47050	1458.35	140	4.019	0.493	0.686	58.208	36.375	4.833	15	2	0.414	28.571	9.989	28.557	168.055	346.589	514.644	0.883	-0.603	0.55
P47054	8831.7	818	4.039	0.482	0.383	39.789	21.6	4.096	72	-6	0.598	41.763	20.049	52.509	1052.5	1389.39	2441.89	0	-0.529	0.29
P47057	621.812	93	3.82	0.439	0.473	38.045	31.05	4.7	13	1	0.961	38.776	5.458	17.442	58.478	155.784	214.262	0.938	0.141	0.21
P47058	314.574	27	4.247	0.627	0.852	22	55	4	1	1	0.995	20	2.44	6.291	19.419	91.364	110.783	0.062	-0.15	0.09
P47061	2176.41	186	3.895	0.475	0.532	33.414	33.312	4.469	14	3	0.724	37.391	12.016	33.565	191.052	434.409	625.461	0.977	-0.24	0.33
P47068																					Poor prediction
P47069																					Poor prediction
P47074																					Poor prediction
P47075	529.99	37	4.08	0.652	0.649	20.833	70	4.4	2	0	0.878	27.273	4.263	11.629	12.858	90.572	103.43	0.363	0.034	0.5
P47076	434.937	26	4.287	0.509	0.077	1	7.625	4.125	5	-1	0.15	60	3.116	6.222	88.28	47.098	135.378	0	-0.059	0.12
P47077	95.681	19	3.67	0.47	0.474	8	39	4	4	1	0.966	30.769	1.235	2.789	5.357	37.436	42.794	0.002	0.014	0.09
P47082	376.22	39	3.846	0.519	0.923	33.167	62.4	4.7	2	0	0.959	14.815	3.423	8.881	1.071	87.008	88.08	0.321	-0.016	0.42
P47083																					Poor prediction
P47093	339.041	21	3.969	0.622	0.429	8	55.444	3.889	3	0	0.922	38.095	3.738	9.164	48.238	53.136	101.373	0.002	0.273	0.13
P47096	1203.49	129	3.961	0.513	0.488	33.206	17.655	4.241	16	1	0.807	43.421	7.704	20.93	133.184	218.778	351.962	0.622	-0.024	0.03
P47098																					Poor prediction
P47100																					Poor prediction
P47102	431.6	71	3.943	0.521	0.662	45.149	34.417	4.417	5	0	0.897	34.286	3.39	9.591	32.564	103.856	136.42	0.595	-0.069	0.17
P47103	244.758	21	4.035	0.483	0.619	12	40.889	4.667	4	2	0.981	33.333	2.294	5.289	36.894	33.893	70.787	0.014	0.068	0.09
P47104	380.634	54	3.817	0.385	0.926	46.92	72.737	4.316	2	0	0.811	20.588	4.226	9.864	8.594	91.443	100.037	0.826	0.072	0.15
P47110																					Poor prediction
P47112	238.444	39	4.158	0.551	0.692	26	63.364	4.545	3	0	0.961	28.571	1.853	5.353	11.786	47.097	58.884	0.037	0.185	0.2
P47113																					Poor prediction
P47114																					Poor prediction
P47116																					Poor prediction
P47119	173.822	15	4.019	0.619	1	14	65	5	0	0	0.984	7.692	1.947	4.269	0	64.004	64.004	0.005	-0.065	0.14
P47120	554.199	46	3.985	0.52	0.457	19.048	14.933	3.533	7	-1	0.989	35.294	4.968	12.129	36.717	114.23	150.947	0.476	0.137	0.08
P47122	144.607	16	4.12	0.739	0.812	12	46.75	5.25	2	1	0.687	21.429	1.088	3.475	4.286	35.021	39.307	0.006	-0.002	0.23
P47124	301.784	22	4.019	0.684	0.773	14.353	8	3.333	2	-2	0.868	33.333	4.172	10.821	16.072	66.736	82.808	0.012	0.077	0.13
P47128	338.69	26	4.152	0.632	0.885	22	44	5.25	4	-1	0.86	22.727	3.157	7.034	6.429	70.042	76.471	0.606	0.202	0.21
P47134																					Poor prediction
P47136																					Poor prediction
P47142	244.929	34	4.199	0.637	0.824	27	24.778	4	5	0	0.992	26.087	1.851	5.704	15	85.742	100.742	0.444	-0.105	0.08
P47143	843.182	110	3.79	0.424	0.464	40.588	27.906	3.188	12	-3	0.908	44.928	7.481	16.675	88.723	150.221	238.944	0.835	0.345	0.23
P47154	1080.73	92	3.954	0.638	0.75	30.406	65.667	4.042	3	0	0.93	22.667	8.935	23.621	21.473	287.079	308.552	0.989	0.22	0.37
P47156	295.639	21	3.928	0.594	0.905	18	49	5.143	2	1	0.94	31.579	2.963	6.878	34.552	35.021	69.573	0.014	0.034	0.18
P47158	1647.73	203	3.979	0.439	0.478	56.124	25.2	4.367	15	0	0.456	39.806	9.508	22.405	241.786	288.623	530.41	0.292	-0.377	0.11
P47160																					Poor prediction
P47164	1274.54	157	3.848	0.424	0.548	40.209	31.824	4.676	19	2	0.931	37.634	9.081	26.124	146.803	233.31	380.112	0.911	0.129	0.34
P47168	392.671	24	4.111	0.599	0.542	12	54.714	6.143	4	2	0.936	39.13	3.667	8.254	35.557	74.873	110.43	0.013	0.028	0.09
P47169	282.036	57	3.665	0.452	0.596	32.294	24.385	3.846	8	-2	0.919	30.303	3.597	8.701	15.067	59.174	74.241	0.621	0.163	0.1
P47170																					Poor prediction
P47171	925.461	112	3.985	0.457	0.661	53.865	38.955	5	11	2	0.819	28.571	6.527	17.327	67.856	179.937	247.793	0.823	0.007	0.6
P47176	205.554	23	3.996	0.578	0.304	6	12	4.571	5	1	0.902	35.294	2.05	5.303	12.902	41.059	53.961	0.001	0.126	0.08
P47178																					Poor prediction
P47190	635.22	48	4.169	0.559	0.792	31.421	52.75	4.583	5	1	0.968	29.412	5.401	14.552	33.37	134.205	167.575	0.276	-0.007	0.41
P47818	308.841	20	3.948	0.621	1	16.7	83.5	5	1	0	0.977	11.111	4.147	9.904	0	94.195	94.195	0.172	0.14	0.2
P47821	405.464	27	3.999	0.613	0.741	18.2	66.625	4.375	1	0	0.931	19.231	4.035	10.622	3.214	82.119	85.333	0.488	0.236	0.35
P47822	247.025	15	3.856	0.643	0.867	9.231	13.333	5.5	4	2	0.884	21.053	4.702	9.985	8.594	101.104	109.698	0.219	0.255	0.05
P47912	1855.34	160	4	0.469	0.663	42.34	41.611	4.139	14	1	0.667	36.735	13.708	34.91	149.752	435.954	585.706	0.948	-0.29	0.33
P47977																					Poor prediction
P48016	579.673	60	3.826	0.433	0.567	20.294	48.1	4.3	7	-2	0.413	32.558	8.257	20.401	51.762	99.026	150.787	0.423	0.288	0.35
P48164	639.527	51	3.992	0.545	0.569	19.655	12.143	4.357	8	1	0.955	32.432	5.679	14.151	69.016	106.271	175.287	0.029	0.314	0.07
P48231	348.624	25	3.884	0.495	0.96	22.083	64.556	5	3	2	0.62	21.739	3.962	8.274	7.611	106.271	113.882	0.117	-0.075	0.17
P48236	770.164	89	4.049	0.524	0.865	52.857	66.864	4.409	5	0	0.968	21.429	6.551	18.208	23.616	170.909	194.525	0.843	0.043	0.66
P48237	2397.57	255	3.92	0.453	0.494	43.365	34.429	4.357	20	0	0.458	39.2	9.661	22.588	275.147	422.67	697.817	0.053	-0.645	0.23
P48240	342.807	35	3.838	0.444	0.514	13.111	30.1	5	7	1	0.853	28	4.088	9.881	11.852	70.042	81.895	0.632	0.443	0.11
P48360	187.267	15	3.877	0.686	0.867	12	56.333	4.333	1	0	0.061	15.385	1.299	3.164	10.715	32.923	43.637	0.001	-0.064	0.26
P48363	160.426	17	3.843	0.491	0.765	12	5.75	5.5	2	2	0.785	23.077	1.91	3.812	5.468	64.004	69.472	0.023	-0.017	0.04
P48412																					Poor prediction
P48415																					Poor prediction
P48439	807.334	70	4.158	0.566	0.786	41.709	52	3.643	3	1	0.913	29.545	5.542	13.401	34.53	230.657	265.187	0.58	-0.054	0.47
P48445	379.821	44	4.121	0.525	0.727	31	17	3.769	7	1	0.484	34.483	3.236	6.805	15	97.818	112.818	0.119	-0.116	0.23
P48510	688.623	91	3.974	0.481	0.462	36.667	35.75	4.583	7	0	0.701	36.17	5.091	12.155	79.974	154.081	234.055	0.425	0.046	0.18
P48524	924.791	59	3.997	0.532	0.441	13.615	45	5.1	8	0	0.825	39.216	7.476	17.246	84.778	161.327	246.105	0.008	-0.093	0.19
P48558	1008.5	40	4.148	0.527	0.75	17	68.9	4.5	4	-1	0.936	25	7.23	18.88	22.678	265.737	288.415	0.373	-0.163	0.38
P48559																					Poor prediction
P48561																					Poor prediction
P48562																					Poor prediction
P48563	898.917	72	4.038	0.606	0.722	31.692	29.4	4.467	10	2	0.879	35.294	8.175	22.257	84.658	175.106	259.764	0.47	0.204	0.29
P48566	763.196	93	4.03	0.532	0.452	33.286	28.864	4.5	10	1	0.972	35.088	5.343	13.928	55.021	153.369	208.389	0.489	0.008	0.33
P48581	291.651	37	3.871	0.549	0.649	23	60	5	3	1	0.907	33.333	2.964	7.209	12.946	102.648	115.594	0.44	-0.042	0.1
P48582	518.425	52	4.05	0.454	0.615	17.312	37.769	5.154	8	-2	0.881	33.333	5.879	14.561	57.925	112.309	170.235	0.017	-0.055	0.26
P48813	388.186	35	4.04	0.652	0.8	26.214	50.889	4.667	3	0	0.94	24	4.088	9.557	11.786	65.212	76.998	0.153	0.19	0.52
P48836	140.041	15	4.113	0.682	0.133	1	-11.75	3.75	3	0	0.993	54.545	0.813	2.489	27.096	15.699	42.795	0	0.263	0.05
P48837																					Poor prediction
P49017	273.257	17	4.197	0.507	0.529	8	47.5	5.5	3	0	0.939	33.333	2.238	7.111	31.139	44.682	75.821	0.001	-0.047	0.1
P49018	402.002	15	4.191	0.632	0.067	0	-21.333	3.833	3	-1	0.336	42.105	4.678	9.642	34.353	77.288	111.641	0	0.004	0.06
P49095	181.313	27	3.665	0.371	1	26	44.083	4.167	0	0	0.991	5.263	2.696	6.371	2.143	45.89	48.033	0.225	0.126	0.19
P49166																					Too short
P49334	419.806	21	3.913	0.719	0.667	9.571	40.429	4.429	4	1	0.978	32	5.252	11.528	8.616	90.572	99.188	0.123	0.439	0.13
P49435	335.863	35	4.076	0.611	0.886	30	27.125	5	4	0	0.831	24	2.787	8.958	43.058	83.326	126.384	0.399	0.078	0.12
P49573																					Poor prediction
P49626	360.275	18	4.122	0.725	0.667	10	43	3.286	2	-1	0.965	28.571	3.93	9.666	12.88	80.911	93.791	0.029	0.111	0.16
P49686																					Poor prediction
P49687																					Poor prediction
P49704	1105.78	113	3.943	0.483	0.504	45.825	24.5	4.7	12	2	0.662	39.706	8.011	21.403	152.988	164.396	317.384	0.682	0.13	0.11
P49723	459.609	71	3.756	0.4	0.634	38.489	48.059	4.647	8	2	0.865	30.769	4.912	12.273	26.986	123.178	150.164	0.775	0.103	0.33
P49775	346.573	22	4.093	0.567	0.773	16	60.556	4.444	2	1	0.848	26.316	2.338	7.186	9.842	84.534	94.376	0.02	-0.121	0.1
P49955	651.236	79	3.961	0.458	0.671	42.189	34.5	4.389	8	2	0.705	25.532	5.702	15.297	44.018	146.024	190.042	0.919	0.069	0.31
P49956	183.802	22	4.042	0.543	0.091	1	-7.857	6.143	7	4	0.957	52.941	1.8	4.447	26.986	24.153	51.138	0	-0.004	0.25
P49957	1103.53	159	3.905	0.476	0.403	39.875	24.333	4.611	24	5	0.951	44.444	8.438	23.709	134.321	148.538	282.86	0.918	0.338	0.16
P50076	573.307	67	4.038	0.526	0.731	41.265	42.231	4.231	3	0	0.96	19.512	4.949	12.969	19.286	124.465	143.751	0.589	0.086	0.44
P50079	623.793	54	3.993	0.551	0.574	21.677	23.857	4.571	10	0	0.972	34.286	5.957	15.819	83.906	91.78	175.685	0.044	0.066	0.11
P50082	905.382	78	3.91	0.482	0.59	35.435	50.5	4.25	8	0	0.811	28	6.249	14.827	65.536	182.589	248.125	0.766	-0.14	0.3
P50085	287.24	21	3.708	0.619	0.667	10	50.333	4.889	4	2	0.773	30.435	5.001	12.403	8.572	73.665	82.237	0.244	0.302	0.11
P50087	528.059	32	4.074	0.588	0.969	29.29	72.364	4.636	3	1	0.796	16	4.062	8.922	1.071	173.898	174.97	0.53	-0.107	0.2
P50090	619.032	41	3.933	0.452	0.732	21.933	33.625	5.25	4	2	0.644	32.258	5.14	15.512	76.693	144.915	221.609	0.017	-0.318	0.12
P50091																					Poor prediction
P50094	480.368	40	3.935	0.602	0.475	9.368	28	4.154	6	-2	0.975	31.034	5.425	13.11	43.93	65.212	109.142	0.004	0.222	0.08
P50095	669.396	15	4.681	0.604	0.333	4	-1	5.286	6	1	0.851	45	4.076	9.264	63.637	50.72	114.357	0	-0.035	0.06
P50101	184.992	15	3.743	0.448	0.733	10	74.286	5.571	2	1	0.858	26.667	2.576	4.985	16.271	28.983	45.254	0.002	0.084	0.46
P50102	491.167	47	3.766	0.494	0.638	27.067	47.375	4.625	4	-1	0.972	32.258	4.449	12.436	54.799	72.458	127.257	0.249	0.251	0.09
P50105																					Poor prediction
P50106	73.743	16	3.604	0.655	0.375	5	-16	3.667	2	1	0.982	50	0.753	1.25	12.968	33.814	46.782	0.001	0.049	0.04
P50107	721.106	85	4.11	0.491	0.565	31.875	29.4	4.88	16	4	0.968	44.681	5.944	15.476	91.109	147.331	238.44	0.475	-0.018	0.18
P50108	162.841	16	3.958	0.757	0.812	12	60	6.667	2	1	0.709	14.286	1.429	2.794	18.303	28.983	47.286	0.002	0.012	0.33
P50110	237.798	18	3.953	0.649	0.444	7	38.4	5.1	6	3	0.946	42.105	2.741	8.187	21.473	54.343	75.817	0.003	-0.007	0.12
P50111																					Poor prediction
P50264	2424.59	375	3.901	0.448	0.44	41.685	30.5	3.9	28	-1	0.982	36.264	13.127	34.16	205.689	492.039	697.728	0.988	0.342	0.32
P50275																					Poor prediction
P50623	254.636	25	3.742	0.529	0.48	11	18.889	4.333	4	0	0.996	47.619	3.149	7.144	15	59.174	74.174	0.058	0.266	0.04
P50861	680.101	70	4.103	0.526	0.714	36.04	41	4.385	8	0	0.989	36.364	5.933	16.71	77.588	140.085	217.673	0.501	0.16	0.29
[truncated: 4,062 more rows]
