# Supplementary material for: A Machine Learning Model for the Proteome-Wide Prediction of Lipid-Interacting Proteins
Source: J Chem Inf Model. 2025 Sep 4;65(18):9623–38. doi: 10.1021/acs.jcim.5c01076 (PMC12458687; doi:10.1021/acs.jcim.5c01076)
Supplement: Supplementary file 7 [file ci5c01076_si_007.xlsx]

## Sheet: Table S6
Supporting file 6. SLiPP hits in the H. sapiens proteome
UniProt ID code	pock_vol	nb_AS	mean_as_ray	mean_as_solv_acc	apol_as_prop	mean_loc_hyd_dens	hydrophobicity_score	volume_score	polarity_score	charge_score	flex	prop_polar_atm	as_density	as_max_dst	surf_pol_vdw14	surf_apol_vdw14	surf_vdw14	druggability_score	fpocket_score	SLiPP_prediction_score	error
A0A087X1C5	3139.64	317	3.999	0.476	0.606	48.312	40.259	4.086	18	1	0.839	27.586	12.998	30.552	217.829	708.224	926.053	0.368	-0.599	0.81
A0A0B4J2F0																					Too short
A0A0B4J2F2																					Poor prediction
A0A0C5B5G6																					Too short
A0A0K2S4Q6	303.586	15	4.579	0.501	0.933	13	28.5	3.75	2	-2	0.606	20	2.156	4.37	20.358	103.757	124.114	0.004	-0.175	0.06
A0A0U1RRE5																					Too short
A0A1B0GTW7	483.794	29	4.282	0.541	0.379	8.727	46.154	3.692	2	0	0.903	29.167	3.734	10.254	40.715	96.61	137.326	0.001	-0.169	0.28
A0AV02																					Poor prediction
A0AV96																					Poor prediction
A0AVF1	202.875	20	3.871	0.489	0.75	14	53	5	4	4	0.965	33.333	1.957	4.723	9.842	35.021	44.864	0.01	0.089	0.27
A0AVI4	688.294	65	4.039	0.552	0.646	27.857	36.462	4.385	4	-1	0.577	26.19	6.272	14.565	43.08	149.746	192.826	0.508	0.296	0.3
A0AVK6																					Poor prediction
A0AVT1	211.274	28	3.844	0.614	1	27	22.167	5	4	2	0.888	10	1.995	5.841	5.357	39.852	45.209	0.164	0.038	0.14
A0FGR8	5389.06	520	4.01	0.466	0.55	63.867	45.59	4.602	32	0	0.641	30.435	15.016	38.526	373.292	1074.53	1447.82	0.05	-0.793	0.85
A0FGR9	550.49	31	4.139	0.628	1	29.871	83.786	5.429	2	0	0.907	3.448	3.843	8.256	0	166.633	166.633	0.305	-0.184	0.33
A0JLT2																					Poor prediction
A0JNW5																					Poor prediction
A0JP26																					Poor prediction
A0MZ66	396.391	20	4.099	0.701	0.65	11.231	55.667	5	2	0	0.986	28.571	4.62	9.518	9.665	109.894	119.559	0.03	0.088	0.15
A0PJK1	633.996	128	3.873	0.467	0.469	44.967	44.96	4.48	12	0	0.875	32.308	5.924	11.911	42.052	114.784	156.836	0.804	0.387	0.51
A0PJY2																					Poor prediction
A0PK00	443.205	40	4.171	0.581	0.6	22.833	54.833	5.333	3	-2	0.963	25	4.119	11.455	21.429	80.911	102.34	0.653	0.288	0.45
A0PK11	136.643	15	3.958	0.696	0.667	9	42.8	2.6	0	0	0.753	33.333	1.157	2.775	1.071	41.059	42.131	0.002	-0.032	0.27
A1A4S6	381.335	26	4.182	0.774	0.808	18.857	32	5	4	-1	0.975	25	4.461	12.623	20.358	95.224	115.582	0.207	-0.007	0.12
A1A4Y4	845.094	62	4.078	0.579	0.758	27.191	60.235	5.176	7	-1	0.855	28.846	7.325	19.689	48.481	170.276	218.757	0.929	0.363	0.54
A1A519																					Poor prediction
A1A5B4	1020.54	59	4.091	0.655	0.441	13.308	46.136	4.909	11	1	0.928	33.962	7.091	21.022	51.939	177.521	229.46	0.084	-0.165	0.39
A1A5C7	1779.92	168	4.068	0.499	0.542	44.659	36.139	4.194	17	2	0.869	35.354	8.857	20.708	132.83	340.174	473.004	0.328	-0.328	0.34
A1E959																					Poor prediction
A1KXE4																					Poor prediction
A1KZ92	125.262	16	3.937	0.691	1	15	55.333	4.667	1	0	0.151	16.667	0.682	1.724	4.286	41.059	45.345	0.003	-0.112	0.24
A1L0T0	703.005	86	3.989	0.601	0.709	54.098	27.062	3.875	8	0	0.935	34.615	6.024	17.538	45.51	140.481	185.991	0.821	0.007	0.27
A1L167	282.377	18	4.031	0.733	0.5	8	-7.667	3.667	5	1	0.868	38.889	3.198	8.019	16.072	61.589	77.661	0.005	0.007	0.05
A1L190																					Too short
A1L390																					Poor prediction
A1L3X0	580.687	102	3.748	0.42	0.667	39.471	47.826	4.174	10	2	0.914	29.508	6.174	13.517	23.793	119.139	142.933	0.939	0.322	0.29
A1L4H1																					Poor prediction
A1L4K1	208.038	15	4.025	0.691	0.667	9	47	4.4	2	1	0.922	31.25	1.919	4.023	16.249	18.194	34.443	0.001	0.084	0.43
A1X283																					Poor prediction
A1XBS5	503.478	41	4.004	0.464	0.683	24.214	48.9	4.3	3	0	0.662	25	4.329	11.343	32.454	124.524	156.978	0.689	0.091	0.12
A1Z1Q3	663.76	70	3.979	0.481	0.629	41.273	24.133	3.4	4	-1	0.992	37.209	4.483	12.366	45.333	174.274	219.607	0.663	0.02	0.18
A2A288																					Poor prediction
A2A2Y4	709.87	40	3.923	0.586	0.775	23.613	65.5	5.2	4	2	0.569	21.875	6.389	15.812	17.21	179.937	197.146	0.375	-0.133	0.2
A2IDD5																					Poor prediction
A2PYH4																					Poor prediction
A2RRP1	553.598	46	4.173	0.437	0.674	29.097	43.7	4	5	0	0.33	28.571	3.82	9.532	23.594	159.407	183.001	0.095	-0.279	0.49
A2RTX5	1463.22	159	4.027	0.481	0.61	43.732	34.9	5	17	4	0.734	34.783	8.804	20.072	122.226	255.76	377.985	0.679	0.123	0.32
A2RU14	837.004	58	3.99	0.483	0.845	39.551	65.333	4.333	2	-1	0.71	19.512	5.609	15.001	25.759	276.547	302.306	0.955	-0.189	0.14
A2RU30																					Poor prediction
A2RU49	1413.34	193	3.914	0.431	0.399	38.104	24.833	4.143	23	-2	0.97	40.196	9.001	20.267	159.439	228.242	387.681	0.778	0.072	0.18
A2RUB1																					Poor prediction
A2RUB6																					Poor prediction
A2RUC4	171.091	20	4.036	0.731	0.85	16	44	5.667	2	-1	0.999	25	1.277	4.393	18.215	25.36	43.575	0.011	0.009	0.27
A2RUH7	572.458	45	4.083	0.497	0.378	15.647	43.583	4.25	5	3	0.805	31.25	4.463	9.656	40.826	133.789	174.615	0.006	-0.059	0.17
A2VDJ0																					Poor prediction
A2VEC9																					Too short
A3KMH1	635.488	41	3.96	0.63	0.756	16.129	46.429	4.429	1	1	0.244	30.303	8.005	18.472	27.229	141.926	169.155	0.111	0.095	0.3
A4D0S4	709.356	43	4.125	0.518	0.837	33.444	52.3	4.1	3	-2	0.609	22.857	4.674	11.212	20.358	206.504	226.862	0.125	-0.359	0.49
A4D126	119.18	15	3.609	0.43	0.667	9	32.167	4.333	4	-1	0.989	38.462	1.913	4.288	1.094	42.267	43.361	0.009	0.064	0.16
A4D161	353.852	29	4.105	0.685	0.828	23	43.75	5.125	4	-1	0.945	23.077	2.989	6.071	32.166	72.458	104.624	0.227	-0.057	0.13
A4D1B5	474.616	45	4.047	0.47	0.533	21.917	37.385	4.308	7	1	0.86	36.667	4.138	10.795	44.284	106.271	150.555	0.014	-0.065	0.14
A4D1E9	498.328	53	3.819	0.4	0.547	27.862	46.692	4.615	5	1	0.564	34.375	4.576	9.596	32.631	139.986	172.616	0.428	0.082	0.18
A4D1P6	2283.46	230	3.992	0.447	0.526	55.868	35.342	4.053	18	-1	0.852	36.842	9.809	26.342	234.419	536.068	770.487	0.046	-1.125	0.36
A4D1T9	915.077	94	4.134	0.498	0.521	44.531	41.368	4.105	6	1	0.406	42.593	5.799	15.185	92.699	178.729	271.428	0.277	-0.126	0.2
A4D256	1156.72	118	3.957	0.519	0.551	34.338	16.619	4.619	14	2	0.81	34.667	10.704	25.492	86.004	274.132	360.136	0.925	0.189	0.35
A4D2B0	918.153	116	4.015	0.452	0.578	58.209	10.389	3.278	8	1	0.608	40	5.636	11.718	118.369	181.144	299.514	0.222	-0.124	0.06
A4D2B8																					Poor prediction
A4GXA9	717.8	76	3.832	0.551	0.737	45.321	52.5	4.875	6	0	0.896	24.49	6.642	19.146	40.915	148.538	189.453	0.937	0.37	0.46
A4UGR9																					Too short
A5D8T8	928.493	101	3.792	0.46	0.851	54.093	48.125	4.375	7	1	0.605	31.667	6.694	18.021	67.922	196.843	264.766	0.774	0.056	0.37
A5D8V6																					Poor prediction
A5D8V7	248.403	23	3.724	0.54	1	20.261	92.143	5	0	0	0.755	8.696	3.811	9.471	0	84.534	84.534	0.776	0.209	0.17
A5D8W1	454.23	33	4.063	0.631	0.909	22.467	51.4	4.8	3	0	0.922	25	5.228	13.104	30.045	111.102	141.147	0.476	0.007	0.13
A5LHX3	233.331	15	4.007	0.539	1	14	69.2	5.4	3	0	0.937	14.286	2.666	4.961	6.473	72.458	78.931	0.212	0.009	0.12
A5PKW4																					Poor prediction
A5PLL7	1414.23	175	3.909	0.5	0.537	43.426	30.658	3.895	17	2	0.94	34.615	8.748	25.059	73.324	352.627	425.951	0.996	-0.068	0.24
A5X5Y0	374.403	60	4.03	0.57	0.833	47.6	63.933	4.533	4	0	0.944	22.857	3.813	9.418	16.116	89.364	105.481	0.563	0.175	0.27
A5YKK6	807.4	83	3.978	0.474	0.771	48.812	38.312	4.562	7	0	0.606	28.302	5.991	15.461	56.247	190.785	247.032	0.861	-0.175	0.25
A5YM72	1435.78	161	3.991	0.436	0.484	31.385	49.147	4.059	8	2	0.737	28.409	8.957	23.944	117.674	315.408	433.083	0.383	-0.361	0.38
A6BM72	136.97	18	4.287	0.65	0.444	7	21.2	3.8	2	0	0.898	33.333	0.777	3.075	22.7	20.53	43.229	0.001	0.046	0.14
A6H8Y1																					Poor prediction
A6H8Z2																					Poor prediction
A6NC98	365.194	16	4.345	0.575	0.25	2.5	15.5	6	3	2	0.23	38.889	3.191	7.222	59.948	53.136	113.084	0	-0.088	0.15
A6NCS4																					Poor prediction
A6ND01	797.144	147	3.802	0.449	0.748	73.727	47.167	5.25	15	1	0.832	28.947	6.435	15.465	35.602	173.898	209.5	0.839	0.356	0.36
A6ND36																					Poor prediction
A6NDB9																					Poor prediction
A6NDE4																					Poor prediction
A6NDG6	239.01	20	3.769	0.468	0.9	16.889	2.7	2.9	4	0	0.986	29.412	3.345	7.774	9.776	76.081	85.856	0.05	0.007	0.06
A6NDV4	679.351	33	3.947	0.629	0.758	16.24	28.111	5.556	5	2	0.828	27.273	6.581	16.452	47.277	111.102	158.379	0.051	0.176	0.34
A6NED2	334.072	20	3.789	0.459	0.55	8.909	4.6	3.5	4	1	0.849	38.889	4.156	10.827	36.784	64.004	100.788	0.01	-0.025	0.03
A6NEM1	623.193	40	4.11	0.487	0.725	26.69	71.25	5.375	3	1	0.687	27.586	4.567	11.852	48.282	131.631	179.914	0.384	0.161	0.2
A6NFA1	200.988	15	4.011	0.77	0.933	13	-30.667	2.333	0	0	0.137	33.333	1.793	4.573	8.572	32.606	41.178	0.004	-0.031	0.31
A6NFQ2	381.473	31	4.017	0.544	0.194	5	-18.5	6.5	6	6	0.861	45.833	3.556	8.333	44.771	53.136	97.906	0	0.059	0.12
A6NFX1	1587.22	164	3.855	0.47	0.567	33.14	43.425	4.1	17	1	0.877	34.906	11.182	26.995	116.603	450.762	567.365	0.908	-0.171	0.39
A6NFY7	992.086	109	3.909	0.529	0.807	59.523	51.684	4.789	8	3	0.922	25.806	6.709	17.263	58.412	233.072	291.484	0.904	0.033	0.46
A6NGG8																					Poor prediction
A6NGQ2	587.785	43	3.991	0.539	0.419	15.222	47.429	5	3	0	0.545	37.5	5.184	10.471	75.688	105.064	180.752	0.005	0.225	0.11
A6NGU5	196.086	16	4.101	0.756	0.875	13	64.667	4.667	1	0	0.457	16.667	1.332	3.045	0	36.229	36.229	0.005	0.043	0.56
A6NHL2	556.945	57	3.989	0.553	0.579	27.818	20.444	4.778	6	-1	0.877	30.303	4.57	14.256	34.353	105.064	139.417	0.622	0.092	0.11
A6NHR9	1121.87	121	3.9	0.455	0.512	31.097	32.783	4.696	12	2	0.941	36.62	7.926	23.817	128.973	182.352	311.325	0.255	0.042	0.2
A6NI15																					Poor prediction
A6NI61	354.666	53	3.907	0.507	0.925	47.714	66.167	3.917	1	0	0.977	21.429	3.037	9.208	8.572	79.703	88.275	0.774	0.225	0.28
A6NI73	266.786	20	3.981	0.626	0.3	5	28.25	2.5	1	0	0.242	46.667	3.003	5.79	62.565	35.021	97.586	0	0.199	0.08
A6NIH7	419.614	71	3.888	0.45	0.817	50.069	62.05	5.3	7	1	0.954	17.5	4.616	11.369	26.831	112.309	139.14	0.812	0.199	0.22
A6NIX2																					Poor prediction
A6NJ46																					Poor prediction
A6NJ78	1006.43	125	3.769	0.46	0.688	48.93	23.5	4.5	10	-2	0.673	29.333	7.096	15.948	91.428	198.268	289.696	0.302	0.003	0.23
A6NK06	239.486	17	4.168	0.68	0.941	15	54.2	4.8	2	0	1	33.333	2.381	6.129	17.232	49.513	66.745	0.008	-0.028	0.17
A6NK58	193.95	19	3.953	0.672	0.421	7	27	6.2	4	1	0.922	37.5	1.295	3.94	37.944	26.568	64.511	0.001	-0.066	0.16
A6NK89	103.429	21	4.001	0.73	0.905	18	79.333	4.333	0	0	0.881	14.286	0.776	1.595	1.071	44.682	45.754	0.031	-0.021	0.25
A6NKB5																					Poor prediction
A6NL88																					Poor prediction
A6NMY6	553.897	54	3.871	0.569	0.537	24.621	25	4.071	9	2	0.982	42.5	6.312	15.746	80.448	72.458	152.906	0.289	0.097	0.09
A6NMZ7	3625.77	382	4.017	0.472	0.296	27.717	0.362	3.812	48	2	0.698	45.54	15.535	42.32	469.812	588.194	1058.01	0.006	-0.179	0.26
A6NNB3																					Poor prediction
A6NNM8																					Poor prediction
A6NNY8	1194.23	107	4.077	0.413	0.579	48.935	29.941	4.471	10	0	0.653	40.351	6.621	16.616	135.734	192.468	328.202	0.039	-0.291	0.16
A6NNZ2	148.306	18	4.129	0.692	0.056	0	4	4	4	0	0.908	42.857	1.18	3.366	23.727	32.606	56.333	0	-0.08	0.04
A6PVC2	515.349	44	4.017	0.473	0.591	24.615	49	4.4	1	0	0.651	26.923	3.87	9.668	56.92	167.86	224.78	0.16	-0.363	0.13
A7E2V4																					Poor prediction
A7E2Y1	288.742	20	4.037	0.689	0.8	14.875	37.8	5.6	3	0	0.919	18.75	3.466	7.326	0	46.602	46.602	0.04	0.128	0.5
A7KAX9																					Poor prediction
A7MCY6																					Poor prediction
A7MD48																					Poor prediction
A7XYQ1																					Poor prediction
A8CG34																					Poor prediction
A8K0Z3																					Poor prediction
A8K2U0	177.506	15	4.047	0.668	0.2	2	39.4	5	4	-1	0.987	50	1.556	4.15	23.572	22.945	46.517	0	-0.036	0.13
A8K4G0	1117.66	92	4.122	0.501	0.63	40.586	32.562	4.938	8	1	0.69	26.984	6.95	19.314	59.86	274.132	333.991	0.962	-0.207	0.29
A8K7I4	641.613	57	3.794	0.455	0.474	16.148	82.286	4.857	1	1	0.061	29.412	5.155	11.049	30.067	167.86	197.928	0.034	-0.209	0.23
A8K830																					Poor prediction
A8K8P3																					Poor prediction
A8K8V0																					Poor prediction
A8MPY1	241.244	17	3.92	0.748	0.353	5	20.6	2.4	3	0	0.973	50	3.413	7.38	18.215	37.436	55.651	0.002	0.175	0.13
A8MQ03																					Poor prediction
A8MQ27	682.009	34	4.045	0.646	0.559	11.263	39	4.7	5	-1	0.355	40	5.722	16.22	42.903	121.97	164.873	0.098	0	0.28
A8MT69																					Too short
A8MTA8																					Poor prediction
A8MTJ3	195.014	16	4.039	0.781	0.875	13	20	6.5	2	1	0.911	26.667	1.155	3.494	17.276	38.644	55.92	0.001	-0.112	0.07
A8MTQ0																					Poor prediction
A8MTZ0																					Too short
A8MU46																					Poor prediction
A8MUP2	948.628	118	3.95	0.476	0.559	39.333	39.667	4.722	8	3	0.633	33.846	6.511	16.765	77.388	215.987	293.375	0.181	0.042	0.19
A8MV65																					Poor prediction
A8MVW5	1127.69	80	4.156	0.447	0.45	23.333	52.062	4.438	6	-2	0.228	33.333	7.079	20.649	127.946	224.619	352.565	0.292	-0.219	0.47
A8MW92																					Poor prediction
A8MW95	206.299	16	4.106	0.669	0.5	7	64.167	4.833	3	0	0.765	42.857	2.023	3.791	9.687	38.644	48.331	0.001	0.117	0.1
A8MW99	783.154	106	3.889	0.441	0.679	59.472	37.294	4.529	8	2	0.49	31.034	5.797	16.245	65.647	181.144	246.791	0.857	0.094	0.23
A8MXD5	376.232	27	4.014	0.579	0.926	22.4	58.5	3.5	1	0	0.495	17.391	3.944	10.171	9.643	107.479	117.122	0.69	-0.061	0.26
A8MXV4	416.763	15	4.263	0.676	0.8	11	37.25	4.417	5	1	0.91	21.739	4.38	9.242	12.924	126.068	138.992	0.011	-0.152	0.11
A8MYU2	1149.99	148	3.82	0.415	0.581	51.744	43.065	4.129	11	2	0.691	35.366	8.465	25.083	108.704	295.453	404.157	0.996	-0.287	0.46
A8MZ59																					Poor prediction
A8TX70	561.411	32	4.169	0.542	0.531	11.412	56.7	4.1	1	1	0.654	29.63	5.398	13.482	42.274	125.732	168.005	0.017	-0.167	0.23
A9QM74	419.911	64	3.881	0.493	0.609	37.641	55.833	4.083	3	0	0.891	30.556	3.996	9.621	49.796	66.42	116.216	0.397	0.161	0.29
A9UHW6	585.663	36	4.189	0.533	0.583	16.381	16.231	4.923	9	2	0.809	39.286	5.811	16.08	45.444	102.648	148.092	0.432	0.346	0.07
A9YTQ3																					Poor prediction
B0I1T2	187.002	29	3.734	0.394	1	28	76.5	4.25	1	0	0.967	15	2.93	6.221	0	40.248	40.248	0.291	0.132	0.4
B0L3A2																					Too short
B0YJ81	3835.23	457	3.939	0.463	0.468	44.561	31.829	4.314	38	4	0.697	37.021	13.927	41.243	367.691	687.596	1055.29	0.288	-0.501	0.5
B1AK53																					Poor prediction
B2RTY4																					Poor prediction
B2RUY7	406.418	26	3.977	0.605	0.577	12.267	33.4	4.8	3	1	0.926	28	5.412	11.954	18.215	96.61	114.825	0.219	0.406	0.05
B2RUZ4																					Too short
B2RXF5																					Poor prediction
B2RXH2	301.014	19	3.907	0.487	0	0	31.375	5.125	5	2	0.898	66.667	2.849	8.18	56.026	10.869	66.894	0	0.032	0.15
B3KU38																					Poor prediction
B6A8C7	502.386	47	3.869	0.44	0.553	21	38.538	4.385	5	0	0.611	31.25	4.941	10.881	43.013	140.085	183.098	0.446	0.185	0.1
B7U540	335.636	23	3.899	0.756	0.739	11.647	56.167	3.833	2	0	0.986	33.333	5.124	11.724	12.858	74.299	87.156	0.031	0.178	0.25
B7ZAQ6	578.428	43	3.943	0.663	0.767	22.242	54.545	5.273	5	2	0.825	24.324	5.766	17.013	14.195	153.369	167.563	0.672	-0.035	0.32
C4AMC7																					Poor prediction
C9JE40																					Poor prediction
C9JLW8																					Too short
C9JR72	171.183	17	4.074	0.713	0.529	8	17.667	4.333	3	-1	0.938	46.154	1.611	3.267	16.094	24.153	40.247	0.002	0.028	0.1
C9JRZ8	1473.09	186	3.897	0.482	0.559	44.135	24.237	4.474	25	1	0.945	34.951	10.297	30.357	104.817	249.979	354.796	0.992	0.393	0.37
D3W0D1	224.762	18	4.365	0.542	0.278	4	54.222	4.778	4	0	0.963	35.714	1.658	3.431	19.331	37.436	56.767	0	0.019	0.15
D6RGH6																					Poor prediction
E0CX11																					Too short
F5H094	759.769	72	3.822	0.52	0.611	27.818	27.857	4.238	9	0	0.94	33.333	6.581	14.885	43.035	138.877	181.913	0.323	0.085	0.27
G2XKQ0	198.953	25	3.814	0.552	0.36	8	39	4.143	3	-1	0.963	31.579	2.265	7.507	19.286	47.098	66.384	0.054	0.103	0.02
H0YL14	661.274	41	4.006	0.643	0.756	19.613	49.375	5.5	3	3	0.974	28.571	6.278	14.28	41.49	131.631	173.121	0.77	0.367	0.3
K7EJ46																					Too short
K9M1U5	326.929	19	4.292	0.488	0.105	1	-3.875	3.625	6	1	0.366	56.25	2.797	6.913	31.227	48.543	79.77	0	0.034	0.08
L0R8F8																					Too short
M0R2J8																					Poor prediction
O00115	158.107	35	3.638	0.394	0.571	19	38.571	4	8	-1	0.991	45.833	2.187	4.577	4.286	31.398	35.684	0.402	0.455	0.11
O00116	3952.61	553	3.946	0.482	0.548	56.482	28.588	3.835	48	7	0.899	37.457	19.059	52.34	297.692	686.646	984.338	1	0.817	0.69
O00124	705.655	73	3.88	0.494	0.767	42.857	58	4.5	3	-1	0.44	30.435	5.771	12.936	39.666	179.046	218.712	0.759	0.178	0.15
O00139	206.013	15	3.987	0.604	0.4	5	11.5	6.25	3	3	0.851	42.857	1.51	3.803	28.323	33.814	62.136	0	-0.126	0.13
O00141	3257.51	316	3.983	0.462	0.494	36.269	29.238	4.381	31	3	0.693	35.955	12.504	30.765	279.863	659.108	938.971	0.007	-0.733	0.48
O00142	1507.14	191	3.923	0.485	0.45	44.442	24.825	4.425	26	3	0.958	43.81	10.179	25.29	171.491	230.894	402.385	0.254	0.256	0.45
O00144	646.685	72	4.166	0.503	0.903	56.154	46.364	4.636	2	-1	0.886	15	4.718	12.322	30.001	135.254	165.255	0.715	-0.061	0.63
O00148	555.997	23	4.028	0.689	0.435	9	48.571	4	3	1	0.151	44	4.518	10.558	57.186	107.479	164.665	0.003	-0.149	0.11
O00151	376.414	50	4.077	0.472	0.96	47	46.143	4.286	3	0	0.511	17.857	2.892	7.555	27.946	90.572	118.519	0.336	0.208	0.21
O00154	507.925	23	4.358	0.478	0.261	5	57.571	3.143	0	0	0.77	38.889	3.268	7.227	40.715	101.262	141.978	0	-0.17	0.29
O00155	495.528	40	3.945	0.533	0.8	22.188	54.188	3.562	4	0	0.981	29.412	5.463	13.466	9.643	144.915	154.559	0.774	0.113	0.23
O00159	520.128	38	3.97	0.701	0.921	26.457	52.429	4.857	3	1	0.848	20	5.225	11.919	12.924	121.079	134.003	0.475	0.095	0.21
O00160	203.114	15	3.987	0.57	0.533	7	0	4.25	2	1	0.904	33.333	2.247	4.529	11.963	31.398	43.361	0.001	0.023	0.18
O00161	154.903	28	3.71	0.51	0.786	21	30.167	4.167	3	-2	0.969	30	2.127	4.058	13.929	33.814	47.743	0.173	0.084	0.12
O00165																					Poor prediction
O00167																					Poor prediction
O00168																					Too short
O00170	192.635	22	3.751	0.54	0.864	18	50.5	5.167	2	2	0.996	16.667	2.582	5.634	4.374	41.059	45.434	0.024	0.147	0.22
O00175	470.162	45	3.793	0.458	0.533	19.5	16.5	5.125	6	3	0.976	37.931	4.659	11.798	53.276	118.348	171.624	0.17	0.198	0.05
O00180	387.843	52	4.102	0.515	0.962	48.96	78.75	5.125	2	1	0.854	10	3.261	7.958	0	140.085	140.085	0.701	0.113	0.34
O00182	400.452	22	3.987	0.722	0.545	9	31.75	4	1	0	0.136	28	4.172	10.034	33.481	67.627	101.108	0.007	0.057	0.06
O00186	157.689	17	3.798	0.592	0.647	10	40.667	4.667	2	0	0.938	33.333	1.98	4.606	20.424	18.194	38.618	0.001	0.021	0.1
O00187	176.685	15	3.98	0.688	1	14	20	4.5	1	1	0.969	16.667	1.304	3.259	9.71	27.775	37.485	0.004	0	0.16
O00189	679.273	49	4.204	0.533	0.653	30.25	51.333	4.111	3	-1	0.233	28.125	4.351	11.561	50.491	164.237	214.729	0.339	-0.212	0.57
O00192																					Poor prediction
O00194	479.829	39	3.821	0.564	0.59	14.87	35.889	5.111	5	-1	0.838	27.586	5.269	13.892	30.001	160.674	190.674	0.071	-0.169	0.16
O00198																					Too short
O00203	404.143	39	4.159	0.603	0.667	24.923	40.917	3.417	3	0	0.993	35.714	3.932	9.893	11.786	108.687	120.473	0.282	-0.06	0.38
O00204	1890.06	238	3.936	0.48	0.517	42.163	36.766	4.638	26	2	0.889	37.226	12.757	33.827	160.466	333.701	494.168	0.996	0.599	0.24
O00206	177.005	17	3.671	0.699	0.588	8.8	36.6	2.8	2	0	0.839	37.5	2.925	7.199	2.143	53.136	55.279	0.007	0.106	0.26
O00212	156.479	20	4.164	0.647	0.3	5	34	4	3	1	0.995	47.059	1.298	3.028	19.463	22.945	42.408	0	-0.037	0.11
O00213																					Poor prediction
O00214	602.034	30	4.074	0.503	0.7	13.333	25.545	4.364	5	0	0.834	33.333	6.024	14.816	53.905	131.79	185.695	0.061	-0.104	0.08
O00217	159.876	25	3.604	0.351	0.84	20	43.462	3.615	2	0	0.996	30	2.483	5.327	1.094	37	38.094	0.47	0.201	0.08
O00219	2557.38	313	4.006	0.477	0.639	73.19	36.041	4.612	29	3	0.958	34.194	11.183	30.897	149.056	543.433	692.489	0.986	-0.488	0.68
O00220																					Poor prediction
O00221																					Poor prediction
O00222	759.771	62	3.978	0.486	0.79	38.327	41.846	3.923	4	1	0.582	30	5.664	17.354	49.287	241.526	290.813	0.921	-0.371	0.2
O00231	171.347	21	4.106	0.734	0.857	17	69.25	4.5	1	0	0.952	20	1.263	3.763	2.143	37.436	39.579	0.01	0.012	0.34
O00232	194.223	15	4.103	0.723	0.867	12	-8.5	5	4	2	0.894	30.769	1.71	3.805	22.523	31.398	53.921	0.003	0.045	0.11
O00233	570.99	41	3.964	0.569	0.366	13.067	-8	5	5	-1	0.973	36.667	5.514	15.702	79.952	88.157	168.109	0.111	0.098	0.06
O00237	580.378	82	3.872	0.546	0.927	46.816	60.083	5	4	-1	0.917	15.094	6.793	18.443	10.737	199.259	209.995	0.99	0.032	0.46
O00238	147.038	16	3.919	0.569	0.562	8	43	6.5	2	2	0.832	46.154	1.217	2.989	29.483	31.398	60.881	0	-0.118	0.13
O00241	150.794	15	4.296	0.678	0.867	12	45.667	7	3	1	0.498	30.769	0.992	2.855	13.929	36.229	50.158	0.007	-0.072	0.14
O00244																					Too short
O00253																					Poor prediction
O00254	590.161	59	3.814	0.452	0.644	30.316	37.375	5.125	11	3	0.777	34.884	4.978	10.055	29.106	114.725	143.831	0.151	0.059	0.22
O00255	452.948	35	4.178	0.588	0.971	32.882	52.462	4.769	5	0	0.901	11.538	3.988	8.64	24.975	126.801	151.776	0.531	-0.184	0.35
O00257																					Poor prediction
O00258	570.773	35	4.213	0.638	0.857	27.067	64.636	4.364	3	0	0.574	20.69	4.895	12.953	8.616	131.057	139.673	0.932	0.337	0.41
O00264	437.918	54	3.962	0.504	0.926	44.36	72.182	5.727	4	1	0.975	17.143	4.6	10.13	21.518	117.14	138.658	0.424	0.103	0.13
O00267																					Poor prediction
O00268																					Poor prediction
O00270	839.474	92	3.945	0.533	0.728	46.896	42	4.368	7	1	0.661	29.825	6.023	17.327	22.7	213.097	235.797	0.982	-0.096	0.37
O00273	253.922	21	4.047	0.723	0.333	6	16.125	3.75	3	0	0.687	36.842	2.521	5.688	18.281	49.513	67.794	0.001	0.029	0.03
O00287																					Poor prediction
O00291	125.03	17	3.629	0.453	0.353	5	28.333	3.5	3	1	0.974	35.714	1.735	5.888	12.88	21.737	34.617	0.001	0.017	0.17
O00292	1431.79	128	4.135	0.493	0.547	36.886	29.148	3.815	13	-1	0.593	38.571	8.2	24.767	145.532	268.093	413.626	0.266	-0.178	0.2
O00294																					Poor prediction
O00299	203.658	16	4.171	0.709	0.625	9	68.25	4.75	1	0	0.995	23.529	2.092	5.049	17.254	36.229	53.483	0.06	0.077	0.08
O00300	386.051	39	3.915	0.609	0.667	24.385	39.5	4.8	6	1	0.911	37.931	3.796	8.231	37.7	82.119	119.819	0.261	0.151	0.07
O00303	701.515	60	4.164	0.447	0.7	40.19	25.75	3.5	2	0	0.448	25	4.863	9.898	37.501	218.165	255.666	0.567	-0.104	0.2
O00305	208.534	21	4.134	0.523	0.333	6	40.625	4.25	2	2	0.977	33.333	1.528	4.73	24.821	51.928	76.749	0	-0.139	0.1
O00308	700.209	41	4.219	0.501	0.829	31.059	37.5	4.125	5	-1	0.783	25	4.173	10.411	45.156	141.292	186.449	0.195	-0.271	0.38
O00311	124.795	15	4.117	0.665	0.467	6	53	5	3	0	0.991	33.333	0.863	1.782	13.929	22.945	36.874	0	-0.048	0.35
O00322	517.893	55	4.06	0.573	0.709	32.769	41.545	5	8	0	0.777	32.432	4.888	11.002	27.074	114.725	141.799	0.584	0.359	0.29
O00327																					Poor prediction
O00329	884.008	55	4.135	0.497	0.836	31.261	22.533	3.867	3	-2	0.46	20	6.261	17.688	44.04	203.99	248.03	0.555	-0.285	0.3
O00330	257.78	17	3.77	0.657	0	0	35.333	3.667	2	0	0.765	50	3.118	7.375	28.952	32.606	61.557	0	0.107	0.13
O00337	656.552	65	4.025	0.577	0.892	43.207	52.067	3.867	3	0	0.923	25	5.699	16.364	9.687	180.887	190.574	0.974	0.084	0.55
O00338	1670.08	231	3.929	0.438	0.515	48.975	24.119	4.69	27	11	0.971	36.667	10.917	29.453	117.399	301.57	418.97	0.998	0.298	0.39
O00339	1412.71	182	3.875	0.459	0.341	29	25.154	4.103	21	6	0.791	38.679	10.079	26.227	165.934	230.657	396.591	0.927	0.233	0.09
O00341	456.451	29	3.92	0.56	0.897	20.462	78.5	4.7	2	0	0.961	24	4.976	13.368	3.214	159.407	162.621	0.552	-0.113	0.19
O00358																					Poor prediction
O00370	466.635	35	3.929	0.453	0.371	12	-10	5.857	6	6	0.594	51.852	4.2	9.634	77.468	72.458	149.925	0	-0.102	0.14
O00391	1585.77	214	3.854	0.456	0.528	46.035	34.089	4.356	19	7	0.988	35	9.514	23.411	125.772	264.767	390.539	0.986	0.296	0.37
O00399	809.425	70	4.087	0.472	0.7	43.388	41.286	4.5	6	3	0.558	29.268	5.493	12.219	38.86	256.076	294.936	0.615	-0.167	0.29
O00400	762.818	53	4.025	0.638	0.792	24.476	46.154	4.462	7	0	0.943	22.222	7.005	18.379	29.129	150.954	180.082	0.54	0.102	0.38
O00401																					Poor prediction
O00408	896.228	99	4.191	0.472	0.636	46.667	48.524	4.238	8	-3	0.817	28	5.91	16.019	50.58	229.449	280.029	0.867	-0.16	0.49
O00409																					Poor prediction
O00410	127.093	25	3.865	0.553	0.64	15	19.429	3.571	2	-1	0.914	33.333	0.856	4.05	14.062	24.232	38.293	0.001	0.012	0.2
O00411	9355.35	873	4.031	0.461	0.296	26.039	12.31	4.134	83	16	0.581	44.541	21.807	47.021	1147.64	1497.97	2645.61	0	0.824	0.22
O00418	288.378	17	4.272	0.721	1	16	-22.667	5.667	3	1	0.074	33.333	2.441	5.401	19.308	42.267	61.575	0.001	-0.041	0.18
O00421	379.003	30	4.123	0.693	0.9	26	68.2	4.1	2	0	0.979	19.231	3.3	7.445	8.572	109.894	118.466	0.544	-0.056	0.15
O00422	411.635	26	4	0.611	0.654	15.412	23.333	5	8	1	0.999	50	4.491	9.645	42.119	86.949	129.068	0.036	0.23	0.05
O00423	271.838	40	3.774	0.451	0.625	24	46.75	4.812	9	1	0.986	41.379	3.221	8.067	34.508	35.021	69.529	0.664	0.106	0.1
O00425	159.585	28	3.87	0.502	0.393	10	36.2	5.2	3	2	0.896	36.842	1.605	3.771	25.153	27.775	52.928	0.003	0.059	0.09
O00429	531.138	47	3.799	0.473	0.66	26.645	50.462	4.462	4	-2	0.879	32.353	5.69	15.499	85.783	92.987	178.77	0.689	0.019	0.14
O00442	139.61	32	3.631	0.44	0.75	23	43.875	4.375	3	2	0.969	34.783	2.429	5.259	5.379	20.53	25.909	0.433	0.23	0.15
O00443	1121.05	64	4.045	0.481	0.688	16.727	48.8	4.867	6	0	0.458	25	9.157	19.317	130.886	216.165	347.051	0.002	-0.327	0.35
O00444																					Poor prediction
O00445	185.118	15	3.832	0.704	0.667	9	56	3.8	2	0	0.918	33.333	2.85	6.165	4.308	48.305	52.613	0.008	0.052	0.2
O00451	96.601	25	3.568	0.423	0.04	0	21.625	5.25	5	3	0.932	50	1.536	3.664	10.892	9.661	20.553	0	0.137	0.06
O00453																					Too short
O00459	619.814	54	4.08	0.563	0.648	22.571	27	4.5	6	-1	0.87	33.333	5.856	16.271	59.329	131.631	190.96	0.201	0.044	0.13
O00461																					Poor prediction
O00462	137.029	35	3.672	0.436	0.771	26	34.9	4.9	7	1	0.989	30	2.114	5.564	3.237	24.153	27.389	0.299	0.187	0.08
O00463	142.618	15	3.911	0.715	0.8	11	66.25	5	1	-1	0.816	21.429	1.821	3.99	2.143	38.644	40.787	0.025	0.098	0.23
O00468	225.221	21	4.192	0.48	0.286	5	41.714	5.571	4	0	0.484	33.333	2.027	5.661	37.634	57.154	94.788	0.001	-0.152	0.14
O00469	180.66	29	4.04	0.549	1	28	46	5	2	0	0.969	5.556	1.452	4.154	5.357	39.852	45.209	0.105	-0.008	0.44
O00470																					Poor prediction
O00471	427.712	26	4.083	0.544	1	24.538	78.222	5	2	1	0.813	13.636	3.838	9.204	1.071	117.14	118.211	0.423	-0.079	0.21
O00472																					Poor prediction
O00476	1411.36	144	4.113	0.486	0.729	59.448	44.464	4.036	7	-1	0.767	32.468	7.962	20.162	85.154	288.92	374.074	0.575	-0.074	0.5
O00478	520.806	58	3.875	0.516	0.483	22.071	39.444	6.444	7	2	0.915	30	5.003	12.831	68.321	82.277	150.598	0.099	0.171	0.15
O00481	759.006	100	3.954	0.436	0.5	38.08	45.875	4.75	9	0	0.673	29.091	5.644	13.551	96.962	192.013	288.975	0.739	-0.123	0.3
O00482	838.716	88	3.966	0.513	0.727	46.125	57.04	4.48	8	0	0.946	20.968	6.546	13.335	25.02	173.641	198.661	0.936	0.203	0.52
O00483																					Too short
O00487	198.333	17	3.871	0.555	0.706	11	13.286	4	3	2	0.598	31.25	2.181	4.488	22.501	19.322	41.823	0.007	0.121	0.09
O00488	153.12	35	3.864	0.426	0.457	15	48.8	4.1	2	0	0.648	40	1.748	5.22	11.897	30.349	42.246	0.42	0.302	0.06
O00499																					Poor prediction
O00501	322.502	33	4.077	0.566	0.879	28	63.375	5.5	4	-1	0.873	33.333	2.836	7.668	30.023	44.682	74.705	0.095	0.12	0.15
O00505	315.925	50	3.738	0.453	0.7	33.543	40.167	4.25	5	-1	0.965	33.333	3.282	8.334	22.611	61.589	84.2	0.164	0.102	0.22
O00506	931.514	69	4.275	0.392	0.826	55.579	54.875	5.875	4	3	0.642	23.077	4.451	10.345	50.305	229.113	279.418	0.161	-0.506	0.27
O00507	326.074	15	4.127	0.646	0.6	8	77.333	6.167	3	1	0.834	17.647	2.807	6.818	9.798	61.589	71.387	0.003	-0.042	0.14
O00512																					Poor prediction
O00519	523.331	104	3.999	0.505	0.74	74.312	56.05	4.25	5	0	0.98	29.412	4.404	9.952	20.38	125.019	145.399	0.818	0.306	0.51
O00522	469.865	63	3.993	0.469	0.54	31.471	37.2	4.933	7	4	0.975	26.316	4.271	9.791	23.771	128.009	151.78	0.328	-0.041	0.18
O00526	205.661	20	3.925	0.513	0.8	15	44.75	3.125	3	0	0.444	37.5	2.551	5.621	10.759	84.534	95.293	0.456	-0.016	0.08
O00533	698.061	30	4.313	0.48	0.867	21.615	48.167	4.25	3	-1	0.622	16.129	5.308	11.723	49.663	172.691	222.354	0.637	-0.315	0.34
O00541	1130.35	87	3.943	0.489	0.46	19.95	1.176	5.235	14	6	0.95	42.623	8.636	24.609	160.368	148.538	308.907	0.015	0.079	0.19
O00548	209.204	15	3.663	0.733	0.867	11.077	56.8	4.6	1	1	0.737	31.579	3.533	10.105	7.5	74.873	82.373	0.365	0.116	0.1
O00555																					Poor prediction
O00559																					Poor prediction
O00560	1376.18	120	3.913	0.44	0.617	54	28.353	3.882	6	0	0.514	31.667	6.933	17.644	95.935	305.53	401.465	0.679	-0.363	0.23
O00562	535.465	45	3.851	0.453	0.956	31.721	79.5	4.625	1	0	0.819	8.571	5.287	12.434	21.429	119.634	141.064	0.179	-0.027	0.19
O00566																					Poor prediction
O00567	691.217	42	4.156	0.626	0.476	13	34.25	5.375	6	0	0.949	33.333	5.882	14.012	66.266	105.064	171.33	0.005	0.215	0.32
O00571	255.109	15	4.086	0.692	0.2	2	41.75	4.25	2	0	0.964	35.714	2.09	5.569	26.786	47.098	73.884	0	-0.121	0.11
O00574	938.827	101	4.007	0.485	0.475	34.375	28.174	4.391	15	5	0.834	35	6.188	14.466	87.541	194.428	281.969	0.062	-0.004	0.2
O00584	300.889	20	4.072	0.643	0.5	9	15.333	5.667	6	0	0.993	31.818	3.506	6.991	19.331	49.513	68.843	0.002	0.065	0.13
O00585	284.214	18	4.129	0.664	0.444	7	-13.2	4.4	4	2	0.821	42.105	3.592	8.338	36.806	49.513	86.319	0.011	0.052	0.03
O00587	303.031	15	4.05	0.757	0.733	9.273	80.833	4.333	0	0	0.57	30	3.902	9.249	10.737	60.381	71.118	0.017	0.115	0.26
O00590	362.278	33	4.024	0.639	0.909	29	78	4.667	1	0	0.963	21.739	3.359	6.99	2.165	115.932	118.097	0.621	0.104	0.1
O00591	237.223	19	3.882	0.726	0.842	14.75	78.4	4.6	1	0	0.38	29.412	3.288	7.105	6.429	54.343	60.772	0.081	0.116	0.23
O00592																					Poor prediction
O00602	264.14	20	4.012	0.75	0.4	7	43.545	4.364	6	0	0.995	41.667	2.175	5.12	30.134	39.852	69.985	0.002	0.085	0.08
O00622	1146.66	84	4.198	0.484	0.417	29.771	32.789	3.947	6	1	0.164	37.255	6.366	14.588	134.707	253.602	388.309	0.006	-0.566	0.18
O00623	377.831	40	4.003	0.582	0.875	34	59.5	5.375	4	1	0.951	25	3.064	7.736	5.379	129.216	134.596	0.647	-0.099	0.19
O00624	1476.62	153	4.031	0.499	0.549	54.214	29.304	3.957	14	1	0.623	37.931	7.932	20.014	146.825	362.288	509.113	0.618	-0.516	0.47
O00625	550.115	50	3.962	0.56	0.54	25.407	14	3.933	7	0	0.981	36.364	4.602	10.579	45.333	85.742	131.075	0.451	0.204	0.1
O00626																					Too short
O00628	307.026	21	4.035	0.501	0.476	9	61.222	5.889	6	-1	0.973	33.333	2.821	5.487	30.001	68.835	98.836	0.006	-0.035	0.04
O00629	90.147	17	3.646	0.435	0.412	6	39.571	4	2	0	0.934	42.857	1.312	3.232	15.023	21.737	36.76	0.001	-0.002	0.05
O00631																					Too short
O00635	578.778	33	3.987	0.672	0.818	14.519	55.818	4.636	4	1	0.924	24.242	7.628	17.729	20.38	117.278	137.658	0.311	0.294	0.35
O00712																					Poor prediction
O00716																					Poor prediction
O00743	148.21	17	3.732	0.442	0.353	5	60.625	5.625	4	1	0.989	30.769	2.307	4.838	17.143	20.53	37.673	0.001	0.068	0.12
O00744	496.328	62	4.049	0.583	0.468	25.241	36.769	3.846	3	1	0.73	32.5	3.942	9.302	33.525	109.894	143.419	0.333	0.174	0.16
O00746	1216.82	126	4.094	0.46	0.532	38.896	15.28	4.6	18	3	0.967	39.726	9.612	24.899	124.324	252.394	376.719	0.839	0.019	0.29
O00748	557.491	78	3.876	0.434	0.667	40.692	60.75	4.25	4	0	0.876	20	4.993	13.331	23.661	117.14	140.801	0.93	0.4	0.28
O00750	906.168	58	4.043	0.519	0.603	23.029	43.1	5.5	6	3	0.14	31.111	7.538	16.269	73.567	193.696	267.263	0.032	-0.245	0.34
O00754	311.566	24	4.064	0.57	0.875	19.905	50	6.167	5	1	0.983	23.529	2.875	8.139	15	51.928	66.928	0.077	0.009	0.16
O00755	156.657	25	3.606	0.395	0.6	13.867	35.2	5	6	1	0.867	33.333	2.669	7.06	16.249	33.814	50.063	0.489	0.209	0.08
O00757	220.2	20	3.705	0.449	0.3	5	29.75	4.375	5	0	0.932	47.059	2.911	6.999	20.468	24.153	44.621	0.002	0.192	0.08
O00762	173.078	20	3.971	0.679	0.65	12	8.833	3.833	3	0	0.981	37.5	1.969	4.316	20.49	39.852	60.342	0.067	0.107	0.04
O00763	648.761	63	3.959	0.631	0.73	40.217	30.5	4	6	2	0.964	34.043	5.155	14.972	49.641	94.195	143.836	0.879	-0.005	0.31
O00764	947.415	114	3.945	0.476	0.465	37.283	37.926	4.259	13	2	0.921	37.143	7.037	15.772	100.961	164.237	265.198	0.29	0.147	0.16
O00767	186.627	15	4.247	0.784	0.733	10	90.8	6.8	3	0	0.994	20	1.802	4.635	4.308	28.983	33.291	0.003	0.018	0.66
O14490																					Poor prediction
O14492																					Poor prediction
O14493	381.595	28	4.118	0.651	0.75	20	56.625	5.75	4	0	0.876	29.167	2.992	9.431	37.567	44.682	82.25	0.216	0.285	0.32
O14494	493.365	50	4.006	0.544	0.88	34	75.333	4.333	1	0	0.979	12.121	4.973	10.332	4.286	166.89	171.176	0.815	-0.061	0.2
O14495	564.161	68	4.097	0.538	0.75	47.922	47.3	4.9	6	1	0.897	29.268	3.896	9.786	29.106	112.309	141.416	0.576	0.099	0.46
O14497																					Poor prediction
O14503																					Poor prediction
O14508	376.177	34	4.057	0.586	0.912	28.968	63.889	5.111	3	1	0.992	17.391	2.994	9.047	3.237	114.309	117.545	0.507	-0.128	0.25
O14511																					Poor prediction
O14512																					Poor prediction
O14514																					Poor prediction
O14519	229.661	28	3.688	0.517	0.643	17	65.143	5	2	1	0.945	25	2.491	5.341	1.071	80.238	81.309	0.314	0.33	0.04
O14520	512.324	55	3.987	0.481	0.855	39.447	68.923	4.385	2	0	0.996	24.242	4.236	13.443	5.402	172.196	177.597	0.947	-0.162	0.24
O14521	738.082	60	4.301	0.472	0.8	41.417	57.333	4.583	3	1	0.99	27.027	4.758	13.842	20.38	190.884	211.264	0.901	0.061	0.48
O14522	398.146	31	3.761	0.447	0.581	17	37.545	5.545	7	2	0.966	48	4.23	9.64	57.252	71.25	128.502	0.003	-0.016	0.15
O14523																					Poor prediction
O14524	541.18	64	3.939	0.494	0.922	41.559	58.467	4.533	5	0	0.645	24.39	6	13.893	22.567	173.087	195.654	0.775	0.107	0.27
O14525																					Poor prediction
O14526	1089.61	143	3.983	0.487	0.58	60.94	30.333	4.167	10	2	0.618	42.105	6.521	13.87	77.831	223.411	301.242	0.403	0.019	0.21
O14529																					Poor prediction
O14530	161.289	15	3.618	0.403	0.067	0	16.333	5	2	1	0.006	36.364	1.68	4.774	21.562	31.398	52.96	0	0.075	0.1
O14531	734.768	116	3.929	0.474	0.474	50.073	28.957	4.304	11	4	0.928	42.373	5.96	16.447	101.447	117.773	219.221	0.866	0.199	0.31
O14543	414.191	29	3.979	0.603	0.931	24.593	49.778	4.667	2	1	0.751	14.286	3.994	9.737	12.858	111.102	123.959	0.62	-0.015	0.09
O14544																					Poor prediction
O14556	127.969	15	3.982	0.557	0.733	10	16	5	3	2	0.993	30.769	1.049	2.262	20.49	14.492	34.982	0.001	-0.022	0.12
O14558	519.221	29	3.884	0.464	0.759	15.636	34.333	3.667	2	0	0.206	32	5.194	12.529	35.358	153.507	188.865	0.518	-0.114	0.06
O14559																					Poor prediction
O14561	611.51	50	3.961	0.461	0.7	33.657	32.182	3.909	5	-3	0.978	42.424	4.292	9.812	46.073	119.793	165.865	0.107	0.201	0.2
O14569	1062.36	136	3.861	0.448	0.787	55.327	45.967	4.067	10	3	0.979	29.333	7.639	21.458	42.252	250.296	292.547	0.996	-0.149	0.7
O14576	382.011	46	4.12	0.583	0.565	24.308	43.75	4.667	7	1	0.978	36.667	3.669	8.628	30.311	90.572	120.883	0.489	0.003	0.27
O14578	612.79	29	4.061	0.484	0.931	23.333	73.5	4.5	0	0	0.7	20.833	4.831	10.37	21.429	141.293	162.722	0.04	-0.185	0.34
O14579	484.23	48	3.981	0.554	0.542	24.231	54.714	5.143	7	0	0.985	29.412	3.871	8.908	52.789	96.848	149.637	0.149	0.116	0.2
O14593	238.855	29	3.855	0.534	0.862	24	77.125	5.5	2	1	0.951	15.789	1.754	6.723	13.123	57.966	71.089	0.374	0.304	0.1
O14594																					Poor prediction
O14595	810.305	59	4.175	0.58	0.492	20.69	33.889	4.111	4	1	0.095	34.146	5.624	15.136	80.669	166.653	247.322	0.019	-0.202	0.23
O14607	1751.1	171	4.018	0.476	0.702	52.267	33.179	4.321	12	-2	0.571	33.663	8.924	24.381	168.298	385.015	553.313	0.302	-0.477	0.48
O14610																					Too short
O14613																					Poor prediction
O14617	263.479	27	4.15	0.652	0.963	25	43.6	5.6	3	1	0.931	21.053	2.078	6.167	22.633	37.436	60.07	0.018	-0.019	0.24
O14618	172.3	23	3.817	0.522	0.13	2	17.75	3.875	4	2	0.867	47.059	1.691	4.846	21.717	12.076	33.793	0	0.235	0.06
O14625																					Too short
O14627																					Poor prediction
O14628																					Poor prediction
O14633																					Poor prediction
O14638	560.302	39	3.836	0.518	0.513	12.3	59.357	4.5	4	-1	0.953	29.412	5.583	10.926	44.063	106.271	150.334	0.004	0.021	0.18
O14639																					Poor prediction
O14640																					Poor prediction
O14641																					Poor prediction
O14645	559.984	36	4.134	0.621	0.694	19.44	39.8	5.3	6	2	0.976	31.429	5.719	13.8	36	166.653	202.653	0.337	0.082	0.23
O14646																					Poor prediction
O14647																					Poor prediction
O14649	1816.7	152	4.091	0.519	0.52	34.709	33.56	4.28	13	0	0.515	38.384	9.837	25.109	140.241	417.008	557.249	0.301	-0.568	0.27
O14653	319.244	19	3.825	0.691	0.684	12	41.667	4	2	0	0.935	30	3.511	9.962	15.155	67.627	82.783	0.028	0.105	0.14
O14654																					Poor prediction
O14656	698.572	98	3.987	0.513	0.469	42	25.048	3.905	10	-1	0.931	42.623	6.846	19.319	65.979	142.005	207.984	0.96	0.296	0.16
O14657	167.54	20	3.927	0.603	0.9	17	65.8	4	1	0	0.156	17.647	1.72	5.131	0	49.513	49.513	0.016	-0.025	0.21
O14662	613.372	59	3.776	0.528	0.746	28.636	34.417	3.75	6	2	0.288	38.095	6.308	17.55	38.882	135.254	174.137	0.23	0.044	0.18
O14669	155.027	15	4.056	0.547	0.867	12	33	7.25	4	2	0.819	31.25	1.46	3.933	26.047	28.983	55.03	0.003	0.053	0.13
O14672	473.897	59	4.054	0.601	0.559	32	30.6	5.7	7	1	0.943	25.714	3.201	7.865	39.71	72.537	112.247	0.259	0.063	0.25
O14678	2750.71	218	4.005	0.512	0.427	34.022	28.542	4.104	23	3	0.874	39.007	12.395	31.421	290.843	478.201	769.044	0.01	-0.229	0.5
O14681	903.615	75	4.075	0.516	0.56	27.286	44.111	4.056	9	0	0.914	35.294	6.231	16.977	73.953	206.563	280.516	0.427	-0.005	0.4
O14682	295.745	15	3.979	0.616	1	12.8	56.25	3.375	1	1	0.947	18.75	3.908	8.513	4.286	85.167	89.453	0.032	-0.01	0.13
O14684	308.792	26	4	0.627	0.808	18.762	59.25	3.625	1	0	0.995	23.81	3.613	9.478	1.071	128.8	129.872	0.804	0.185	0.14
O14686																					Too short
O14713	166.85	19	4.171	0.661	0.526	9	63	4.2	1	0	0.969	31.25	1.463	3.653	19.353	38.882	58.234	0.002	0.078	0.09
O14717	338.839	20	4.124	0.707	0.45	8	33.286	3.429	3	-1	0.073	38.095	3.71	9.635	23.661	76.081	99.741	0.01	-0.016	0.09
O14727	208.362	15	3.944	0.614	0.667	9	24.5	7	2	1	0.9	28.571	2.147	4.692	18.436	22.945	41.381	0	0.018	0.28
O14730	500.16	25	4.225	0.448	0.8	19	46.125	5	3	1	0.462	30.435	3.819	8.681	46.405	132.74	179.145	0.001	-0.312	0.17
O14732	517.23	33	3.981	0.528	0.152	2.4	37.5	4.583	4	1	0.989	51.724	6.264	13.716	64.664	83.326	147.99	0	0.115	0.04
O14733	1414.59	130	3.863	0.482	0.677	34.545	32.897	4.483	13	4	0.499	33.333	9.709	24.735	86.27	322.021	408.291	0.939	0.073	0.33
O14734	886.231	62	3.984	0.533	0.468	18.69	34.818	4.364	6	3	0.981	38.636	6.233	15.45	74.462	177.521	251.983	0.007	-0.127	0.11
O14735	453.729	26	4.189	0.585	0.962	23.36	43.778	4	1	0	0.924	20	3.878	9.391	10.737	126.801	137.538	0.471	-0.117	0.42
O14737	206.943	22	3.608	0.407	0.909	18.4	70.25	4.875	2	1	0.905	20	3.408	8.47	14.217	54.343	68.56	0.324	0.247	0.13
O14744	490.369	71	3.833	0.443	0.465	21.879	21.105	4.526	12	4	0.974	34.884	5.951	15.622	63.814	90.572	154.386	0.464	0.126	0.09
O14745	575.203	45	3.996	0.612	0.533	21.417	34.364	4.545	6	2	0.907	40.541	4.896	9.575	96.4	66.42	162.819	0.01	0.119	0.14
O14746	256.401	16	4.339	0.557	0	0	-5	5.667	3	2	0.109	58.333	1.975	4.81	63.008	21.737	84.745	0	-0.133	0.21
O14756	527.115	59	3.922	0.504	0.525	22.903	60.867	4.6	5	-1	0.266	32.5	4.863	11.115	37.7	137.491	175.191	0.065	0.197	0.12
O14757	1054.19	110	3.935	0.478	0.618	42.265	45.222	4.611	7	1	0.71	27.273	7.249	18.737	135.601	201.991	337.592	0.133	-0.224	0.36
O14763	634.357	44	3.949	0.584	0.909	26.25	45.571	5.286	4	2	0.724	21.212	5.754	13.837	7.5	164.237	171.738	0.915	0.206	0.25
O14764	252.335	18	3.933	0.685	1	17	55.333	4.333	1	0	0.961	11.111	3.303	7.47	0	72.933	72.933	0.389	0.126	0.22
O14770																					Poor prediction
O14771																					Poor prediction
O14772	1214.54	110	3.86	0.478	0.5	22.145	20.909	4.045	13	-2	0.853	36.765	9.742	23.745	141.025	268.311	409.336	0.205	-0.004	0.12
O14773	419.007	17	4.13	0.484	0.176	2	11.556	4	6	1	0.771	35.294	2.668	7.561	28.301	67.627	95.928	0	-0.141	0.12
O14775	272.254	16	4.019	0.64	0.625	9	62.167	4.5	1	1	0.96	33.333	3.412	8.021	4.352	66.42	70.772	0.013	0.043	0.15
O14776																					Poor prediction
O14777	323.811	16	4.125	0.74	0.625	9	57.4	6	3	1	0.773	31.818	3.557	8.355	21.65	50.72	72.371	0.006	0.072	0.1
O14782	693.047	61	4.051	0.498	0.836	38.549	49.583	5.083	5	0	0.708	21.622	5.688	14.063	34.508	201.416	235.924	0.696	-0.291	0.34
O14786	690.582	39	4.069	0.562	0.744	23.448	35.909	5.182	4	3	0.606	32.353	5.799	12.222	66.288	133.552	199.84	0.006	-0.149	0.21
O14787	183.398	15	4.077	0.687	0.667	9	17	5.5	5	-1	0.945	40	1.798	4.158	13.973	25.36	39.333	0.001	0.002	0.1
O14788	344.007	18	4.023	0.597	0.833	13.6	33.6	3.8	2	0	0.248	33.333	3.041	8.51	10.737	88.216	98.953	0.043	-0.013	0.14
O14791																					Poor prediction
O14792	906.239	74	4.028	0.503	0.649	30.75	43	4.529	6	2	0.625	34.694	6.374	14.799	80.018	181.144	261.162	0.134	-0.178	0.13
O14793	363.523	26	3.92	0.448	0.885	21.652	44.7	5.5	4	3	0.629	22.727	3.785	8.858	28.278	129.216	157.495	0.11	-0.251	0.07
O14795	357.608	30	3.968	0.677	0.9	24.444	62.167	5	2	1	0.468	20.833	3.885	8.435	1.071	113.517	114.589	0.139	-0.061	0.18
O14796	502.784	45	4.092	0.482	0.511	22	25	4.444	6	-1	0.638	46.667	3.898	10.155	63.504	107.479	170.983	0.28	0.079	0.02
O14798	499.486	15	4.033	0.666	0.533	7	45.143	3.286	3	0	0.549	43.75	3.149	6.704	53.861	45.89	99.751	0.007	0.083	0.11
O14802	516.47	34	4.14	0.575	0.647	20.182	45.25	4.125	3	-2	0.937	31.034	4.728	10.731	48.26	105.064	153.324	0.123	-0.116	0.23
O14804	545.679	104	3.745	0.47	0.692	58.611	52.192	4.769	13	1	0.794	40.351	5.882	14.462	40.804	97.976	138.78	0.957	0.366	0.32
O14807	371.785	20	3.956	0.729	0.8	14.375	-5.4	5.8	5	2	0.161	33.333	3.763	8.879	23.572	55.551	79.123	0.025	0.094	0.06
O14810	363.307	21	4.019	0.69	0.667	12.571	23.4	4.2	2	0	0.348	30	4.054	9.018	5.357	111.735	117.092	0.73	0.234	0.12
O14813																					Poor prediction
O14815	503.02	39	3.863	0.54	0.821	24.188	33.4	4.4	5	-1	0.892	31.25	5.541	14.807	42.207	82.119	124.326	0.216	0.156	0.12
O14817	869.693	57	4.122	0.545	0.684	27.692	55.5	3.786	2	-1	0.884	28.889	5.73	11.976	26.831	277.754	304.585	0.086	-0.365	0.46
O14818	160.876	26	3.663	0.554	0.154	3	35.286	6	5	3	0.995	52.632	2.588	5.867	23.993	27.775	51.768	0	0.215	0.12
O14827	199.348	18	3.972	0.617	1	17	86.75	5.75	1	0	0.724	6.25	2.047	5.172	1.094	55.551	56.644	0.029	0.011	0.29
O14828	124.636	15	3.778	0.589	1	14	93.8	5	0	0	0.986	6.667	1.489	3.171	0	37.436	37.436	0.026	0.093	0.15
O14829	452.721	31	4.139	0.706	0.806	24	39.818	5	7	5	0.922	28.571	3.601	7.646	17.254	65.212	82.466	0.03	0.083	0.39
O14830	303.432	59	3.654	0.386	0.966	53.439	84.429	5.071	2	1	0.569	17.647	3.602	9.107	0	68.835	68.835	0.782	0.181	0.49
O14832	2056.62	287	3.939	0.453	0.613	52.091	32.04	4.42	27	7	0.749	31.944	11.706	28.344	156.711	465.887	622.599	0.992	-0.287	0.6
O14836																					Poor prediction
O14841	490.712	19	3.969	0.768	0.684	10.615	31.714	3.857	2	0	0.796	33.333	5.8	13.638	8.616	118.506	127.122	0.051	0.035	0.22
O14842	457.954	103	3.876	0.497	0.796	69.244	64.333	4.944	5	2	0.92	25.49	4.779	11.586	10.803	137.67	148.473	0.9	0.32	0.31
O14843	418.347	23	4.158	0.682	0.565	11.846	57.833	5.667	4	-1	0.764	24	4.527	10.425	24.666	77.288	101.954	0.009	0.057	0.24
O14862	564.499	60	4.174	0.487	0.55	32	21.077	4.385	8	1	0.963	42.424	4.057	8.653	59.284	103.856	163.14	0.298	0.06	0.11
O14863	875.288	107	3.854	0.532	0.692	49.27	40.312	3.625	5	1	0.692	31.25	6.189	17.536	45.223	237.903	283.125	0.949	-0.026	0.38
O14867																					Poor prediction
O14874	295.414	54	3.73	0.429	0.907	46.612	60.538	4.846	4	3	0.969	24.242	3.477	8.527	4.308	53.136	57.444	0.743	0.203	0.19
O14879	2136.96	169	3.962	0.446	0.45	35.658	7.185	3.852	17	1	0.308	41.414	9.062	20.389	255.981	291.513	547.494	0	-0.421	0.1
O14880	397.799	22	4.014	0.614	0.727	13.5	41.125	3.875	3	1	0.993	27.273	4.096	9.771	5.379	105.064	110.443	0.768	0.244	0.19
O14893	515.387	35	4.107	0.638	0.714	22.96	19.364	3.909	4	1	0.961	32.258	4.083	9.437	32.299	118.348	150.646	0.481	0.05	0.08
O14894	491.682	62	3.967	0.549	0.677	38.667	66.2	4.2	2	0	0.936	27.027	4.184	9.783	22.899	125.593	148.492	0.592	0.264	0.18
O14896	536.056	28	4.21	0.722	0.429	11	52	4.875	3	0	0.179	32.143	5.276	12.607	61.117	80.911	142.029	0.005	0.045	0.42
O14901																					Poor prediction
O14904	189.95	15	4.148	0.632	0.467	6	20.8	5.4	3	3	0.945	28.571	1.244	3.228	5.402	39.852	45.253	0.001	0.013	0.14
O14905	263.26	20	4.028	0.58	0.45	8	-15	6.2	5	4	0.919	33.333	3.545	8.543	8.66	45.89	54.55	0.002	0.118	0.18
O14907	519.311	41	3.93	0.541	0.659	25.185	43.308	4.308	6	3	0.99	31.25	4.331	9.856	33.437	92.987	126.424	0.48	0.234	0.06
O14908	660.983	21	4.278	0.503	0.762	14.125	33.545	4.182	2	1	0.604	26.923	4.875	11.185	53.883	161.822	215.705	0.116	-0.287	0.1
O14910	282.242	20	4.037	0.647	0.95	18	11.143	3.714	4	1	0.785	17.647	2.49	6.152	7.5	94.195	101.695	0.309	-0.058	0.06
O14917																					Poor prediction
O14920	627.078	45	3.989	0.662	0.844	30.211	30.9	4.4	5	0	0.955	30.769	5.52	13.726	35.469	119.555	155.024	0.134	0.067	0.27
O14924																					Poor prediction
O14925																					Poor prediction
O14926	894.399	80	3.884	0.462	0.488	23.487	47.176	4.294	4	0	0.757	32.653	6.716	16.888	79.62	182.352	261.972	0.599	0.131	0.15
O14929	813.855	76	3.886	0.432	0.421	16.875	31.933	4.933	7	0	0.956	36.957	5.944	15.958	74.617	163.03	237.646	0.085	0.123	0.1
O14931	290.083	16	3.839	0.725	0.688	7.818	63.833	4	1	0	0.861	30	4.649	10.58	8.572	80.911	89.483	0.052	0.239	0.16
O14933	438.898	18	4.219	0.704	0.944	16	40.25	4.25	2	1	0.916	26.316	3.232	6.326	20.623	85.742	106.365	0.065	-0.021	0.1
O14936	828.686	66	4.021	0.519	0.788	44.077	41.25	3.65	4	0	0.915	27.66	5.45	15.06	42.991	187.262	230.253	0.634	-0.204	0.26
O14939	492.546	100	3.694	0.416	0.44	27.045	33.783	4.696	12	3	0.905	44.444	6.388	15.563	62.676	103.856	166.532	0.745	0.194	0.13
O14944	1327.45	89	4.142	0.46	0.584	38.423	33.95	3.9	7	-1	0.396	32.075	6.389	16.019	91.163	267.757	358.919	0.276	-0.227	0.29
O14948																					Poor prediction
O14949																					Too short
O14950	623.793	47	4.092	0.557	0.766	32.333	69.273	5.182	2	0	0.816	17.647	4.607	10.904	44.218	170.592	214.81	0.32	0.046	0.18
O14958	530.596	42	3.875	0.432	0.476	19	22.846	4	4	-4	0.964	28	4.738	11.412	43.93	114.962	158.892	0.025	-0.003	0.13
O14960	346.088	34	4.105	0.494	0.118	3	21.545	5.364	10	5	0.821	50	2.637	6.774	31.316	45.89	77.206	0.003	0.384	0.01
O14964																					Poor prediction
O14965	228.765	20	3.91	0.496	0.75	14	72.625	5.75	3	1	0.983	17.647	2.417	5.792	23.904	33.814	57.718	0.002	0.046	0.16
O14966	310.919	21	4.008	0.601	0.095	1	23	5	6	1	0.932	50	3.895	8.505	33.237	45.89	79.127	0	0.095	0.02
O14967	459.081	27	4.351	0.491	0.778	20	3.5	6	3	2	0.506	23.81	2.93	9.083	25.981	80.911	106.892	0.039	-0.042	0.11
O14972	310.288	21	4.086	0.663	0.571	11	16.333	4.111	4	1	0.98	36.842	3.535	9.406	11.808	65.212	77.02	0.042	0.199	0.12
O14974																					Poor prediction
O14975	1705.32	216	4.067	0.515	0.556	45.583	46.419	4.163	14	4	0.9	32.258	9.401	25.74	86.358	342.966	429.325	0.925	0.052	0.32
O14976																					Poor prediction
O14977	925.265	58	4.287	0.523	0.19	8	9.455	4	8	-1	0.56	43.902	5.348	14.258	151.452	106.271	257.723	0	-0.181	0.07
O14978																					Poor prediction
O14979																					Poor prediction
O14980	216.317	16	3.982	0.577	0.938	14	74.833	5.333	1	1	0.921	13.333	2.357	5.915	2.143	53.136	55.279	0.006	0.022	0.48
O14981	2897.57	343	3.929	0.436	0.58	54.452	33.656	4.361	28	2	0.495	32.979	12.689	32.245	294.026	650.238	944.264	0.789	-0.621	0.8
O14983	586.928	68	3.991	0.458	0.574	33.179	55.071	4.929	4	0	0.749	27.907	5.566	14.039	39.799	159.882	199.681	0.602	-0.152	0.32
O14986																					Poor prediction
O14994	283.653	23	4.036	0.564	0.522	11	38.375	2.625	1	0	0.969	22.222	2.258	5.33	18.215	73.665	91.88	0.002	-0.17	0.1
O15013																					Poor prediction
O15014																					Poor prediction
O15015																					Poor prediction
O15018																					Too short
O15020	875.382	53	3.996	0.635	0.528	19.786	28.615	4.385	7	0	0.82	34.694	7.599	20.205	114.106	101.441	215.546	0.122	0.116	0.19
O15021																					Poor prediction
O15027																					Poor prediction
O15031	404.515	15	4.332	0.558	0.133	1	39.375	4.875	4	2	0.884	37.5	2.894	7.44	29.328	64.004	93.332	0	-0.129	0.25
O15033	1007.47	48	4.19	0.578	0.688	18.727	35.235	3.647	5	1	0.62	26.19	6.781	18.219	49.354	252.948	302.302	0.182	-0.456	0.35
O15040																					Poor prediction
O15041	511.447	32	3.841	0.516	0.438	9.571	37.727	5.091	6	0	0.955	34.375	5.768	14.045	72.208	94.195	166.403	0.008	-0.029	0.14
O15042																					Poor prediction
O15047																					Poor prediction
O15049																					Poor prediction
O15054																					Poor prediction
O15055																					Poor prediction
O15056																					Poor prediction
O15060																					Poor prediction
O15061																					Poor prediction
O15062																					Poor prediction
O15066	1167.86	133	4.119	0.546	0.549	42.274	-0.118	5.294	15	2	0.494	37.037	7.727	20.362	141.645	190.805	332.45	0.235	-0.164	0.16
O15067	587.236	38	4.091	0.595	0.447	9.412	46.308	3.692	3	-1	0.958	34.375	6.625	16.689	60.157	95.403	155.559	0.007	0.08	0.27
O15068	496.166	45	4.034	0.64	0.889	33.6	37.75	4.167	4	0	0.883	24.242	4.924	14.047	16.072	133.235	149.307	0.446	-0.082	0.24
O15072	431.014	15	4.51	0.622	0.467	6	79.1	5	2	0	0.303	26.667	2.22	6.103	36.452	98.451	134.903	0	-0.342	0.1
O15075	325.276	18	4.073	0.512	0.778	12.429	20.75	3.875	5	3	0.997	26.316	3.48	8.664	10.803	125.593	136.396	0.055	-0.19	0.09
O15078																					Poor prediction
O15079																					Poor prediction
O15083	285.47	16	4.189	0.509	0.875	13	-2.8	5.4	4	3	0.636	30.769	2.287	5.693	29.239	52.166	81.405	0.004	-0.096	0.13
O15084	338.565	59	3.933	0.462	0.932	54	41.625	5.25	6	1	0.855	20	2.526	6.638	36.474	65.449	101.923	0.129	0.067	0.35
O15085																					Poor prediction
O15091	873.543	62	4.184	0.485	0.661	39.122	42.765	4.647	8	-1	0.714	33.333	5.131	12.81	83.166	128.009	211.175	0.167	-0.155	0.38
O15105	678.133	61	3.845	0.49	0.197	7.167	30.6	5.2	10	2	0.877	40.476	5.912	12.669	120.999	92.987	213.987	0.001	0.117	0.08
O15111	236.995	34	3.529	0.303	0.559	18	50.25	4.083	2	0	0.682	20	3.718	7.731	23.572	50.879	74.451	0.022	0.067	0.16
O15116	260.756	17	3.933	0.745	0.882	14	11.8	4	3	-3	0.957	29.412	3.133	7.196	2.143	66.42	68.562	0.222	0.164	0.09
O15117																					Poor prediction
O15118	2632.74	300	3.902	0.458	0.65	54.031	43.159	4.413	27	-4	0.855	32.121	12.563	33.228	173.102	512.035	685.137	0.971	-0.019	0.82
O15119																					Poor prediction
O15120	629.569	84	3.828	0.429	0.774	45.692	52.357	4.536	9	3	0.962	28.302	6.552	15.832	47.72	166.237	213.956	0.95	0.265	0.36
O15121	1406.45	195	3.898	0.439	0.759	75.5	37.139	4.389	18	4	0.965	27.451	8.498	22.392	76.295	327.267	403.562	0.968	-0.033	0.64
O15123	306.939	18	3.927	0.706	0.833	13.867	20	4.2	3	-2	0.951	35.294	3.943	8.806	8.616	76.081	84.697	0.204	0.219	0.13
O15126	497.82	25	4.125	0.623	1	24	51.6	4.8	3	0	0.76	12.5	3.068	6.065	1.071	123.891	124.962	0.538	0.005	0.29
O15127	479.146	16	4.332	0.631	1	15	48.889	4.889	3	0	0.796	5.263	2.964	6.85	0	102.074	102.074	0.046	-0.007	0.27
O15130																					Too short
O15131	933.532	27	4.406	0.593	0.111	2	-1.364	5.182	9	3	0.81	53.571	4.282	9.18	73.545	80.911	154.456	0	0.007	0.18
O15143	177.244	15	4.005	0.699	0.467	6	30	4.4	3	0	0.99	38.462	1.878	3.466	5.379	25.36	30.74	0.001	0.063	0.27
O15144	646.256	75	3.938	0.521	0.827	50.516	53.625	4.562	6	1	0.987	28.261	5.24	11.339	34.53	146.123	180.653	0.373	0.271	0.28
O15145	608.102	47	4.034	0.55	0.745	27.371	18.9	5.6	9	1	0.979	30.303	5.239	11.83	40.892	105.064	145.956	0.541	0.205	0.12
O15146	988.561	112	4.07	0.51	0.562	45.746	29.071	4.214	13	-3	0.717	34.783	6.554	18.549	94.465	153.448	247.913	0.51	0.15	0.27
O15151																					Poor prediction
O15155	245.288	23	4.097	0.697	0.913	20	90	6	1	0	0.925	15	2.007	5.171	3.214	60.381	63.596	0.194	0.192	0.15
O15156																					Poor prediction
O15160	407.69	26	3.871	0.553	1	19.923	74.273	4.818	1	-1	0.962	4.167	4.532	12.675	3.214	151.508	154.722	0.925	-0.056	0.11
O15162	108.499	15	3.731	0.734	0.533	7	-30.667	2.333	0	0	0.213	33.333	1.061	2.817	9.643	30.191	39.834	0.002	-0.039	0.15
O15164																					Poor prediction
O15165																					Poor prediction
O15169																					Poor prediction
O15173	525.932	55	3.994	0.499	0.927	45.725	72.182	5.727	4	1	0.964	17.143	4.494	9.925	36.673	109.894	146.567	0.349	0.217	0.23
O15178																					Poor prediction
O15182	629.733	44	3.972	0.644	0.568	19.68	7.769	5	10	3	0.711	37.5	6.235	15.541	71.225	91.78	163.005	0.169	0.197	0.09
O15194	846.949	68	4.232	0.544	0.162	10	-5.87	3.087	15	-4	0.766	51.02	5.304	11.398	85.982	129.216	215.198	0.004	0.166	0.07
O15195	1209.5	77	4.017	0.565	0.494	24.789	40.308	4.692	6	3	0.405	43.636	6.994	17.59	119.166	177.521	296.688	0.007	-0.201	0.22
O15197	879.896	35	4.042	0.59	0.457	13.625	27.917	4	5	-1	0.802	32.353	5.524	13.964	67.05	180.332	247.383	0.004	-0.36	0.12
O15198	662.716	73	3.817	0.47	0.74	29.037	35.846	5	6	0	0.727	26.531	6.766	16.377	74.44	153.369	227.808	0.593	0.245	0.16
O15204	718.561	52	4.131	0.517	0.462	17.917	34.462	4	5	-1	0.451	37.143	5.225	13.574	63.26	164.237	227.498	0.045	-0.102	0.11
O15205	378.942	28	3.933	0.512	0.214	4.333	20.286	4.143	2	2	0.811	42.857	3.326	9.157	52.182	73.665	125.848	0	0.252	0.02
O15209																					Poor prediction
O15211	3237.83	316	3.973	0.45	0.56	51.853	34.44	4.6	28	5	0.396	36.842	12.879	30.885	325.263	698.069	1023.33	0.012	-0.679	0.61
O15212	236.58	28	3.731	0.511	0.714	18.7	29.5	4.167	2	2	0.987	28.571	3.235	7.998	20.513	53.136	73.648	0.191	0.357	0.05
O15213	908.271	59	4.03	0.563	0.441	23.923	39.267	4.4	6	3	0.963	41.304	5.796	13.128	86.425	112.309	198.734	0.017	0.165	0.15
O15217	258.194	15	4.01	0.526	1	14	51.714	5.286	3	1	0.992	11.111	2.636	4.858	7.5	78.892	86.392	0.016	-0.098	0.1
O15226	1533.38	137	4.014	0.512	0.409	33.286	28.926	4.741	13	3	0.79	36.145	8.847	22.204	181.851	233.468	415.319	0.014	0.003	0.14
O15228	1178.28	96	4.078	0.49	0.708	51.353	56.5	4.625	6	0	0.787	27.419	6.506	14.534	46.161	300.779	346.94	0.761	-0.186	0.37
O15229	107.985	16	4.216	0.729	1	15	29	3.75	1	0	0.089	9.091	0.483	1.292	2.143	20.53	22.673	0.002	-0.054	0.56
O15230																					Too short
O15231																					Poor prediction
O15232	447.1	54	4.037	0.547	0.574	28.903	36.909	4.818	7	1	0.613	36.111	3.713	10.73	65.779	91.78	157.559	0.62	0.171	0.12
O15234																					Poor prediction
O15239																					Too short
O15240																					Poor prediction
O15243	383.35	17	4.175	0.776	0.353	5	47.167	4.5	3	-1	0.792	35	4.296	10.065	24.688	67.627	92.315	0.006	0.14	0.18
O15244	799.65	112	3.982	0.488	0.634	45.155	45.048	4.619	11	2	0.822	23.214	5.993	17.639	45.178	256.809	301.987	0.634	-0.136	0.48
O15245	651.94	57	4.096	0.637	0.912	41.962	62.929	3.857	1	0	0.866	21.429	5.127	13.381	11.786	163.109	174.895	0.469	-0.028	0.53
O15247	382.577	31	4.017	0.702	0.613	18	60.857	5	2	1	0.991	22.222	3.509	8.727	32.254	78.496	110.75	0.03	0.141	0.12
O15254	828.868	116	4.122	0.494	0.698	60.963	48	4.143	7	1	0.846	30	6.165	13.801	56.92	232.102	289.022	0.857	-0.345	0.37
O15258	438.154	45	4.161	0.659	0.822	33.568	56.273	4.091	2	1	0.972	25	3.783	11.292	11.963	111.735	123.698	0.637	0.023	0.33
O15259	641.705	92	3.947	0.455	0.489	27.733	48.13	4.304	8	1	0.965	35.294	5.525	13.288	53.794	121.079	174.874	0.118	0.264	0.11
O15260	234.786	30	3.951	0.546	0.967	28	84.875	4.875	1	0	0.903	16.667	2.713	6.535	0	66.578	66.578	0.559	0.146	0.2
O15263																					Too short
O15264	491.094	59	3.848	0.497	0.424	20.16	42.765	3.941	5	-1	0.863	33.333	5.769	12.823	23.727	109.082	132.809	0.436	0.122	0.16
O15265																					Poor prediction
O15266																					Poor prediction
O15269	315.657	23	3.858	0.71	0.826	17.053	60.4	4.8	2	0	0.606	26.316	3.862	10.39	3.214	57.966	61.181	0.103	0.242	0.51
O15270	518.445	78	3.854	0.469	0.744	37.103	28.062	4.125	6	-1	0.99	31.111	6.74	18.456	40.937	138.877	179.814	0.966	0.13	0.31
O15273	201.39	15	4.194	0.65	1	14	74.2	5.8	2	0	0.894	0	1.754	3.505	0	53.611	53.611	0.079	0.051	0.37
O15287	146.652	15	4.315	0.637	0.2	2	-15.25	2.5	2	0	0.62	33.333	0.835	2.242	11.83	45.89	57.72	0	-0.168	0.17
O15294	1179.93	113	3.963	0.458	0.611	40.029	30.476	4.476	10	4	0.865	34.426	7.3	20.632	145.355	215.037	360.392	0.535	-0.17	0.22
O15296	534.433	62	3.92	0.491	0.855	47.849	67.125	4.625	3	0	0.782	29.73	4.606	11.632	12.902	132.839	145.741	0.797	-0.058	0.22
O15297																					Poor prediction
O15303	245.623	15	4.082	0.668	0.8	10.833	64.857	4.143	2	0	0.951	20	2.776	7.584	1.071	60.381	61.453	0.009	-0.01	0.31
O15304	202.588	15	4.344	0.652	0.2	2	34	4.4	3	-1	0.697	41.667	1.075	3.103	16.183	43.475	59.657	0	-0.14	0.05
O15305	278.857	39	3.964	0.504	0.59	22	33	4.75	4	1	0.815	36	2.462	5.679	34.751	51.928	86.679	0.107	0.193	0.08
O15315	1268.21	127	3.979	0.443	0.638	48.593	34.583	4	10	1	0.469	29.412	7.47	17.114	114.416	267.282	381.697	0.56	-0.125	0.19
O15318																					Poor prediction
O15327	185.201	15	3.687	0.392	0	0	32.9	4.3	6	3	0.985	84.615	2.208	4.838	45.532	16.907	62.439	0	-0.058	0.23
O15342																					Too short
O15344	830.484	66	4.16	0.505	0.833	48.291	42.538	4.923	5	1	0.957	26.316	5.023	12.536	25.958	196.843	222.802	0.482	-0.071	0.36
O15347	241.953	16	4.088	0.636	0.625	9	30.286	4.857	4	2	0.945	25	2.747	6.576	12.902	51.928	64.83	0.003	0.001	0.06
O15350																					Poor prediction
O15353																					Poor prediction
O15354																					Poor prediction
O15355	576.402	39	3.974	0.566	0.872	27.647	29	3.9	3	1	0.691	29.032	4.919	12.368	35.579	131.295	166.874	0.682	0.093	0.08
O15357	586.392	33	4.394	0.517	0.667	21	38	3.667	5	0	0.564	32.143	2.913	7.967	72.142	99.026	171.167	0.002	-0.383	0.18
O15360	1158.8	147	4.046	0.492	0.619	55.077	28.036	3.857	16	-1	0.655	35.065	7.866	19.961	146.493	201.674	348.167	0.707	-0.151	0.36
O15371	603.872	60	3.837	0.531	0.533	27.5	42.421	4.474	8	-1	0.963	34.091	5.395	12.498	47.388	94.749	142.137	0.081	0.091	0.25
O15372	181.29	33	3.883	0.439	1	32	86	4.8	0	0	0.625	4.762	2.165	5.57	1.094	69.468	70.562	0.492	0.138	0.15
O15374	1131.93	130	3.761	0.456	0.692	46.867	40.879	4.333	13	3	0.79	33.721	8.463	24.993	54.038	278.388	332.426	0.995	0.162	0.43
O15379	579.246	23	4.206	0.577	0.522	9.5	40.875	5.375	5	0	0.498	30.769	5.27	13.954	52.833	100.233	153.067	0.002	0.149	0.32
O15381	489.615	67	3.909	0.466	0.612	36.049	34.412	3	3	-1	0.938	35	4.561	11.189	26.897	136.462	163.359	0.745	0.089	0.15
O15382	567.063	46	4.167	0.58	0.478	13.273	49	4.167	1	0	0.023	31.25	4.77	11.839	41.047	103.598	144.646	0.037	0.141	0.46
O15389	404.04	26	3.99	0.558	0.885	20.957	55.5	5.5	2	2	0.802	31.818	3.995	9.717	38.253	70.042	108.296	0.308	0.126	0.16
O15391																					Poor prediction
O15392	120.557	24	3.675	0.542	0.583	13	12.143	4.143	5	-2	0.997	27.778	1.313	3.094	20.38	20.53	40.91	0.021	0.124	0.13
O15393	262.751	15	4.075	0.568	1	14	63	7	2	0	0.883	14.286	2.562	5.373	15	61.589	76.589	0.041	-0.052	0.12
O15394	113.452	15	3.606	0.608	0.867	12	-6.667	3	2	0	0.078	33.333	1.106	4.063	8.594	55.551	64.145	0.023	-0.07	0.11
O15397	598.91	72	3.942	0.593	0.569	28.878	41.615	4.462	7	1	0.885	34.091	5.646	12.65	33.37	131.631	165.002	0.715	0.082	0.25
O15399																					Poor prediction
O15400	487.703	32	3.991	0.637	0.438	7.714	27.889	4.556	4	2	0.742	37.037	5.597	14.006	48.946	71.25	120.196	0.008	0.216	0.08
O15405																					Poor prediction
O15409																					Poor prediction
O15427	333.033	24	4.196	0.713	0.833	19	62.143	3.714	1	0	0.97	26.087	3.401	7.118	3.214	106.271	109.486	0.041	-0.119	0.19
O15431	542.02	41	3.832	0.593	0.78	22.625	63.5	3.857	1	-1	0.673	30.556	5.652	12.154	31.117	132.839	163.956	0.171	0.063	0.21
O15432	330.151	27	3.874	0.577	0.704	18	67.111	3.667	0	0	0.823	30.435	3.585	7.204	7.522	107.479	115.001	0.023	0.124	0.13
O15438	378.139	49	4.028	0.508	0.898	40.818	79.692	4.538	1	0	0.904	16.129	3.538	9.288	1.094	101.52	102.614	0.548	-0.058	0.36
O15439	303.088	23	4.002	0.756	0.652	13.6	58.2	4	2	0	0.98	31.579	3.802	8.182	2.143	44.682	46.825	0.007	0.139	0.77
O15440	984.206	100	3.996	0.48	0.69	52.174	52.875	4.458	10	1	0.913	25.397	8.139	19.916	35.469	239.11	274.579	0.966	-0.177	0.64
O15444	754.056	26	4.433	0.485	0.615	15	28	5	4	2	0.744	31.034	4.536	10.342	59.439	125.593	185.033	0.009	0.107	0.09
O15446																					Poor prediction
O15455	294.195	16	3.962	0.557	0.125	1	31.375	4.25	5	1	0.944	58.824	3.25	8.549	57.141	9.661	66.802	0	0.146	0.15
O15457	390.803	51	4.173	0.54	0.902	45	39.75	5.125	6	1	0.856	19.355	2.878	7.103	35.557	99.026	134.583	0.207	-0.175	0.26
O15460	514.025	43	3.929	0.601	0.465	16.3	34.818	4.909	6	2	0.931	34.375	4.98	9.822	39.865	88.236	128.101	0.082	0.064	0.12
O15466	697.158	44	3.95	0.524	0.523	14.087	32.929	4.857	7	0	0.949	37.143	5.572	13.384	53.861	135.254	189.115	0.002	-0.113	0.13
O15467																					Too short
O15479	706.758	51	4.007	0.582	0.765	36.615	57.471	4.235	3	0	0.754	27.5	4.91	11.532	32.299	161.485	193.784	0.377	-0.039	0.26
O15481	354.803	32	4.057	0.447	0.281	8	44.25	4.25	3	-1	0.673	37.5	3.246	8.137	24.644	82.119	106.762	0.005	0.155	0.1
O15484	527.617	30	4.291	0.493	0.333	9	13.909	4	6	-2	0.942	47.826	4.082	9.635	49.818	120.763	170.581	0.001	-0.126	0.09
O15488	484.481	39	3.959	0.477	0.718	25.286	52.083	4.417	4	0	0.895	30	3.646	10.534	17.232	115.932	133.164	0.774	0.095	0.09
O15492	389.864	25	3.984	0.509	0.84	19.143	44.5	3.8	3	0	0.974	27.273	3.897	8.467	15.045	99.026	114.07	0.635	0.22	0.08
O15496	1146.33	126	4.043	0.509	0.563	46.141	36.571	3.857	9	1	0.934	38.028	7.805	21.819	65.779	281.991	347.77	0.895	-0.047	0.39
O15498	595.323	66	3.963	0.524	0.939	52.871	54	4.875	7	-1	0.941	13.953	4.739	11.766	37.501	123.495	160.996	0.537	0.281	0.41
O15499	572.163	42	4.096	0.632	0.429	9.667	23.3	5.1	7	0	0.995	37.838	5.915	14.027	42.451	100.233	142.684	0.474	0.445	0.06
O15503																					Poor prediction
O15504																					Poor prediction
O15511	306.314	18	4.078	0.645	0.444	7	24.125	3.5	4	-1	0.985	42.105	3.561	7.259	22.523	47.098	69.62	0.006	0.294	0.05
O15514	351.287	29	4.077	0.64	0.828	23	43.625	5	3	1	0.947	21.739	3.288	7.302	12.924	74.061	86.985	0.094	0.219	0.13
O15516																					Poor prediction
O15519	562.811	53	3.793	0.415	0.472	13.52	35.429	4.786	9	1	0.774	35.714	6.209	13.543	66.895	135.413	202.308	0.062	0.11	0.11
O15520	145.449	16	3.875	0.582	0	0	1.8	5.4	4	0	0.97	64.286	1.81	3.723	23.816	13.284	37.099	0	0.229	0.04
O15522																					Poor prediction
O15523	765.126	60	4.173	0.569	0.567	23.176	31.929	4	7	2	0.865	35	5.534	14.374	49.012	189.598	238.61	0.043	-0.339	0.2
O15524	410.192	37	3.866	0.5	0.973	34.333	65.1	5	3	1	0.956	21.429	3.924	8.616	10.936	138.382	149.318	0.645	-0.047	0.17
O15525	368.04	30	3.977	0.661	0.767	20.696	52.833	5.833	3	2	0.984	23.81	4.152	8.893	4.308	94.195	98.503	0.161	0.247	0.27
O15527	1160.94	108	3.926	0.457	0.454	24.98	30.903	3.871	14	2	0.854	35.821	7.345	17.027	119.95	194.507	314.457	0.295	0.054	0.13
O15528	976.955	150	3.907	0.442	0.513	51.636	43.121	3.97	10	2	0.932	36.364	7.58	18.793	75.843	226.281	302.124	0.947	0.102	0.34
O15529	150.229	16	3.908	0.612	1	15	63.75	5	2	0	0.924	0	1.057	2.808	0	32.606	32.606	0.004	-0.01	0.31
O15530	2551.65	271	3.938	0.443	0.601	50.147	32.15	4.55	20	-1	0.569	31.884	10.933	26.186	241.764	551.668	793.432	0.311	-0.816	0.58
O15533	243.7	23	4.045	0.672	0.913	20	37.4	3.6	1	0	0.809	21.053	1.983	5.87	2.143	83.326	85.469	0.017	-0.093	0.17
O15534																					Poor prediction
O15535																					Poor prediction
O15537	180.089	15	4.051	0.794	0.4	5	-7.167	2.333	2	0	0.122	43.75	2.167	6.56	16.205	47.098	63.302	0.001	0.013	0.04
O15540	840.206	106	4.041	0.515	0.5	45.17	34	4.5	16	3	0.742	36.207	5.76	12.706	42.141	149.251	191.392	0.812	0.309	0.62
O15541																					Poor prediction
O15547	68.874	18	3.612	0.422	0.667	11	38.286	5.714	4	1	0.99	38.462	1.017	2.154	5.402	9.661	15.063	0.005	0.117	0.11
O15550	1290.3	102	4.066	0.54	0.559	36.035	31.35	4.05	9	1	0.734	34.328	6.883	17.86	92.367	280.17	372.537	0.376	-0.465	0.23
O15551	198.353	31	3.683	0.43	0.71	19	38.6	3.6	4	-1	0.799	29.167	3.222	9.87	6.451	69.785	76.236	0.631	0.218	0.22
O15552	288.482	15	4.208	0.726	0.867	11.692	75	4.571	1	0	0.992	11.765	3.895	8.746	1.071	92.176	93.247	0.018	0.001	0.23
O15553	1088.25	111	4.01	0.477	0.775	45.953	47.158	4.579	8	-3	0.652	25.373	8.066	19.278	68.817	281.377	350.194	0.956	-0.017	0.34
O15554	309.144	20	3.929	0.719	0.75	13.2	51.429	3.286	1	0	0.955	29.412	3.753	9.496	0	70.597	70.597	0.02	0.097	0.41
O42043	800.641	84	3.945	0.468	0.714	36	57.81	4.286	7	0	0.552	22.642	6.378	13.008	38.054	207.87	245.925	0.157	-0.195	0.29
O43143	332.157	22	3.958	0.716	0.636	13	5.5	5	4	2	0.957	36.842	3.757	7.381	19.286	55.551	74.837	0.01	0.064	0.08
O43147	2125.82	173	4.059	0.471	0.457	35.013	28.118	4.5	16	1	0.774	38.095	9.747	25.595	180.846	393.687	574.533	0.036	-0.371	0.22
O43148	736.908	62	4	0.47	0.694	32.233	40.067	4.533	7	-1	0.826	28.889	6.061	15.509	22.545	164.237	186.782	0.743	-0.102	0.21
O43149																					Too short
O43150	341.963	21	4.023	0.697	0.667	13	5	4.833	5	3	0.959	36.842	3.98	8.526	12.88	56.759	69.638	0.008	0.132	0.13
O43151																					Poor prediction
O43155	414.328	28	3.802	0.696	0.857	16.333	85	4.375	0	0	0.677	29.63	5.746	15.66	3.214	108.687	111.901	0.474	0.352	0.16
O43156	1299.23	133	3.937	0.521	0.511	28.294	14.348	4.217	15	1	0.759	34.177	10.063	24.822	139.511	213.75	353.261	0.5	-0.024	0.23
O43157	571.896	50	3.825	0.452	0.64	27.438	45.167	4.667	4	-1	0.658	30.303	4.73	16.038	36.739	119.555	156.295	0.548	-0.152	0.18
O43159	688.428	120	3.794	0.449	0.583	37	33.452	3.903	11	-2	0.979	32.836	7.052	16.269	32.232	134.502	166.734	0.954	0.526	0.32
O43164																					Poor prediction
O43166																					Poor prediction
O43167																					Poor prediction
O43169	1154.17	122	4.035	0.484	0.738	60.2	36.783	3.913	9	-1	0.976	26.667	6.697	18.311	38.794	254.077	292.871	0.871	0.006	0.41
O43172	456.096	46	3.861	0.423	0.696	30.5	39.273	4.273	5	-3	0.866	31.034	3.936	9.908	68.95	84.534	153.484	0.088	-0.106	0.13
O43173	95.294	17	3.826	0.683	0.824	13	79	6	1	0	0.018	14.286	0.961	1.778	5.379	32.606	37.985	0.002	-0.056	0.41
O43174	1170.67	154	3.954	0.48	0.61	49.277	40.333	3.972	11	3	0.908	35.802	7.53	16.989	56.92	272.171	329.091	0.947	-0.147	0.31
O43175	1254.85	128	3.877	0.485	0.594	32.421	28.107	4.107	10	2	0.745	31.707	8.709	22.641	122.292	227.272	349.564	0.899	0.13	0.27
O43181	406.724	23	3.927	0.508	0.478	10	13.75	7.25	4	3	0.204	55	2.994	8.088	84.57	41.059	125.629	0	-0.079	0.04
O43182																					Poor prediction
O43184	363.148	18	4.188	0.664	0.778	13	-32.25	4.75	2	2	0.064	31.579	3.156	6.407	43.478	55.551	99.029	0.001	-0.112	0.1
O43186																					Poor prediction
O43187																					Poor prediction
O43189	394.699	72	3.82	0.524	0.542	32.103	41.5	5.5	7	-1	0.894	31.707	3.934	9.175	53.794	83.326	137.121	0.306	0.038	0.22
O43193	2010.07	209	4.03	0.56	0.603	38	47.487	4.667	14	1	0.871	30.709	10.594	27.296	117.342	437.141	554.484	0.976	-0.111	0.43
O43194	3265.32	331	3.967	0.457	0.637	59.318	38.857	4.556	27	2	0.723	31.551	13.2	33.2	297.272	651.545	948.817	0.432	-0.103	0.81
O43196	399.525	55	4.022	0.422	0.727	39	44.636	4.273	5	0	0.92	31.034	3.371	10.335	20.424	86.058	106.482	0.662	-0.053	0.24
O43236	1469.96	124	3.965	0.489	0.508	34.571	-3.35	4.1	14	2	0.637	33.766	9.385	26.568	173.523	291.038	464.561	0.757	-0.22	0.22
O43237																					Poor prediction
O43240	330.172	29	4.057	0.56	0.862	24	71.375	5.25	2	1	0.879	26.087	2.942	8.826	23.705	76.081	99.785	0.426	0.022	0.09
O43242	646.511	52	3.993	0.668	0.577	22.133	28.154	4.769	9	4	0.822	34.091	6.165	15.683	37.833	144.915	182.748	0.202	0.054	0.31
O43248																					Poor prediction
O43251																					Poor prediction
O43252	275.212	41	3.998	0.541	0.561	22	40	3.909	5	1	0.992	44	2.278	5.449	30.134	42.267	72.401	0.038	-0.022	0.13
O43255	379.849	17	4.056	0.482	0.588	9	26.333	3.167	1	0	0.276	42.857	3.406	7.395	36.43	104.628	141.057	0.002	-0.111	0.04
O43257	207.27	17	4.309	0.649	0.765	12	25	4.2	3	-1	0.737	35.714	1.363	4.895	15.288	51.928	67.216	0.028	-0.095	0.03
O43264	1015.38	104	4.071	0.546	0.692	43.194	27.938	4.375	9	0	0.551	37.705	8.04	19.643	105.8	218.581	324.38	0.838	0.028	0.21
O43272	538.347	75	4.043	0.512	0.947	67.521	68.875	4.375	4	1	0.865	16.667	4.137	10.165	12.88	135.65	148.53	0.684	-0.04	0.37
O43278	276.602	17	4.069	0.761	0.647	10	57.6	3.6	1	0	0.618	35.294	3.548	8.059	6.429	57.966	64.395	0.005	0.079	0.35
O43280	208.599	15	4.317	0.554	0.4	5	5.25	5.75	4	-1	0.947	40	1.367	3.249	33.282	35.021	68.303	0	-0.121	0.15
O43281																					Poor prediction
O43283																					Poor prediction
O43286	186.679	25	4.301	0.549	1	24	84.5	5.5	1	0	0.706	6.667	1.04	3.619	0	71.25	71.25	0.067	-0.184	0.22
O43290																					Poor prediction
O43291	1253.57	91	4.229	0.526	0.44	31.3	33.611	4.556	11	0	0.804	42.857	6.664	17.019	105.866	229.449	335.315	0.03	-0.106	0.11
O43292	281.198	17	4.085	0.707	0.941	15	63.6	4.8	1	1	0.561	18.75	2.798	6.269	4.286	44.682	48.968	0.003	0.096	0.43
O43293	791.984	89	4.005	0.498	0.742	50.727	28.87	4.043	10	-4	0.921	32.075	6.212	16.583	76.383	177.996	254.38	0.393	-0.149	0.2
O43294	595.491	36	4.161	0.462	0.556	19	31.385	4.385	3	3	0.673	40.741	4.144	8.998	53.033	164.237	217.27	0.08	-0.197	0.12
O43295	521.572	28	4.305	0.547	0.429	11	8.5	6.25	3	3	0.315	40.909	3.455	8.046	53.453	84.534	137.987	0.002	-0.152	0.2
O43296																					Poor prediction
O43298																					Poor prediction
O43299	69.686	16	3.524	0.663	0.938	14	87	5.5	0	0	0.44	27.273	0.777	2.156	5.446	31.398	36.844	0.003	-0.028	0.21
O43300	398.729	22	4.063	0.712	0.773	13.176	99.833	5.833	0	0	0.853	17.391	4.688	11.206	5.357	100.233	105.59	0.377	0.169	0.12
O43303																					Poor prediction
O43306	615.139	86	4.047	0.537	0.593	35.569	44.842	4.263	10	-1	0.909	36.17	4.988	11.45	62.631	95.403	158.034	0.044	-0.057	0.32
O43307	2462.71	196	4.095	0.462	0.592	54.5	28	4.308	20	1	0.618	35.652	10.413	28.909	227.848	490.514	718.363	0.055	-0.764	0.55
O43309																					Poor prediction
O43310																					Poor prediction
O43312																					Poor prediction
O43313																					Poor prediction
O43314	2238.85	231	4.025	0.507	0.537	55.484	16.176	4.206	20	1	0.435	32.558	10.42	27.069	285.043	387.391	672.434	0.029	-0.488	0.37
O43315	773.113	111	3.868	0.442	0.694	41.688	47.667	4	7	3	0.977	30.159	8.785	26.451	45.355	171.721	217.076	0.998	0.47	0.58
O43316	365.217	18	3.953	0.736	0.778	11.286	15.833	5.667	5	0	0.636	31.579	4.338	12.229	11.786	59.174	70.96	0.034	0.139	0.18
O43318																					Poor prediction
O43320	386.449	37	3.84	0.468	0.919	32.412	44.25	4.75	4	-1	0.333	26.923	3.18	8.681	17.188	101.441	118.628	0.634	0.088	0.05
O43323	410.495	36	4.095	0.517	0.944	32.294	77	4.364	1	0	0.463	8	3.839	8.611	3.214	152.161	155.376	0.733	-0.088	0.24
O43324	479.046	31	4.139	0.618	0.452	12.143	35.444	4.667	5	4	0.941	35.714	4.413	10.424	15.067	119.773	134.839	0.055	0.104	0.06
O43353	732.093	47	4.062	0.544	0.511	17.917	39.615	4.923	7	0	0.965	30.556	5.277	14.845	61.383	162.931	224.313	0.05	-0.301	0.22
O43364																					Poor prediction
O43365																					Poor prediction
O43374	268.392	23	3.923	0.421	0.261	5	11.875	3.625	4	-1	0.826	58.824	3.272	8.504	64.686	33.814	98.499	0.001	-0.085	0.11
O43379																					Poor prediction
O43390																					Poor prediction
O43395	1474.89	89	3.982	0.605	0.584	19.077	9.118	5.529	13	11	0.917	30.556	10.363	26.491	122.735	309.153	431.888	0.104	0.085	0.4
O43396	143.027	18	3.862	0.606	0.5	8	49.667	3.5	2	0	0.962	35.714	1.531	4.102	16.116	38.386	54.503	0.02	0.034	0.06
O43399	165.199	18	4.327	0.723	0.5	8	59.75	4.5	1	-1	0.957	23.077	1.217	3.339	5.357	44.682	50.04	0.009	0.213	0.17
O43402	578.933	48	3.976	0.48	0.771	31.73	40.636	4.364	4	1	0.836	36.364	4.599	13.305	49.73	132.839	182.569	0.593	0.14	0.14
O43405	383.31	17	4.308	0.617	0.882	14	19.111	3.556	2	1	0.564	22.222	2.817	6.266	15	88.869	103.87	0.022	-0.138	0.11
O43422	275.995	19	3.794	0.688	0.895	13.647	49.8	5.4	2	2	0.545	22.222	4.087	9.442	4.286	60.381	64.667	0.088	0.145	0.26
O43424	191.297	16	3.85	0.567	0.375	5	53.167	4.333	3	0	0.929	25	1.951	4.046	15.177	24.153	39.33	0	0.042	0.16
O43426																					Poor prediction
O43427	355.401	19	4.243	0.757	0.474	8	41.571	3.571	3	-1	0.97	42.105	3.099	7.238	19.286	82.119	101.405	0.006	-0.065	0.12
O43432																					Poor prediction
O43435	871.961	53	4.274	0.524	0.792	37.619	47	4.562	8	2	0.77	29.268	5.355	10.861	62.831	193.221	256.051	0.371	-0.299	0.27
O43439																					Poor prediction
O43447	320.699	35	3.845	0.465	0.457	15	-5.5	3.375	4	1	0.963	38.095	3.063	9.477	18.325	55.551	73.876	0.227	0.194	0.03
O43451	191.945	22	3.722	0.464	0.136	2	38.286	5.429	4	1	0.934	52.941	2.368	6.174	53.706	13.284	66.99	0	-0.029	0.19
O43462	341.888	35	3.801	0.516	0.829	27.931	56.7	3.6	2	0	0.96	26.923	3.489	7.382	3.214	94.195	97.409	0.514	0.127	0.11
O43463	350.96	36	4.045	0.619	0.861	30	46.375	5.5	6	-2	0.901	25	2.773	7.654	39.666	73.665	113.331	0.06	-0.173	0.12
O43464	321.23	15	4.253	0.757	0.533	7	-11.5	5.25	4	1	0.044	35.294	2.747	5.914	22.744	50.72	73.464	0.001	0.018	0.12
O43474																					Poor prediction
O43482	393.663	26	3.921	0.542	0.731	16.947	56.5	4	4	1	0.868	28	4.674	11.263	32.431	74.873	107.304	0.324	0.144	0.11
O43488	205.866	16	4.047	0.553	0.438	6	30	4	3	2	0.964	30.769	1.974	4.162	13.995	57.966	71.962	0	-0.117	0.12
O43490	729.146	85	4.1	0.531	0.859	53.479	56.684	4.263	7	0	0.872	21.569	6.49	14.99	21.451	195.636	217.087	0.891	0.204	0.49
O43491																					Poor prediction
O43493																					Poor prediction
O43497																					Poor prediction
O43502	295.707	19	4.086	0.592	0.474	8	46.9	3.8	4	0	0.891	38.889	3.14	7.107	25.848	39.852	65.7	0.002	0.046	0.1
O43504																					Too short
O43505	287.696	15	3.861	0.648	0.867	12	41.4	5.2	2	0	0.066	22.222	2.524	6	3.214	57.966	61.181	0.012	-0.023	0.12
O43506	1068.49	86	4.017	0.538	0.442	24.316	47.538	4.538	8	-1	0.394	33.929	6.596	15.483	98.189	202.882	301.07	0.228	-0.22	0.38
O43508	425.794	24	4	0.781	0.625	10.933	64.143	3.429	0	0	0.625	33.333	5.856	14.582	6.429	107.479	113.908	0.609	0.284	0.27
O43511	800.552	84	4.068	0.483	0.964	53.556	54.625	4.25	5	1	0.887	22.449	6.536	15.905	26.941	219.788	246.73	0.923	-0.074	0.52
O43513	500.23	30	4.099	0.678	0.767	20.783	57.111	4.444	2	1	0.834	20.69	4.431	9.427	21.451	131.057	152.508	0.085	0.062	0.15
O43516																					Poor prediction
O43520	655.179	47	3.876	0.61	0.83	21.59	41.923	5.308	9	0	0.925	28.571	7.186	16.793	25.737	159.407	185.144	0.516	0.013	0.39
O43521																					Poor prediction
O43524																					Poor prediction
O43525																					Poor prediction
O43526																					Poor prediction
O43529	1924.45	103	4.099	0.451	0.709	38.356	24.619	4.095	8	-1	0.467	31.818	8.575	26.32	138.749	396.102	534.851	0.597	-0.506	0.3
O43541	283.94	16	4.089	0.695	0.438	6	8.333	5.333	5	0	0.958	33.333	3.147	6.582	17.188	47.098	64.285	0.003	0.067	0.07
O43542	327.637	15	4.112	0.767	0.4	5	54.4	5.4	3	1	0.932	33.333	2.619	6.9	22.744	68.835	91.579	0.001	-0.057	0.13
O43543	211.083	36	3.594	0.392	0.528	15.158	42.643	4.714	7	-1	0.965	33.333	3.859	8.221	9.665	35.18	44.845	0.659	0.516	0.28
O43548	530.922	69	3.896	0.473	0.507	30.8	33.385	4.692	7	0	0.974	43.243	4.707	12.209	70.11	97.818	167.927	0.222	0.059	0.15
O43556	300.082	16	4.023	0.706	0.812	12	33.8	3.6	2	0	0.579	29.412	3.801	8.066	3.237	90.572	93.809	0.037	0.044	0.14
O43557	588.949	26	4.248	0.678	0.154	3	11	5.1	7	4	0.711	51.724	5.553	12.543	76.782	72.854	149.635	0	0.228	0.1
O43559																					Poor prediction
O43561																					Poor prediction
O43566																					Poor prediction
O43567	494.693	40	3.863	0.445	0.9	31.944	83.167	4.667	1	0	0.755	20	4.928	9.975	10.715	173.562	184.276	0.832	-0.19	0.15
O43570	358.31	19	3.852	0.731	0.895	12.235	46.714	4.286	3	1	0.815	26.087	5.484	13.388	10.715	68.835	79.549	0.167	0.37	0.29
O43572																					Poor prediction
O43581	159.775	19	4.037	0.634	0.316	5	9.25	6.75	4	3	0.452	38.462	1.201	3.002	9.798	36.229	46.027	0	0.02	0.34
O43583																					Poor prediction
O43586	114.408	15	4.164	0.57	0.4	5	20.25	6.25	4	0	0.996	36.364	0.724	2.055	16.227	36.229	52.456	0.001	0.004	0.19
O43592	632.796	59	3.958	0.556	0.695	31.902	39.154	5.308	8	0	0.849	31.111	5.818	17.04	53.794	86.949	140.743	0.839	0.302	0.45
O43593																					Poor prediction
O43597																					Poor prediction
O43598	852.671	108	3.881	0.503	0.519	34.893	27.5	3.864	11	-1	0.885	40.909	6.326	14.548	62.565	167.86	230.425	0.839	0.011	0.11
O43602																					Poor prediction
O43603	339.541	21	4.259	0.713	0.905	17.789	60	3.889	0	0	0.961	22.727	3.778	8.964	1.071	107.479	108.55	0.19	-0.029	0.23
O43609																					Poor prediction
O43610																					Poor prediction
O43612																					Too short
O43613	673.197	102	3.823	0.455	0.647	44.03	38.696	4.435	13	1	0.958	31.148	6.296	15.13	48.703	119.555	168.258	0.875	0.431	0.39
O43614	825.35	96	3.818	0.479	0.781	43.84	39.92	4.28	13	1	0.959	27.419	7.1	16.639	52.094	165.524	217.618	0.89	0.323	0.49
O43615																					Poor prediction
O43617	1746.07	209	3.969	0.476	0.746	66.09	60.526	4.5	9	0	0.94	27.35	12.024	36.094	118.923	419.839	538.762	1	0.192	0.78
O43623																					Poor prediction
O43633	422.457	24	4.161	0.678	0.5	11	11.5	6.25	3	3	0.687	28.571	3.683	8.662	16.36	65.212	81.571	0.008	0.222	0.13
O43639	183.644	25	4.192	0.676	0.52	12	28.667	5.667	6	-1	0.866	36.842	1.694	3.986	18.325	30.191	48.516	0.006	0.062	0.18
O43653	203.832	16	3.723	0.536	0.75	11	27.375	4.75	4	3	0.815	25	2.562	5.123	0	74.873	74.873	0.036	0.07	0.05
O43660	141.882	16	3.935	0.627	0.75	11	52	5.25	2	-1	0.06	30.769	1.017	2.493	25.804	18.114	43.918	0.016	-0.008	0.24
O43663	891.869	56	3.898	0.568	0.661	20	32.353	5.059	10	0	0.927	33.333	8.178	24.242	79.775	182.352	262.127	0.975	0.077	0.27
O43665	259.244	20	4.408	0.542	0.45	8	11.5	3.833	4	0	0.38	37.5	1.716	5.048	32.343	49.513	81.856	0.003	0.076	0.05
O43670																					Poor prediction
O43674	448.689	26	4.183	0.659	0.346	8	45	3.2	1	0	0.256	35	3.893	9.819	41.831	83.148	124.979	0.002	-0.04	0.34
O43676																					Too short
O43678																					Too short
O43679	417.12	35	4.125	0.545	0.857	27.2	45.889	4.556	2	0	0.777	28	4.181	10.255	16.227	125.752	141.978	0.596	0.182	0.23
O43680																					Poor prediction
O43681	4267.64	426	3.94	0.489	0.702	67.893	32.097	3.935	22	-3	0.357	32.365	13.838	36.638	290.799	1040.93	1331.73	0.513	-1.256	0.64
O43683																					Poor prediction
O43684	174.995	20	3.664	0.444	0.4	7	22.5	6	6	2	0.995	47.059	2.349	5.147	39.059	28.983	68.042	0.003	0.146	0.06
O43687																					Poor prediction
O43688	931.792	98	4.101	0.542	0.694	56.324	30.4	4.8	9	1	0.679	31.25	6.09	15.631	48.636	207.138	255.774	0.694	0.046	0.28
O43699	293.679	29	3.728	0.557	0.931	26	52	5.143	3	0	0.671	13.043	3.179	7.113	9.643	76.951	86.595	0.374	0.16	0.07
O43704	1264.4	209	3.841	0.434	0.569	51.815	33.262	4.762	25	7	0.964	39.252	10.634	27.341	100.642	229.825	330.467	0.999	0.493	0.44
O43707	138.216	17	4.028	0.519	0.294	4	24.167	4.167	1	-1	0.944	35.714	1.18	3.148	19.286	35.021	54.307	0	-0.11	0.16
O43708	186.706	19	3.912	0.526	0.474	8	29.833	4.667	2	0	0.994	33.333	2.444	5.384	11.852	37.436	49.289	0.005	0.05	0.15
O43709	525.986	106	3.777	0.438	0.434	34.957	33.609	4	10	-1	0.94	43.636	6.222	16.57	44.151	90.572	134.723	0.967	0.531	0.21
O43711																					Poor prediction
O43715																					Too short
O43716	375.705	23	3.91	0.485	0.696	15	58.4	5.4	2	1	0.89	30	4.168	8.03	32.21	89.364	121.575	0.032	-0.023	0.05
O43719																					Poor prediction
O43731	343.514	43	3.93	0.564	0.953	36.829	69.286	5.714	4	0	0.9	17.857	3.736	10.173	17.365	89.364	106.729	0.55	0.132	0.15
O43734																					Poor prediction
O43739	361.699	19	4.069	0.709	0.737	12.143	23.778	4.778	6	-1	0.958	29.167	3.947	10.286	10.759	60.381	71.14	0.05	0.079	0.19
O43741	175.316	17	3.855	0.609	0.647	10	33.875	4	3	0	0.957	40	1.905	4.197	17.21	21.737	38.947	0.003	0.108	0.11
O43745	816.489	58	4.03	0.505	0.983	41.895	76.312	4.812	2	1	0.881	12.195	5.964	17.106	37.071	183.559	220.631	0.905	0.178	0.28
O43747	249.555	17	3.978	0.718	0.529	8	11.5	3.667	4	2	0.964	35	3.054	7.207	12.007	38.644	50.651	0.004	0.212	0.14
O43749	826.342	58	4.083	0.605	0.621	25.222	51.938	4.188	5	0	0.555	29.787	6.927	16.716	58.191	164.237	222.428	0.022	0.016	0.55
O43752	533.189	39	3.98	0.496	0.692	19.111	40.833	4.5	4	0	0.781	28.125	5.097	11.916	33.392	124.386	157.778	0.079	-0.07	0.13
O43759	160.788	20	3.788	0.493	0.95	18	68	4	1	0	0.824	21.429	2.099	5.826	0	85.742	85.742	0.516	0.019	0.03
O43760	76.467	19	3.565	0.473	0.316	5	34.556	5	4	0	0.914	40	1.191	2.618	12.946	13.284	26.23	0.001	0.097	0.09
O43761	286.279	15	4.091	0.728	0.267	3	-11.143	2.571	3	-2	0.934	41.176	3.101	6.244	15.067	35.021	50.088	0.001	0.15	0.05
O43763																					Poor prediction
O43765	413.532	27	4.065	0.605	0.926	23.2	65.167	4.5	0	0	0.83	21.053	4.026	9.042	0	113.517	113.517	0.212	0.068	0.21
O43766	154.523	16	3.891	0.525	0.438	6	-15.25	6	4	3	0.844	38.462	1.386	3.383	12.99	35.021	48.012	0.001	-0.059	0.14
O43768																					Poor prediction
O43772	181.358	20	3.827	0.552	1	19	70.167	5.667	3	0	0.948	11.111	2.345	5.331	0	47.335	47.335	0.024	0.052	0.36
O43776	409.927	16	4.11	0.562	0.375	2.333	49.625	5.125	4	0	0.963	33.333	4.926	11.058	36.806	65.212	102.018	0.001	0.089	0.17
O43781	84.757	16	3.569	0.391	0.25	3	39	4.125	3	0	0.996	38.462	1.379	2.86	2.143	9.661	11.804	0	0.058	0.13
O43790	293.38	15	4.019	0.717	0.733	8.545	46.333	4.5	2	0	0.986	26.316	4.675	10.437	2.165	83.326	85.491	0.178	0.26	0.21
O43791	310.47	43	3.968	0.521	0.884	37	65.9	4.5	3	0	0.952	20.833	2.968	6.075	2.143	97.818	99.961	0.415	0.059	0.11
O43795	200.966	17	3.96	0.629	0.941	15	91.143	6	2	0	0.869	14.286	2.492	5.109	1.071	38.644	39.716	0.008	0.071	0.82
O43805	270.771	17	3.985	0.662	0.941	14.875	35.5	4.75	3	-1	0.993	25	3.517	8.414	3.214	72.458	75.672	0.667	0.314	0.13
O43808	1264.5	97	4.163	0.56	0.536	35.923	39.273	4.409	9	1	0.918	30.882	7.852	22.593	62.698	312.776	375.474	0.965	-0.124	0.51
O43809	163.833	16	4.207	0.604	0.312	4	40	4.143	3	-1	0.974	46.154	1.492	3.491	25.848	26.568	52.416	0	-0.05	0.05
O43813	336.196	16	4.089	0.773	0.688	9.818	37.857	5.571	5	0	0.992	36.842	3.484	9.095	13.012	66.42	79.432	0.007	0.092	0.18
O43815																					Poor prediction
O43818	380.105	16	4.104	0.702	0.75	11	-27.667	5.333	2	2	0.196	33.333	3.332	8.565	19.53	70.042	89.572	0.211	0.005	0.13
O43819	209.102	18	4.045	0.607	0.389	6	39.25	6.5	3	2	0.98	35.714	1.894	3.885	21.805	51.928	73.733	0.001	-0.05	0.13
O43820	379.654	30	4.112	0.577	0.833	24	31.375	4.375	4	-1	0.916	23.81	3.028	9.294	10.781	94.195	104.976	0.106	-0.07	0.11
O43822	166.727	16	3.796	0.628	1	15	53.8	4.8	2	1	0.878	28.571	2.579	5.376	0	55.551	55.551	0.157	0.163	0.1
O43823																					Poor prediction
O43825	917.44	104	4.252	0.449	0.519	46.741	29.227	4.636	15	1	0.961	44.444	5.734	14.956	103.524	182.352	285.876	0.44	-0.105	0.17
O43826	400.869	26	4.022	0.7	0.923	19.917	57.667	3.556	2	0	0.905	25.926	4.42	9.899	5.357	92.987	98.345	0.055	0.106	0.41
O43827	263.613	18	4.049	0.76	0.556	8.6	-1.2	4.2	4	-3	0.888	35.294	3.634	7.676	10.803	55.551	66.354	0.009	0.173	0.11
O43829																					Poor prediction
O43837	157.778	15	3.848	0.542	0.6	8	33.4	4.2	2	2	0.969	46.154	1.894	4.037	11.83	32.606	44.436	0.001	0.054	0.14
O43847	201.062	40	3.853	0.537	0.4	15	29.222	3.889	4	0	0.96	34.615	2.512	5.847	23.638	22.945	46.583	0.004	0.05	0.21
O43852	361.72	36	4.144	0.627	0.528	17.579	26.714	4.714	4	-1	0.874	24	3.322	9.07	21.429	71.25	92.679	0.153	0.015	0.05
O43854	263.728	28	3.919	0.603	0.679	18	10.8	4	2	2	0.851	25	2.17	5.71	21.451	68.835	90.286	0.025	-0.145	0.06
O43861	1014.39	142	3.829	0.446	0.81	63.826	42.577	4.269	11	1	0.845	30.769	7.233	15.651	23.683	219.947	243.629	0.938	-0.025	0.52
O43865	527.622	49	4.035	0.47	1	44.122	55.182	4.727	3	0	0.944	12.5	4.276	10.932	15	146.123	161.123	0.71	-0.168	0.21
O43866	267.356	19	3.759	0.595	0.579	8	58.2	6.2	3	2	0.792	27.778	4.001	9.553	12.968	59.174	72.142	0.009	0.181	0.12
O43868	761.102	55	3.995	0.633	0.855	32.809	51.222	3.722	4	0	0.93	28.261	6.434	18.337	18.237	171.483	189.72	0.907	0.181	0.37
O43889																					Poor prediction
O43895	609.078	66	4.049	0.551	0.379	19.52	56.714	3.571	2	0	0.095	37.143	5.466	9.911	73.213	117.14	190.353	0.028	0.083	0.32
O43896																					Poor prediction
O43897	140.757	15	3.915	0.711	0.6	8	34	5.5	2	2	0.898	42.857	1.306	3.335	15.155	28.983	44.138	0.002	-0.033	0.16
O43900																					Poor prediction
O43903	325.562	20	3.929	0.691	0.2	3	23.444	3.556	5	-3	0.991	37.5	3.459	8.056	20.38	57.966	78.346	0.002	0.161	0.04
O43909	2194.58	175	4.022	0.467	0.411	26.583	21.625	4.031	15	2	0.645	33.673	10.616	29.424	177.278	478.221	655.498	0.286	-0.719	0.19
O43913	116.379	15	3.752	0.601	0.2	2	-17	6.667	3	3	0.832	41.667	1.032	3.11	13.123	37.436	50.56	0	-0.096	0.29
O43914																					Too short
O43915	1557.44	106	4.022	0.481	0.585	36.613	19.762	3.905	11	3	0.454	35.821	7.625	20.568	139.887	287.217	427.104	0.782	-0.307	0.08
O43916	356.19	50	4.048	0.536	0.54	23.778	37	5.222	6	1	0.953	34.286	3.558	8.824	33.37	77.288	110.658	0.137	-0.024	0.27
O43918																					Poor prediction
O43920	610.607	50	3.954	0.482	0.66	31.455	34.25	4	4	-1	0.905	35.294	4.698	15.717	64.619	135.254	199.874	0.613	0.108	0.09
O43921	775.765	49	4.247	0.523	0.531	22	37.727	4.727	4	1	0.763	27.273	4.933	9.946	51.828	169.068	220.896	0.003	-0.155	0.19
O43924	1040.2	142	4.008	0.461	0.718	58.02	63.229	4.6	10	-1	0.839	24.658	8.377	20.928	41.003	228.063	269.066	0.993	0.293	0.73
O43927																					Too short
O43929	233.58	16	4.17	0.696	0.438	6	48.5	5	2	2	0.892	28.571	1.619	4.884	7.544	51.275	58.819	0.002	-0.056	0.07
O43933																					Poor prediction
O60216																					Poor prediction
O60218	2082.05	252	3.934	0.46	0.54	54.25	21.229	4.25	28	5	0.929	35.252	12.236	39.885	189.807	414.612	604.419	0.988	0.061	0.44
O60220																					Too short
O60229																					Too short
O60231	294.309	15	4.219	0.711	0.4	5	48	4.714	4	0	0.826	33.333	2.232	5.868	6.429	51.928	58.357	0.001	-0.038	0.18
O60232	277.411	15	3.951	0.663	0.533	7	37.667	3.833	2	1	0.989	37.5	3.776	7.694	4.374	86.771	91.145	0.006	0.07	0.2
O60235	273.131	15	4.294	0.379	0	0	7.143	3.714	6	1	0.834	61.538	2.458	4.207	48.857	41.059	89.917	0	-0.119	0.09
O60237																					Poor prediction
O60238																					Poor prediction
O60239	604.006	90	3.744	0.407	0.622	47.5	23.2	4.8	6	3	0.674	32.075	6.142	13.907	83.255	161.822	245.077	0.683	0.043	0.23
O60240																					Poor prediction
O60241																					Poor prediction
O60242																					Poor prediction
O60243	181.977	37	3.566	0.401	0.459	14.588	31.538	5.154	8	3	0.948	36	3.53	8.982	10.759	30.191	40.95	0.063	0.414	0.18
O60244	152.766	17	3.809	0.396	0.412	6	50.625	4.25	3	-1	0.938	28.571	2.017	4.436	19.331	19.322	38.653	0.001	0.045	0.14
O60248																					Poor prediction
O60256	498.103	26	4.01	0.774	0.846	16.455	49.429	4.571	3	1	0.999	19.231	5.607	15.097	4.286	109.894	114.18	0.726	0.103	0.18
O60258	393.01	19	4.435	0.559	0.211	3	-9.5	5.75	4	3	0.234	41.176	3.218	7.166	64.256	60.381	124.638	0	-0.027	0.08
O60259	113.357	22	3.519	0.329	0.545	11	9.667	4.167	4	0	0.979	35.294	1.978	4.594	29.084	18.114	47.199	0.025	0.128	0.06
O60260	371.662	30	4.137	0.54	0.433	12	44.25	4.5	7	0	0.922	38.095	3.133	7.163	34.552	78.496	113.048	0.007	-0.117	0.17
O60264	163.462	18	4.197	0.72	0.833	14	26.8	5.2	4	1	0.227	23.077	1.396	3.533	3.214	36.229	39.443	0.001	-0.029	0.18
O60266	3352.47	421	3.919	0.451	0.62	60.092	32.891	4.375	33	5	0.596	32.857	12.802	33.696	291.109	682.469	973.577	0.931	-0.698	0.8
O60269																					Poor prediction
O60271																					Poor prediction
O60281																					Too short
O60282	219.792	15	4.078	0.764	0.8	11	-18.5	4.5	4	0	0.935	23.077	2.198	4.545	2.143	37.436	39.579	0.005	0.068	0.32
O60284																					Poor prediction
O60285																					Poor prediction
O60291																					Poor prediction
O60292																					Poor prediction
O60293																					Poor prediction
O60294	1277.12	148	3.931	0.504	0.486	34.083	26.3	4.133	14	0	0.91	35.366	9.033	25.746	125.958	214.958	340.916	0.618	0.064	0.25
O60296																					Poor prediction
O60303																					Poor prediction
O60304																					Poor prediction
O60306	646.809	43	4.098	0.543	0.372	11.375	39	4	6	3	0.931	29.412	5.488	14.869	44.218	147.331	191.548	0.023	-0.217	0.18
O60307																					Poor prediction
O60308	559.426	49	4.083	0.663	0.776	23	52	5.3	5	-1	0.857	25.714	5.76	15.402	47.432	99.026	146.457	0.115	0.218	0.51
O60312	2414.34	263	3.949	0.462	0.779	77.815	55.515	4.848	15	1	0.613	24.265	10.202	25.681	148.791	709.016	857.807	0.832	-1.207	0.94
O60313	219.428	17	4.154	0.764	0.353	5	38	6.5	4	1	0.85	43.75	2.12	4.724	32.431	21.737	54.169	0	0.004	0.36
O60315																					Poor prediction
O60318																					Poor prediction
O60331																					Poor prediction
O60333																					Poor prediction
O60336																					Poor prediction
O60337	491.609	31	4.155	0.434	1	29.29	91.083	5.417	2	0	0.899	11.538	4.093	10.394	6.429	178.055	184.484	0.082	-0.303	0.46
O60341	1307.13	222	3.803	0.434	0.437	40.866	31.074	3.815	20	4	0.967	42.609	11.151	33.467	98.41	259.64	358.05	0.999	0.456	0.29
O60343																					Poor prediction
O60346																					Poor prediction
O60353	693.814	62	4.037	0.52	0.742	33.087	37.167	4.917	6	2	0.779	29.268	6.201	15.461	59.616	138.877	198.493	0.604	0.02	0.28
O60356																					Too short
O60359																					Poor prediction
O60381																					Poor prediction
O60383																					Poor prediction
O60391	165.499	16	3.918	0.716	0.938	14	74.167	4.833	2	0	0.957	18.75	2.255	4.706	12.88	31.398	44.278	0.003	0.014	0.39
O60393																					Poor prediction
O60423	329.595	34	3.883	0.515	0.912	25.806	92.182	5.182	1	0	0.872	11.538	4.123	9.341	2.143	92.987	95.13	0.083	0.022	0.27
O60427	1056.11	144	3.773	0.388	0.66	41.242	46.105	4.526	17	2	0.939	29.762	8.707	23.15	72.341	290.227	362.568	0.856	-0.06	0.58
O60437	255.305	17	3.865	0.721	0.882	14	41.2	4.4	2	-1	0.775	18.75	3.471	7.462	1.071	48.305	49.377	0.017	0.121	0.45
O60443	1081.95	117	3.882	0.47	0.709	49.325	30.917	3.958	9	1	0.471	32.394	7.734	17.451	100.828	225.906	326.733	0.172	-0.207	0.16
O60447	274.373	16	3.936	0.662	0.812	12	65.75	4.5	1	0	0.897	33.333	3.161	8.42	12.946	51.928	64.874	0.004	0.042	0.25
O60449	213.719	19	3.753	0.522	0.474	8	35.4	6.4	4	3	0.216	43.75	2.785	7.793	16.183	65.212	81.394	0.001	-0.08	0.42
O60462	478.421	23	4.061	0.459	0.826	17.895	45.182	3.455	4	0	0.312	31.818	4.324	10.336	34.287	123.989	158.275	0.016	-0.243	0.24
O60469	542.168	21	4.145	0.764	0.381	6.25	40.8	4.3	2	0	0.687	37.037	5.575	13.691	38.727	61.589	100.316	0.006	0.123	0.19
O60476	155.831	15	3.987	0.705	0.8	11	97	5	0	0	0.859	18.182	1.233	3.64	2.143	50.72	52.863	0.006	-0.064	0.18
O60477	186.145	16	4.069	0.572	0.75	11	10.5	5.833	4	3	0.959	25	1.851	3.897	16.072	30.191	46.263	0.002	-0.008	0.1
O60478																					Poor prediction
O60479																					Poor prediction
O60481																					Poor prediction
O60486	247.544	17	3.988	0.758	0.882	14	31.25	6.25	3	2	0.463	25	3.2	6.457	6.429	41.059	47.488	0.014	0.11	0.18
O60487	300.791	16	3.985	0.734	0.625	9	55.2	5	2	1	0.85	33.333	3.457	7.605	15.222	64.004	79.226	0.075	0.096	0.1
O60488	578.49	58	4.014	0.52	0.793	36.478	40.5	5.417	8	2	0.854	27.778	5.579	14.696	57.296	96.848	154.144	0.149	-0.041	0.46
O60493	200.692	21	4.264	0.722	0.476	9	-27.2	3.8	4	-1	0.735	40	1.05	4.034	17.232	49.513	66.745	0.05	0.008	0.04
O60494																					Too short
O60496	662.731	83	4.089	0.548	0.47	32.462	13.647	2.941	7	0	0.682	40.909	4.647	14.725	52.612	156.992	209.604	0.679	-0.055	0.08
O60499	534.477	53	3.91	0.466	0.66	28.629	49.364	4.636	3	0	0.897	28.125	4.821	10.829	26.941	140.085	167.026	0.551	-0.083	0.16
O60500	450.765	37	3.941	0.56	0.324	9.5	30.4	6.8	4	3	0.592	42.308	4.181	10.099	61.197	85.742	146.938	0.001	0.031	0.23
O60502	744.22	42	4.146	0.541	0.833	33.371	36.091	4.273	5	-1	0.422	25	4.918	13.534	48.415	212.127	260.541	0.407	-0.465	0.37
O60503	1196.42	78	4.089	0.538	0.641	29.76	48.684	4.263	7	2	0.829	30.508	8.715	24.664	66.962	218.581	285.542	0.57	-0.184	0.55
O60504																					Poor prediction
O60506	2060.68	131	4.057	0.573	0.542	31.577	10	5.056	14	-2	0.28	32.292	10.07	26.061	223.372	337.72	561.092	0.051	-0.713	0.38
O60507	242.031	18	3.879	0.637	0.611	10	36.8	4.2	2	1	0.744	23.529	3.812	7.387	1.071	82.119	83.19	0.014	0.043	0.16
O60508	1038.39	101	3.976	0.525	0.624	47.079	45.45	3.9	5	0	0.665	32.787	6.437	20.58	81.918	200.209	282.126	0.959	-0.087	0.35
O60512	277.267	16	3.974	0.689	1	14.625	83	4.667	1	0	0.554	16.667	3.269	7.661	0	57.966	57.966	0.347	0.071	0.57
O60513	1629.37	144	3.975	0.509	0.625	41.333	37.074	4.741	15	4	0.748	30.851	9.725	27.24	121.54	344.57	466.11	0.785	-0.221	0.49
O60519	359.375	17	4.074	0.639	0.412	6	-23	4	2	2	0.224	35.294	2.759	7.134	23.904	70.042	93.946	0.001	0.079	0.05
O60524	226.821	15	4.06	0.615	0.4	5	-19.75	5.5	4	3	0.9	30.769	1.863	3.579	13.035	45.89	58.924	0	-0.041	0.11
O60543	318.349	21	4.02	0.695	0.619	11.385	80.5	4.667	1	0	0.884	25	3.771	9.096	9.643	76.081	85.724	0.4	0.217	0.06
O60547	575.24	25	4.177	0.615	0.08	1	6.455	4.727	6	6	0.952	59.259	4.529	11.883	48.68	56.759	105.439	0	0.04	0.2
O60548																					Poor prediction
O60551	907.591	152	3.819	0.426	0.586	54.382	56.158	4.842	18	1	0.841	31.707	8.84	23.199	82.679	149.746	232.425	0.995	0.502	0.84
O60563																					Poor prediction
O60565	1371.17	107	4.073	0.562	0.449	22.167	32.789	4.947	10	3	0.723	32.895	8.845	20.98	127.76	297.077	424.837	0.346	-0.166	0.35
O60566																					Poor prediction
O60568	73.91	19	3.689	0.46	0.263	4	28.167	4.333	3	0	0.989	38.462	0.795	2.181	12.858	15.858	28.715	0	-0.018	0.1
O60573	234.97	15	4.195	0.813	0.467	6	35.2	3.6	2	0	0.991	35.294	2.276	5.319	19.397	32.606	52.003	0.003	0.05	0.12
O60583																					Poor prediction
O60602	1344.32	95	4.179	0.532	0.537	28.667	42.75	4.688	7	3	0.323	40.984	8.293	17.62	164.942	307.945	472.887	0.478	-0.575	0.18
O60603	898.755	101	4.005	0.479	0.99	60.5	82.107	4.857	3	0	0.924	7.018	6.781	16.273	11.786	242.733	254.519	0.977	0.181	0.4
O60609	413.224	41	3.754	0.456	0.78	30.062	59.8	5.3	4	0	0.449	30	4.705	11.132	27.969	76.081	104.049	0.302	0.124	0.09
O60610	1733.99	146	3.993	0.519	0.712	58.942	32.846	4.5	13	0	0.457	31.579	8.833	26.735	186.225	305.193	491.419	0.426	-0.449	0.69
O60613																					Too short
O60635	855.416	79	4.071	0.491	0.886	54.886	70.812	4.562	2	-1	0.936	20.408	5.669	15.659	16.205	240.318	256.523	0.951	0.013	0.23
O60636	810.258	100	3.848	0.449	0.93	56.151	71.5	4.722	3	-1	0.912	18.966	6.671	17.438	4.286	281.278	285.564	0.987	-0.014	0.42
O60641																					Poor prediction
O60645	506.335	56	3.887	0.611	0.643	31.944	36.818	4.364	6	1	0.996	27.907	5.231	15.477	23.616	108.766	132.382	0.808	0.354	0.22
O60656	2175.07	333	3.93	0.475	0.453	51.815	37.365	4.476	28	3	0.89	36.527	12.138	29.991	140.573	401.012	541.585	0.987	0.289	0.36
O60658	184.578	19	3.669	0.471	0.632	11	51.429	5.429	3	2	0.93	30.769	1.556	5.422	17.21	20.53	37.739	0.003	0.018	0.22
O60662	281.511	16	3.969	0.708	0.812	12	63	4.167	1	0	0.949	37.5	2.915	6.588	9.798	51.928	61.726	0.041	0.032	0.17
O60663	611.931	57	3.785	0.474	0.544	22.903	29.308	4.308	6	0	0.724	35	6.281	16.908	45.245	147.331	192.575	0.921	0.05	0.12
O60664																					Poor prediction
O60667																					Poor prediction
O60669	1686.32	200	4.036	0.478	0.645	47.504	32.29	4.355	15	2	0.783	31.818	10.644	29.134	163.14	443.437	606.578	0.85	-0.506	0.58
O60671	300.704	35	4.117	0.542	0.771	26	23.667	4.083	6	-1	0.788	38.462	2.974	6.437	5.357	102.648	108.006	0.552	0.118	0.24
O60673																					Too short
O60674	1241.04	130	3.889	0.478	0.623	37.432	38.125	4.792	12	4	0.908	31.169	9.06	26.91	118.692	192.884	311.576	0.705	0.005	0.54
O60675	241.043	16	3.931	0.652	0.875	13	60.75	6	2	1	0.991	20	2.375	5.717	0	53.136	53.136	0.071	0.134	0.2
O60678	347.977	40	4.12	0.546	0.775	30	22.625	3.625	5	2	0.575	34.615	2.88	7.502	16.205	92.987	109.192	0.467	-0.064	0.15
O60682																					Poor prediction
O60683	1261.84	105	4.035	0.574	0.705	43.919	44.167	4.5	6	1	0.871	29.73	8.055	22.5	60.754	352.191	412.946	0.975	-0.226	0.31
O60684	160.364	16	3.82	0.419	0.062	0	45	4.375	4	2	0.972	50	2.061	4.451	48.481	13.284	61.765	0	-0.061	0.12
O60687	347.654	43	3.813	0.513	0.558	23	34.154	4.385	6	-1	0.943	36.667	3.741	8.039	25.781	59.174	84.955	0.334	0.242	0.08
O60701	2440.65	328	3.957	0.463	0.375	37.951	18.619	4.095	34	3	0.94	42.458	14.327	37.796	227.064	498.473	725.537	0.894	0.201	0.11
O60704	88.283	18	3.554	0.448	0.556	9	28.625	4.5	5	-1	0.959	53.333	1.6	3.51	7.5	13.284	20.784	0.004	0.076	0.14
O60706	665.457	51	4.086	0.684	0.667	30.471	39.6	4.8	6	2	0.966	25.581	4.772	11.584	26.875	119.634	146.509	0.015	-0.062	0.4
O60711	212.641	17	3.721	0.443	0.176	2	38.143	3.571	4	0	0.439	42.857	2.647	7.163	32.254	26.568	58.822	0.001	0.158	0.11
O60716																					Poor prediction
O60721																					Poor prediction
O60725	668.538	74	3.951	0.465	0.649	41.667	42.706	4.471	12	0	0.931	29.167	5.531	14.771	31.294	185.975	217.268	0.901	0.008	0.48
O60729	752.55	96	3.934	0.492	0.417	37.5	35.6	4.65	12	-1	0.992	47.059	5.136	13.58	78.438	106.35	184.788	0.188	0.072	0.23
O60733	163.858	15	3.759	0.639	0.867	12	52.8	5	2	1	0.571	17.647	2.268	5.462	0	36.387	36.387	0.003	0.053	0.35
O60741	180.228	15	4.171	0.642	0.8	11	52.8	5.2	2	0	0.899	25	1.746	3.946	10.737	31.398	42.135	0.001	-0.012	0.3
O60749	537.614	48	3.94	0.568	0.771	28	11.2	4	8	-1	0.817	33.333	5.182	12.012	29.04	105.064	134.104	0.43	0.146	0.08
O60755	381.581	46	4.07	0.625	0.609	25.429	40.462	3.692	4	0	0.945	24.242	3.354	10.209	9.665	86.949	96.615	0.288	0.053	0.36
O60759																					Poor prediction
O60760	798.445	104	4.002	0.514	0.663	54.174	40.611	4.611	9	-1	0.931	35.593	6.459	16.487	62.344	183.539	245.883	0.73	0.142	0.34
O60762	600.759	41	3.969	0.579	0.512	16.857	46.1	4.9	4	2	0.855	35.135	6.109	16.445	52.227	123.178	175.405	0.039	-0.07	0.12
O60763	94.514	15	3.863	0.668	0.6	8	39.333	4	2	1	0.628	33.333	0.763	1.669	2.187	37.436	39.624	0	-0.075	0.19
O60779	2437.05	210	4.015	0.489	0.748	61.631	54.179	4.692	17	-1	0.704	28.346	10.794	31.592	126.963	661.78	788.744	0.955	-0.941	0.82
O60783	462.324	33	4.012	0.549	0.242	5.25	-5.286	6.429	7	4	0.974	50	4.465	11.28	78.384	53.136	131.52	0	0.11	0.1
O60784	304.181	34	4.181	0.616	0.912	29.29	37.875	4.625	3	1	0.833	27.273	3.152	8.572	9.732	76.081	85.812	0.326	0.135	0.26
O60806																					Poor prediction
O60812	351.069	21	3.98	0.724	0.667	13	9.8	4.2	4	1	0.998	33.333	3.768	7.572	19.286	51.928	71.214	0.017	0.129	0.04
O60814	513.915	34	4.155	0.596	0.912	25.677	70.8	4.9	3	1	0.95	17.241	4.787	13.166	1.094	162.535	163.628	0.937	0.239	0.26
O60825	351.786	19	4.221	0.603	0.158	2	31.5	5.25	2	0	0.056	37.5	3.226	7.912	45.134	55.056	100.19	0	-0.115	0.1
O60826	1044.41	84	4.039	0.519	0.679	33.368	49.267	4.067	4	1	0.46	28.07	7.409	15.864	78.571	204.089	282.66	0.146	0.115	0.32
O60828	160.001	17	3.899	0.599	0.941	15	68	5.6	3	0	0.912	15.385	1.305	3.487	15	28.983	43.984	0.009	0.062	0.16
O60829																					Poor prediction
O60830	397.932	38	3.993	0.555	1	36.684	67.333	4.667	2	0	0.978	8	3.138	9.215	7.567	152.161	159.728	0.728	0.055	0.19
O60831	559.759	45	4.008	0.638	0.911	29.268	68.5	3.583	0	0	0.97	22.222	5.598	16.587	4.286	168.414	172.7	0.627	0.116	0.45
O60832	635.292	60	4.117	0.479	0.15	6.667	29.429	4.286	11	3	0.953	39.024	4.589	11.585	64.619	114.804	179.423	0.012	0.181	0.1
O60840																					Poor prediction
O60841																					Poor prediction
O60844	98.116	20	3.551	0.377	0.25	4	29.625	4.125	2	1	0.94	40	1.789	4.285	9.71	10.869	20.578	0.001	0.223	0.07
O60858	201.471	28	4.226	0.629	0.75	20	61.5	4.833	2	-1	0.937	17.647	1.332	4.02	1.071	57.966	59.038	0.099	-0.015	0.24
O60861	309.521	21	4.05	0.659	0.667	13	38.4	5	4	1	0.789	23.81	2.889	7.77	14.128	25.36	39.488	0.01	0.135	0.36
O60869	278.571	23	4	0.751	0.348	7	24	3.25	2	-1	0.771	36.842	3.334	8.044	27.858	39.852	67.71	0.001	0.25	0.05
O60870	611.524	30	4.19	0.653	0.8	21.833	-24.333	5.667	6	4	0.173	30.769	4.624	10.599	31.294	126.801	158.095	0.588	0.118	0.11
O60879	45.853	15	3.517	0.449	1	14	94.667	5	0	0	0.973	0	0.508	0.985	0	2.415	2.415	0.001	0.051	0.21
O60880	215.147	31	3.693	0.473	1	30	61.667	5.111	4	-1	0.719	9.524	2.682	7.606	3.214	63.193	66.407	0.578	0.213	0.22
O60882	379.083	32	4.064	0.583	0.75	21.5	44.6	4.7	5	0	0.837	28	4.154	12.096	23.616	85.742	109.358	0.166	0.022	0.11
O60883																					Poor prediction
O60884	605.036	27	4.226	0.414	1	25.63	89.667	5.111	1	0	0.906	10	4.741	9.675	17.143	192.072	209.215	0.025	-0.367	0.43
O60885																					Poor prediction
O60888	320.435	19	4.058	0.638	0.526	8.8	64.4	4	1	0	0.089	33.333	3.478	7.654	12.99	77.763	90.754	0.004	0.029	0.13
O60890	377.194	17	4.147	0.603	0.647	10	45.25	5.25	2	1	0.269	29.412	4.134	8.434	17.298	61.589	78.887	0.003	0.099	0.19
O60894	418.555	44	3.838	0.471	0.364	15	41.75	5.333	7	3	0.947	45.161	4.042	9.748	33.525	84.534	118.059	0.084	0.355	0.07
O60895	353.864	22	3.953	0.681	0.636	13	41	4.167	3	1	0.911	39.13	4.174	8.902	30.355	90.572	120.927	0.077	0.237	0.05
O60896	440.531	20	4.261	0.592	0.75	14	53.4	4.5	4	0	0.826	31.818	3.35	8.099	40.804	90.651	131.455	0.26	0.108	0.1
O60902																					Poor prediction
O60906	469.068	43	3.865	0.455	0.698	18.333	62.923	5.385	6	1	0.96	15.625	6.215	13.748	25.042	132.839	157.881	0.579	0.054	0.2
O60907	484.368	42	4.215	0.551	0.929	36.41	70.7	4.5	2	-1	0.889	19.231	4.274	10.368	24.644	146.123	170.767	0.609	-0.206	0.23
O60909	479.17	47	3.853	0.527	0.532	21.92	20.75	5.25	5	3	0.959	37.5	3.949	12.455	29.084	90.968	120.052	0.737	-0.017	0.07
O60911	78.815	23	3.607	0.412	0.261	5	27.889	4.111	4	1	0.83	35.714	1.074	2.605	1.094	12.076	13.17	0.002	0.249	0.05
O60921	328.068	55	3.797	0.429	0.655	34.056	35	4.231	5	3	0.821	32.353	3.493	9.552	10.737	67.211	77.948	0.796	0.468	0.13
O60927																					Poor prediction
O60928	486.324	39	3.868	0.567	0.949	29.459	81	4.833	2	0	0.859	14.815	5.044	10.887	3.214	143.708	146.922	0.864	0.021	0.16
O60930	449.666	63	3.984	0.467	0.603	36.842	36.091	5.182	6	1	0.887	29.412	3.799	9.033	58.412	84.771	143.184	0.134	-0.002	0.12
O60931	1496.85	173	4.003	0.469	0.618	45.215	34.394	4.364	16	-1	0.867	31.579	8.675	20.468	114.261	264.471	378.731	0.422	0.149	0.33
O60934																					Poor prediction
O60936	300.928	17	3.947	0.687	0.647	9.818	24	4.333	2	0	1	36.842	4.1	8.743	10.869	61.589	72.459	0.077	0.277	0.13
O60938	302.07	17	3.998	0.751	0.059	0	-19.889	3.667	9	1	0.999	57.895	3.276	6.286	22.7	13.284	35.984	0	0.26	0.11
O60939	210.526	15	3.763	0.701	0.867	11.231	58.167	4.5	1	1	0.948	29.412	3.925	9.467	1.071	62.381	63.452	0.597	0.324	0.22
O60941	668.062	58	3.93	0.489	0.621	28.722	35	5.364	5	3	0.906	34.884	5.606	14.594	31.249	121.97	153.22	0.584	0.264	0.28
O60942	354.611	64	3.882	0.435	0.703	43.689	11.643	5.071	9	3	0.955	28.571	3.688	9.737	31.382	82.119	113.501	0.78	0.005	0.2
O75015	167.431	16	4.271	0.695	0.625	9	-30	3.667	3	-2	0.978	41.667	1.251	2.726	28.929	16.907	45.836	0.003	0.151	0.05
O75019	380.519	43	3.957	0.631	0.651	27	42.364	5.182	7	-1	0.888	28.571	3.58	7.7	31.072	80.911	111.983	0.349	0.096	0.11
O75022	281.794	18	4.072	0.547	0.556	9	-19.667	6	3	1	0.065	35.294	2.986	6.141	46.272	42.267	88.539	0.001	-0.046	0.13
O75023	164.582	15	4.225	0.754	0.667	9	78.5	4.25	0	0	0.887	25	1.312	2.95	1.071	47.097	48.169	0.001	-0.047	0.27
O75027	637.464	35	4.028	0.604	0.629	15.455	63.643	4.143	2	1	0.935	32.353	6.666	14.227	19.485	128.622	148.107	0.068	0.221	0.37
O75030																					Poor prediction
O75031	461.086	61	3.847	0.485	0.574	26.057	65.727	5.455	3	1	0.776	38.235	5.206	13.218	48.636	103.856	152.492	0.775	0.329	0.12
O75037	636.557	24	4.216	0.6	0.792	16.842	69	4.667	2	-1	0.711	25.926	4.735	9.779	35.579	165.445	201.025	0.005	-0.309	0.3
O75038																					Poor prediction
O75044	989.064	93	3.804	0.47	0.613	22.947	29.9	4.9	11	-1	0.846	35.294	9.595	22.348	83.994	239.506	323.501	0.055	0.168	0.25
O75051	375.466	47	4.208	0.583	0.404	18	39.909	4.364	4	0	0.804	35.714	2.892	7.369	56.136	56.759	112.895	0.011	-0.174	0.17
O75052																					Poor prediction
O75054	738.203	44	4.048	0.525	0.364	6.375	21.375	4.5	12	2	0.85	39.474	6.219	13.694	104.485	102.648	207.133	0	0.036	0.08
O75056																					Poor prediction
O75061																					Poor prediction
O75063	265.238	19	4.079	0.749	0.842	14.875	77.6	4.8	1	0	0.613	17.647	2.674	7.987	2.143	62.797	64.94	0.018	0.025	0.21
O75069																					Poor prediction
O75072	357.143	24	4.012	0.63	0.958	20	75.875	5.625	3	0	0.825	15	4.278	8.86	9.798	71.25	81.048	0.031	0.103	0.45
O75074																					Poor prediction
O75077	1003.69	68	4.122	0.494	0.75	35.529	43.643	5.357	7	1	0.598	23.404	6.219	14.825	48.813	241.526	290.339	0.093	-0.421	0.33
O75078	345.026	18	4.132	0.57	0.5	8	40.5	6	2	2	0.423	31.25	3.704	7.294	21.828	92.987	114.815	0.001	-0.093	0.08
O75081																					Poor prediction
O75083	444.347	25	3.978	0.581	0.12	2	54.1	3.6	4	1	0.968	58.621	4.523	10.098	71.004	39.852	110.856	0	0.087	0.1
O75084	358.186	24	4.126	0.763	0.917	21	75	4.5	1	0	0.995	12.5	3.364	7.008	0	86.692	86.692	0.009	0.012	0.41
O75093	427.354	20	3.913	0.627	0.3	4.667	55	3.833	1	0	0.664	36.842	4.853	10.224	63.415	64.004	127.42	0.001	-0.057	0.11
O75094	259.745	16	4.001	0.642	0	0	-26.5	5.333	6	0	0.946	78.571	2.899	5.524	53.276	13.284	66.56	0	0.004	0.12
O75096	501.684	15	4.434	0.626	1	14	57.5	4.5	2	-1	0.64	26.316	2.595	6.063	22.501	79.703	102.204	0.004	-0.168	0.25
O75106	273.098	15	3.92	0.728	0.533	6	80	5	1	0	0.87	26.316	3.371	8.614	2.165	53.136	55.301	0.005	0.082	0.33
O75110	223.851	17	4.071	0.571	1	16	65.429	3.857	1	0	0.916	13.333	2.488	5.791	1.071	49.513	50.584	0.008	0.009	0.51
O75112																					Poor prediction
O75113																					Poor prediction
O75116	619.764	43	3.933	0.629	0.651	16.429	32.5	4.375	5	3	0.789	31.707	6.86	15.862	31.183	151.25	182.433	0.073	0.015	0.3
O75121																					Poor prediction
O75122																					Poor prediction
O75127																					Poor prediction
O75128																					Poor prediction
O75129																					Poor prediction
O75131	453.727	50	3.682	0.382	0.66	29.758	16.867	4.067	7	-1	0.959	37.5	4.583	12.164	76.14	97.818	173.958	0.17	0.052	0.08
O75132																					Poor prediction
O75140																					Poor prediction
O75143																					Poor prediction
O75144	135.727	16	3.856	0.497	0.438	6	9.333	6	3	0	0.697	35.714	1.82	3.88	33.547	26.568	60.115	0.002	-0.024	0.15
O75145																					Poor prediction
O75146	382.797	39	3.911	0.527	0.718	23.714	56.545	4.636	3	-1	0.933	32	3.894	10.671	37.744	57.966	95.711	0.318	0.071	0.26
O75147	1964.42	155	4.03	0.483	0.426	29.636	15.545	4.182	19	1	0.879	46.226	11.87	28.958	221.265	289.831	511.095	0.036	0.133	0.11
O75150	384.093	15	4.377	0.757	0.733	10	34.2	4.8	3	2	0.845	20	3.72	8.241	2.143	91.78	93.923	0.038	0.007	0.21
O75151																					Poor prediction
O75152																					Poor prediction
O75154																					Poor prediction
O75155	250.273	15	4.04	0.672	0.267	3	-20.75	4.25	2	2	0.778	40	2.38	5.587	3.237	35.021	38.258	0	0.095	0.15
O75159																					Poor prediction
O75161	9116.44	1002	3.954	0.455	0.387	35.619	18.272	4.012	95	19	0.588	40.607	20.072	53.557	922.139	1642.32	2564.45	0	3.335	0.28
O75164	349.246	58	3.771	0.454	0.552	29.5	37.941	3.706	6	2	0.914	31.429	3.822	8.419	32.188	55.709	87.897	0.159	0.165	0.23
O75165	613.144	78	3.93	0.594	0.615	34.417	36.875	4.375	7	2	0.92	28.571	5.384	12.693	20.424	123.178	143.602	0.47	0.058	0.28
O75167																					Poor prediction
O75170																					Poor prediction
O75173	266.675	15	3.872	0.65	0.867	11.538	92.8	4.8	0	0	0.519	25	3.712	8.068	1.071	61.589	62.66	0.006	0.074	0.33
O75175																					Poor prediction
O75177																					Poor prediction
O75179																					Poor prediction
O75182																					Poor prediction
O75185	218.475	17	4.102	0.681	0.765	12	73	4.8	1	0	0.835	16.667	2.428	5.213	5.357	44.682	50.04	0.004	0.043	0.36
O75190																					Poor prediction
O75191	565.975	29	3.926	0.579	0.31	4.889	32.4	3.8	5	1	0.983	38.462	6.511	18.274	63.526	118.802	182.328	0.003	-0.068	0.13
O75192	425.515	17	4.144	0.759	0.471	6	-0.5	4.75	8	3	0.963	40.909	4.83	13.852	20.668	59.174	79.841	0.024	0.173	0.08
O75197	640.532	36	4.124	0.459	0.278	7.2	46.357	3.714	6	0	0.758	37.037	4.879	14.21	81.564	103.856	185.42	0.002	-0.202	0.19
O75204	220.289	15	3.997	0.518	1	14	76.167	5.333	2	0	0.978	12.5	2.468	4.865	3.281	60.381	63.662	0.087	0.103	0.25
O75208	588.62	73	4.061	0.521	0.63	34.739	53.875	4.875	7	0	0.987	27.273	5.053	11.788	34.552	169.365	203.917	0.833	0.139	0.42
O75223	467.582	36	4.157	0.526	0.694	24	26.9	5	6	-1	0.999	32	3.299	8.321	52.679	77.288	129.967	0.442	-0.023	0.07
O75251	132.093	17	3.917	0.703	0.706	11	56.8	4	1	0	0.945	23.077	0.929	2.26	17.188	24.153	41.34	0.002	0.048	0.24
O75293	340.065	24	3.784	0.691	0.625	11.2	30.286	4.143	4	-2	0.959	34.783	5.316	14.449	28.929	84.534	113.463	0.107	0.242	0.06
O75298																					Poor prediction
O75306	413.745	28	4.131	0.588	0.929	23.846	51.333	4	2	0	0.91	31.818	4	9.104	25.87	117.615	143.485	0.355	0.054	0.2
O75309	194.486	18	4.016	0.706	0.056	0	52.167	5	3	0	0.983	53.333	2.073	4.691	46.272	10.869	57.141	0	0.006	0.19
O75311	195.014	18	3.978	0.629	0.944	16	65	4.75	1	-1	0.558	26.667	1.749	3.614	17.143	25.36	42.504	0.006	0.096	0.27
O75312	611.537	61	3.849	0.473	0.656	26.65	41.421	4.158	5	-2	0.646	28.261	6.073	12.374	29.217	185.975	215.192	0.792	-0.045	0.12
O75317	277.643	17	4.203	0.678	0	0	-17.2	3.4	4	-3	0.935	43.75	3.06	6.669	53.684	36.229	89.912	0	-0.007	0.06
O75319																					Poor prediction
O75323	450.604	65	3.821	0.443	0.477	27.742	59	5.867	9	3	0.946	34.211	4.849	9.435	40.286	91.205	131.491	0.676	0.399	0.2
O75324																					Too short
O75326	667.421	46	4.018	0.571	0.348	13	59.143	3.857	2	0	0.025	42.857	5.13	11.339	85.044	89.364	174.408	0.001	-0.124	0.16
O75330	1331.15	109	3.897	0.512	0.541	31.831	10.889	4.5	12	3	0.624	33.333	7.922	25.189	105.778	282.585	388.363	0.886	-0.033	0.35
O75334																					Poor prediction
O75339	2512.72	216	4.06	0.516	0.384	26.41	27.212	4.038	26	-4	0.918	40.458	13.129	32.537	226.985	392.222	619.207	0.153	0.172	0.09
O75340	326.144	29	3.964	0.454	0.655	18	69.273	4.545	3	0	0.965	28.571	3.138	9.136	33.481	66.42	99.9	0.066	0.173	0.06
O75342	400.105	27	4.206	0.533	0.815	21	45.375	5.125	4	2	0.437	22.727	3.516	7.816	11.897	101.441	113.337	0.043	-0.097	0.19
O75343	1326.4	108	4.124	0.486	0.713	59.091	29.722	4.778	11	1	0.629	31.884	6.81	17.933	148.702	260.511	409.213	0.431	-0.4	0.28
O75344	198.56	15	3.976	0.567	0.733	10	-0.6	4.2	3	0	0.997	27.273	2.024	3.883	23.749	14.492	38.241	0	0.134	0.19
O75347	419.081	46	4.136	0.529	0.717	32	23.75	4.75	5	1	0.838	28.125	3.449	8.13	33.414	82.119	115.533	0.145	0.307	0.14
O75348	190.268	15	4.205	0.562	0.2	2	-13	6.25	4	3	0.99	64.286	1.64	3.678	45.665	19.322	64.987	0	0.094	0.12
O75351	518.604	51	4.193	0.53	0.745	36.947	32.143	3.214	5	0	0.947	32.353	3.582	8.944	23.727	111.102	134.829	0.637	0.097	0.27
O75354	302.92	18	4.035	0.582	1	17	75.333	4.5	1	0	0.978	23.529	3.548	8.088	13.929	65.212	79.141	0.127	0.05	0.12
O75355	325.948	22	3.872	0.713	0.864	15.789	53.625	3.875	1	0	0.86	20	4.268	11.439	5.357	71.725	77.082	0.096	0.094	0.23
O75356	548.365	44	4.055	0.586	0.477	14.19	43.818	4.455	4	0	0.821	35.897	5.708	16.597	68.972	72.458	141.429	0.082	0.096	0.17
O75360	591.603	51	4.025	0.529	0.333	13.059	23.545	5.455	8	3	0.977	47.368	6.057	15.975	78.473	102.648	181.121	0.157	0.295	0.04
O75362																					Poor prediction
O75364																					Poor prediction
O75365	191.042	26	3.856	0.479	0.692	17	22.222	5	6	0	0.927	44.444	2.442	5.593	9.643	50.72	60.364	0.284	0.321	0.04
O75366	641.893	57	4.104	0.469	0.333	16	39.923	4.923	6	3	0.938	33.333	4.823	12.629	85.243	100.233	185.476	0.014	-0.208	0.09
O75367	565.49	21	4.273	0.507	0.333	6	38.1	4	2	-1	0.523	34.783	4.223	7.58	48.282	123.178	171.46	0	-0.223	0.15
O75368	150.043	16	4.274	0.622	0.562	8	27	4	4	1	0.968	42.857	1.033	2.857	4.286	32.606	36.892	0.003	0.093	0.21
O75369	590.328	55	3.888	0.544	0.655	23	38.786	3.571	5	-1	0.856	35.714	6.578	17.173	62.167	110.132	172.298	0.059	0.024	0.24
O75376																					Poor prediction
O75379	180.587	16	3.676	0.646	0.938	14	63.4	4.2	1	0	0.741	33.333	2.779	6.891	10.715	45.89	56.604	0.193	0.246	0.13
O75381																					Poor prediction
O75382	986.591	67	4.007	0.383	0.657	34.091	23.765	4.412	6	1	0.365	26.19	6.802	18.792	56.07	200.367	256.437	0.939	0.083	0.19
O75385																					Poor prediction
O75386	2351.45	213	3.984	0.48	0.451	39.25	23.424	3.97	18	2	0.761	38.136	10.522	26.065	270.308	389.727	660.035	0.001	-0.456	0.12
O75387	749.201	62	4.071	0.555	0.935	43.483	77.467	4.667	3	0	0.984	18.605	5.655	17.089	10.759	200.466	211.225	0.969	-0.101	0.36
O75390	1091.51	82	4.071	0.505	0.646	32.113	39.333	4.333	7	2	0.974	29.091	7.498	20.42	97.835	244.079	341.914	0.772	-0.09	0.42
O75396	489.99	35	3.839	0.602	0.829	19.172	78.857	5.714	2	1	0.825	28.571	5.591	13.269	17.475	118.348	135.823	0.88	0.236	0.15
O75398																					Poor prediction
O75400																					Poor prediction
O75409																					Poor prediction
O75410																					Poor prediction
O75414	165.352	16	4.019	0.606	0.75	11	5	4.167	5	1	0.988	30.769	1.795	3.686	13.951	28.983	42.934	0.002	0.04	0.07
O75417																					Poor prediction
O75419	162.154	18	4.051	0.675	0.556	9	54.8	5.4	3	0	0.918	31.25	1.334	2.932	17.298	24.153	41.451	0	-0.027	0.3
O75420																					Poor prediction
O75425	297.751	25	4.144	0.51	0.8	19	4.571	3.857	2	-1	0.59	29.412	2.622	5.886	17.188	88.157	105.344	0.116	-0.055	0.06
O75427																					Poor prediction
O75431	267.013	19	3.942	0.717	0.947	17	60.5	4	1	0	0.996	20	1.204	3.398	11.786	56.759	68.545	0.011	-0.154	0.11
O75436	599.432	36	4	0.602	0.667	13.333	35.714	5.143	4	1	0.15	34.483	5.994	15.243	30.156	117.14	147.296	0.761	0.17	0.28
O75438																					Too short
O75439	1122.06	116	3.863	0.454	0.371	27.674	26.808	4.692	14	3	0.915	36.986	7.877	21.637	115.819	226.222	342.041	0.662	0.116	0.19
O75443	883.003	76	4.174	0.57	0.658	34.4	31.8	4.05	9	-1	0.69	30.909	6.228	13.43	97.879	143.708	241.587	0.142	-0.277	0.31
O75444																					Poor prediction
O75445																					Too short
O75446																					Poor prediction
O75448	2570.12	244	3.901	0.449	0.266	14.154	9.947	4.035	39	0	0.669	47.205	15.603	40.246	321.087	419.759	740.847	0.06	0.263	0.25
O75449	78.699	15	3.582	0.622	0.733	10	50	6	2	1	0.92	23.077	1.271	3.211	3.281	37.436	40.717	0.003	0.054	0.15
O75452	1361.65	143	3.979	0.512	0.692	48.687	44.103	4.414	14	0	0.627	25.316	7.715	16.537	54.755	314.043	368.798	0.803	-0.088	0.19
O75460	2722.19	269	4.031	0.481	0.617	75.771	15.595	4.143	23	-2	0.322	33.566	10.752	29.347	235.579	561.29	796.869	0.934	-0.893	0.66
O75461	300.311	20	3.86	0.594	0.65	11.692	57.714	4.429	3	0	0.872	16.667	3.145	8.057	19.331	70.122	89.452	0.013	-0.02	0.06
O75462	139.645	21	3.965	0.676	0.429	8	-12.75	5.25	3	3	0.566	33.333	1.103	3.092	16.337	38.644	54.982	0.002	0.038	0.09
O75469	1115.89	177	3.927	0.476	0.729	74.806	44.471	4.706	13	1	0.92	24.468	7.596	18.339	47.432	232.161	279.593	0.984	0.255	0.67
O75473	926.413	66	4.119	0.565	0.591	33.538	34.167	4.222	8	-1	0.56	37.736	5.819	17.15	68.662	175.106	243.768	0.766	-0.118	0.21
O75475																					Poor prediction
O75477	526.375	35	3.943	0.589	0.6	13.714	28	4.875	4	2	0.983	31.034	6.477	15.544	56.513	103.856	160.369	0.036	0.224	0.21
O75478	625.135	33	4.003	0.595	0.758	19.84	54.9	5	4	0	0.74	21.875	4.943	11.398	32.254	128.246	160.501	0.214	0.087	0.27
O75486	600.248	39	3.95	0.596	0.487	12.947	42.615	4.615	7	-1	0.805	36.111	6.405	15.784	72.341	125.593	197.934	0.014	-0.069	0.16
O75487	306.151	64	4.051	0.534	0.922	56.61	65.286	5.357	5	1	0.872	14.706	3.138	7.979	3.237	71.25	74.487	0.702	0.168	0.62
O75489	617.485	66	3.892	0.477	0.606	33.6	32.077	4.154	7	1	0.962	30.233	5.333	14.534	62.3	108.687	170.986	0.487	0.314	0.16
O75494																					Poor prediction
O75496	1237.82	89	4.003	0.501	0.719	41.5	19.4	3.8	7	-4	0.658	35.593	6.938	18.372	110.891	231.865	342.756	0.492	-0.122	0.07
O75503	1225.92	102	3.96	0.496	0.618	39.079	56.885	4.692	8	2	0.749	30.435	7.373	15.217	48.371	293.454	341.824	0.928	-0.046	0.32
O75506																					Too short
O75508	516.83	42	4.084	0.624	0.762	29.062	39.667	4.667	4	2	0.913	32.143	4.477	15.172	27.946	123.178	151.125	0.82	0.127	0.24
O75509	165.166	15	3.808	0.675	1	14	92	5.333	0	0	0.115	16.667	1.193	3.419	5.357	44.682	50.04	0.004	-0.054	0.16
O75521	515.428	31	3.995	0.609	1	27.355	42.9	3.9	3	0	0.937	25	4.545	10.272	17.32	115.932	133.253	0.104	-0.009	0.24
O75525																					Poor prediction
O75528	304.246	19	4.021	0.623	0.684	11.538	60.125	4.75	3	0	0.786	36.842	3.721	8.746	9.643	49.513	59.156	0.032	0.184	0.34
O75529	775.945	84	4.057	0.455	0.417	32.229	56.933	4.4	5	2	0.571	40	5.781	15.575	76.605	148.36	224.964	0.485	0.145	0.18
O75530	528.164	61	4.053	0.512	0.82	48.88	34.333	5.778	6	2	0.804	27.273	3.047	8.443	58.058	113.517	171.575	0.066	-0.177	0.37
O75531																					Too short
O75533	357.165	17	4.107	0.756	0.529	8	12.286	4	3	0	0.881	31.579	3.895	7.864	13.995	67.627	81.623	0.004	0.061	0.15
O75534	905.063	86	3.953	0.471	0.663	32.456	37.105	4.474	7	2	0.805	32.653	6.819	15.468	58.324	227.667	285.991	0.793	0.068	0.11
O75553																					Poor prediction
O75554																					Poor prediction
O75556																					Too short
O75558	353.254	32	3.773	0.494	0.688	19.818	51	3.625	3	1	0.789	34.783	3.977	9.743	14.04	88.157	102.196	0.145	0.241	0.12
O75563	750.084	76	3.808	0.47	0.697	32.075	32	4.769	8	-3	0.721	29.167	6.024	17.283	63.504	169.068	232.572	0.768	0.117	0.17
O75564	241.454	17	4.229	0.807	0.882	14	12.4	5.2	4	-1	0.941	20	2.19	4.154	4.286	38.644	42.93	0.004	0.016	0.3
O75569	241.836	24	4.277	0.527	0	0	17.333	5.333	4	0	0.845	52.941	1.813	4.204	42.119	33.814	75.932	0	-0.094	0.07
O75575	575.185	41	4.048	0.523	0.512	18.286	32.5	4.083	6	1	0.971	33.333	5.155	12.098	52.833	126.801	179.634	0.244	0.219	0.06
O75578	571.044	63	3.882	0.57	0.746	28.766	26.231	5.385	8	2	0.972	26.19	6.063	13.026	50.646	118.743	169.39	0.165	0.295	0.22
O75581	145.218	19	4.003	0.727	0.737	13	50	5.333	2	0	0.065	21.429	1.118	2.749	22.788	24.153	46.941	0.001	-0.075	0.2
O75582	737.234	99	3.774	0.429	0.798	55.494	45.125	4.542	8	3	0.483	35.593	7.133	19.9	75.489	160.615	236.103	0.967	-0.062	0.54
O75586	269.688	18	3.913	0.71	0.778	13	51.833	4.833	3	-1	0.88	18.182	4.043	10.186	8.594	66.42	75.013	0.205	0.166	0.19
O75592																					Too short
O75593																					Poor prediction
O75594	334.559	31	3.844	0.541	0.548	14	35.667	4.333	5	1	0.978	36	3.743	9.434	24.798	74.873	99.671	0.582	0.351	0.03
O75600	568.445	38	3.686	0.478	0.237	4	30.267	4.4	6	2	0.989	42.857	5.467	17.725	71.557	96.61	168.167	0.008	0.102	0.06
O75602	88.376	21	3.692	0.479	0.476	9	51.143	4.429	1	-1	0.881	35.714	1.204	3.248	1.071	25.36	26.432	0.003	0.185	0.2
O75603																					Poor prediction
O75604																					Poor prediction
O75607	1458.29	55	4.332	0.45	0.291	10.25	30.389	3.889	8	-2	0.581	43.478	7.04	16.187	126.875	219.531	346.405	0	-0.333	0.09
O75608	538.027	40	3.967	0.47	0.625	21.68	52.308	4.308	5	0	0.958	30.769	4.119	12.902	38.772	118.348	157.119	0.415	-0.025	0.18
O75610	65.394	18	3.512	0.418	0.556	9	-9.111	3.222	6	-1	0.511	46.667	0.977	2.665	5.357	14.492	19.849	0.001	0.038	0.09
O75616	1075.38	55	4.364	0.474	0.527	25.862	30.333	4.4	7	3	0.541	41.463	6.063	12.941	128.168	183.56	311.727	0.009	-0.411	0.1
O75618	408.931	32	3.951	0.513	0.562	17	62.818	3.818	2	0	0.926	37.037	3.552	9.038	36.452	88.157	124.609	0.295	0.087	0.1
O75626																					Poor prediction
O75628	554.185	29	4.16	0.615	0.414	8.167	26.6	4.3	7	0	0.325	36	5.501	11.057	64.354	88.157	152.511	0.001	0.142	0.02
O75629	306.809	23	4.123	0.663	0.522	11	17.667	5	4	2	0.977	40.909	3.265	8.339	8.616	38.644	47.26	0.016	0.217	0.12
O75631	248.439	18	3.885	0.712	0.778	12.429	77.6	4.6	1	0	0.957	33.333	3.022	9.129	19.308	54.343	73.652	0.084	0.07	0.15
O75636	269.976	20	4.105	0.674	0.4	7	39.769	4.231	5	0	0.991	42.857	2.756	6.082	17.188	41.059	58.247	0.004	0.087	0.07
O75638																					Poor prediction
O75643	855.004	124	3.93	0.455	0.54	46.597	40.654	4.308	13	2	0.824	35.294	7.109	19.905	85.442	180.253	265.695	0.983	-0.011	0.32
O75648	70.108	15	3.541	0.408	0.533	7	28.4	5.2	3	0	0.922	38.462	1.131	2.366	10.869	15.699	26.569	0.002	0.039	0.11
O75663	203.538	16	4.082	0.761	0.5	7	-6.667	3	2	0	0.98	54.545	1.98	5.446	18.215	26.568	44.783	0	0.025	0.23
O75665																					Poor prediction
O75674																					Poor prediction
O75676	674.471	66	3.905	0.49	0.621	33.512	31.944	4.278	7	-1	0.887	36.585	5.489	15.547	75.268	145.865	221.133	0.111	-0.207	0.12
O75677	695.705	41	4.078	0.638	0.439	11.222	26.214	2.929	4	-1	0.859	38.462	6.534	14.857	76.295	98.926	175.221	0.017	0.299	0.1
O75678	951.558	111	4.001	0.412	0.64	61.746	51.737	4.947	7	0	0.296	32.143	5.729	15.884	93.031	310.756	403.787	0.35	-0.509	0.26
O75679	1525.73	113	4.112	0.477	0.54	29.344	53.737	4.316	3	0	0.525	33.803	7.723	19.173	113.278	379.175	492.453	0.07	-0.549	0.31
O75688	271.363	15	4	0.729	0.467	6	30.25	5.75	3	1	0.98	31.25	2.388	6.042	8.638	44.682	53.32	0.003	0.067	0.13
O75689	329.533	19	4.313	0.487	0.158	2	-7.571	6.143	7	5	0.951	60	3.114	6.94	67.625	50.72	118.346	0	-0.06	0.16
O75691																					Too short
O75694	3120.47	329	4.046	0.479	0.65	80.252	24.786	4.429	19	2	0.518	34.969	11.808	31.731	290.777	640.082	930.859	0.624	-1.11	0.67
O75695	729.39	44	4.121	0.603	0.386	12.706	47.4	4.933	6	2	0.974	34.286	6.157	17.759	44.217	142.5	186.718	0.224	0.161	0.21
O75712	450.309	31	3.992	0.628	0.935	20.483	68.667	3.667	0	0	0.792	22.222	5.587	13.974	7.5	155.922	163.422	0.483	-0.005	0.34
O75716	703.429	56	3.94	0.487	0.732	35.854	31.25	3.8	8	0	0.962	35	5.523	12.457	46.161	140.243	186.404	0.361	0.204	0.26
O75717	230.784	18	3.902	0.517	0	0	42.375	4.25	3	0	0.903	62.5	2.776	5.978	51.585	10.869	62.454	0	0.023	0.12
O75718	758.781	36	4.266	0.596	0.611	16.818	39.545	5.182	5	2	0.812	22.857	5.578	11.723	17.32	189.598	206.918	0.323	-0.257	0.3
O75746	451.48	39	4.28	0.645	0.872	32.353	56.222	4	1	0	0.896	19.355	3.39	10.579	8.616	105.064	113.68	0.457	-0.078	0.35
O75747	628.771	49	4.268	0.446	0.939	42.435	54.75	4.333	2	0	0.517	12.5	4.882	10.216	21.451	184.767	206.218	0.452	-0.231	0.45
O75751	2572.82	290	3.956	0.467	0.434	39.413	28.532	4.362	26	2	0.78	34.839	11.24	28.212	237.336	477.072	714.409	0.033	-0.467	0.32
O75752	254.813	21	4.148	0.7	0.524	10	19	5.375	6	3	0.957	36.842	2.024	4.455	12.858	42.267	55.124	0.001	0.023	0.13
O75762	747.786	98	3.833	0.452	0.969	60.716	57	4.444	3	2	0.886	15.517	6.566	16.106	37.789	175.482	213.271	0.947	-0.034	0.5
O75771	205.284	28	4.28	0.566	0.5	13	45.429	4.143	3	-1	0.938	35.294	1.457	4.378	34.309	60.381	94.69	0.013	-0.082	0.1
O75781																					Poor prediction
O75783	521.1	56	4.126	0.534	0.75	35.381	59.154	3.846	3	0	0.966	22.222	4.31	13.441	7.5	138.877	146.377	0.499	-0.089	0.7
O75787	350.942	45	3.993	0.559	0.333	14	46.667	3.667	3	1	0.801	39.286	3.499	7.021	51.85	62.797	114.647	0.017	0.095	0.09
O75791	720.787	27	4.388	0.499	0.222	5	-2.111	5.111	8	2	0.697	50	4.834	12.295	76.804	92.987	169.791	0	-0.157	0.1
O75792	1138.36	81	4.024	0.521	0.642	36.192	33.533	4.533	9	-1	0.922	31.579	6.606	13.922	110.019	208.92	318.939	0.028	-0.091	0.25
O75795	1442.3	215	3.935	0.474	0.386	39.976	35.756	4.333	25	3	0.893	35.965	9.962	25.999	90.666	298.581	389.247	0.993	0.202	0.18
O75800	168.451	17	3.978	0.669	0.529	8	27.6	4.6	4	0	0.845	33.333	1.867	4.56	23.749	18.114	41.864	0	0.018	0.14
O75807																					Poor prediction
O75808	279.479	43	3.748	0.4	0.581	24	38.077	5.154	8	3	0.962	40.741	3.516	8.197	24.821	56.759	81.579	0.583	0.1	0.12
O75815																					Poor prediction
O75817	711.823	46	4.238	0.513	0.413	17.579	44.4	4.4	4	-1	0.475	34.375	4.654	11.11	82.25	106.271	188.521	0.006	0.154	0.15
O75818	340.978	40	3.979	0.593	0.675	25.556	53.778	5.222	5	1	0.993	22.222	3.462	8.242	24.644	71.25	95.894	0.131	0.187	0.16
O75821	1267.63	101	3.939	0.44	0.465	25.532	29.889	4.667	10	1	0.51	33.898	6.887	16.995	110.958	255.264	366.222	0.219	-0.208	0.1
O75822																					Poor prediction
O75828	339.428	22	4.047	0.604	0.909	19	11.333	5	4	0	0.998	25	3.143	8.533	18.215	62.797	81.011	0.522	-0.014	0.04
O75829																					Poor prediction
O75832	314.351	19	4.026	0.697	0.632	10.333	53.6	4	1	0	0.434	29.412	3.753	8.296	7.589	77.031	84.619	0.045	0.2	0.09
O75838	336.849	43	3.813	0.51	1	41.721	79.846	4.846	2	0	0.941	10.345	3.538	8.059	3.214	94.67	97.884	0.709	0.123	0.1
O75840																					Poor prediction
O75841	2416.94	222	3.963	0.455	0.775	62.988	49.111	4.056	12	-2	0.504	26.515	10.083	23.964	124.577	549.53	674.107	0.522	-0.641	0.89
O75843	438.237	35	4.165	0.656	0.943	31.152	56.75	5	4	-1	0.918	14.286	4.18	9.252	19.308	111.577	130.885	0.588	0.028	0.36
O75844	925.147	86	3.897	0.556	0.709	27.148	47.438	5.125	9	-1	0.993	26.984	9.402	25.632	50.425	243.941	294.366	0.917	0.075	0.49
O75845	416.769	28	4.011	0.635	0.75	19.714	55.5	4.1	3	-1	0.996	26.923	3.629	8.366	3.214	115.2	118.414	0.242	-0.033	0.19
O75864	630.036	55	3.828	0.464	0.455	15.92	28.2	4.133	5	2	0.422	29.268	6.313	18.43	61.206	143.708	204.914	0.963	0.179	0.11
O75865	217.986	22	3.922	0.555	0.591	12	35.333	5.167	4	0	0.947	41.176	2.168	4.529	19.53	19.322	38.852	0.009	0.356	0.16
O75871	1240.3	102	4.047	0.454	0.775	46.684	41.941	4.471	8	-2	0.62	23.729	6.891	15.611	76.45	286.208	362.658	0.402	-0.21	0.3
O75874	349.826	40	4.099	0.593	0.6	22	53.182	4.182	3	-1	0.934	33.333	3.726	8.751	28.952	106.271	135.223	0.582	0.18	0.22
O75879	369.25	23	4.178	0.661	0.522	11	25	5.333	2	1	0.072	38.889	3.887	7.651	32.321	47.097	79.418	0.005	0.127	0.18
O75880	450.913	30	3.95	0.707	0.8	13.667	52	4	1	1	0.989	26.923	6.069	15.154	6.429	105.064	111.492	0.777	0.442	0.18
O75881	1041.53	123	3.782	0.431	0.52	24.844	49.514	4.143	11	3	0.968	29.63	9.01	21.222	72.297	263.559	335.856	0.847	0.153	0.4
O75882	346.77	17	3.836	0.731	0.824	10.143	47.5	4	2	1	0.792	34.783	4.96	12.604	13.929	72.458	86.387	0.051	0.105	0.15
O75884	261.077	16	3.715	0.364	0.125	1	52.286	5.286	4	1	0.615	50	3.818	8.103	75.467	19.322	94.789	0	0.076	0.1
O75886																					Poor prediction
O75888	207.815	15	3.789	0.7	0.8	11	24.4	5.8	3	3	0.381	28.571	2.712	6.61	1.071	43.475	44.546	0.047	0.2	0.27
O75891	1170.23	118	4.056	0.49	0.593	35.143	43.444	4	8	-1	0.852	31.343	7.108	19.235	86.159	235.725	321.884	0.889	-0.169	0.43
O75896	610.641	44	4.052	0.562	0.5	18.909	28.444	3.778	2	-1	0.486	40	4.665	11.425	65.536	135.254	200.79	0.1	-0.087	0.04
O75897	467.801	70	3.906	0.444	0.686	41.25	48	4.737	7	3	0.964	30.952	4.73	12.702	36.828	114.725	151.553	0.875	0.153	0.33
O75899	168.707	20	3.986	0.585	0.6	11	74.2	5	2	0	0.954	35.714	1.177	2.867	2.143	24.153	26.295	0	0.024	0.38
O75900	412.148	36	4.1	0.592	0.861	28.774	34.667	3.889	6	-1	0.745	28.571	4.107	9.549	29.084	90.572	119.656	0.433	0	0.15
O75907	1838.3	217	3.928	0.461	0.733	63.547	45.658	5.053	20	7	0.961	30.328	10.784	26.279	155.631	375.315	530.946	0.753	0.009	0.72
O75908	1478.47	151	4.018	0.481	0.894	61.141	52.533	4.5	10	2	0.979	21.176	9.15	22.151	47.697	504.59	552.288	0.974	-0.728	0.86
O75909																					Poor prediction
O75911	2606.32	364	3.908	0.449	0.514	55.102	30.651	3.889	28	7	0.858	40.11	14.317	36.51	203.16	505.085	708.246	0.917	0.54	0.41
O75912	361.789	60	4.102	0.606	0.7	41	32.111	4.889	4	-1	0.861	34.286	3.102	6.742	22.523	70.042	92.565	0.137	0.002	0.33
O75914	200.141	15	3.929	0.482	0	0	30.833	4.833	4	0	0.925	75	1.934	4.734	57.119	4.831	61.95	0	-0.079	0.11
O75915	471.035	36	4.091	0.62	0.889	27.938	72.083	5.333	3	1	0.763	10	4.332	11.897	4.308	144.915	149.223	0.909	0.092	0.19
O75916	563.978	30	4.238	0.528	0.9	25.333	50.625	4.125	3	-1	0.711	26.923	4.021	9.826	27.858	185.975	213.833	0.021	-0.444	0.35
O75920																					Poor prediction
O75923	638.327	53	4.034	0.465	0.717	27.684	50	4.692	7	0	0.605	23.684	5.606	13.685	51.762	183.559	235.321	0.708	-0.375	0.27
O75925																					Poor prediction
O75928	901.649	83	3.924	0.422	0.651	29.444	41	4.188	6	0	0.779	30	7.286	17.71	95.262	241.664	336.926	0.408	-0.219	0.15
O75934	267.868	15	4.211	0.76	0.133	1	34.5	3.75	2	1	0.767	40	2.401	6.253	24.821	51.928	76.749	0	0.083	0.08
O75935	161.801	16	3.996	0.709	0.625	9	41.5	7.5	2	1	0.758	33.333	0.999	3.177	15.155	16.907	32.062	0.01	0.158	0.3
O75936	810.879	127	3.864	0.435	0.409	31.923	38.032	4.484	17	2	0.876	36.923	7.641	19.076	90.932	136.541	227.473	0.97	0.366	0.18
O75937	607.104	55	3.924	0.553	0.491	14	29.545	4.727	6	0	0.88	33.333	7.007	15.66	68.21	118.348	186.558	0.062	0.392	0.14
O75940	474.185	68	3.727	0.483	0.647	30.091	21.538	5.385	11	0	0.862	26.087	5.03	12.542	52.767	85.742	138.509	0.506	0.23	0.13
O75943																					Poor prediction
O75951	95.426	16	3.486	0.36	0.562	8	79	4.857	1	0	0.994	33.333	2.166	4.449	9.732	22.945	32.677	0.39	0.229	0.09
O75952																					Poor prediction
O75955	263.367	18	4.112	0.763	0.444	7	51.25	3.5	3	0	0.599	36.842	2.624	4.736	9.643	67.627	77.27	0.001	0.141	0.13
O75956	159.494	15	4.11	0.635	0.067	0	28	5.25	2	2	0.966	41.667	1.025	2.022	21.828	43.475	65.302	0	-0.003	0.04
O75962																					Too short
O75969																					Poor prediction
O75970																					Poor prediction
O75971																					Too short
O75976	393.588	33	3.959	0.623	0.333	10	32.083	4.833	9	3	0.94	50	5.552	11.786	57.119	25.36	82.479	0.004	0.241	0.11
O75995																					Poor prediction
O76003	577.169	59	4.064	0.547	0.458	24.444	3.909	5	7	3	0.979	37.838	5.483	16.315	82.382	88.157	170.539	0.69	0.003	0.15
O76011	236.472	16	3.84	0.705	0.812	10.769	51.2	4.4	1	1	0.71	31.579	3.91	9.596	4.286	57.966	62.252	0.029	0.16	0.22
O76013	218.863	16	3.856	0.645	0.562	8	35.5	5	3	0	0.928	37.5	4.134	8.557	12.858	71.25	84.108	0.014	0.242	0.14
O76014	239.953	20	3.997	0.713	0.65	12	41.333	4.833	3	1	0.892	35.294	3.863	8.389	8.572	64.004	72.576	0.045	0.308	0.14
O76015	221.93	18	3.936	0.701	0.556	9	41.333	4.833	3	1	0.906	35.294	3.946	8.259	8.572	68.835	77.406	0.015	0.243	0.08
O76021																					Poor prediction
O76024	1590.68	219	4.015	0.479	0.895	92.908	59.571	4.75	10	1	0.758	22.642	8.588	21.577	36.629	425.481	462.11	0.991	-0.245	0.99
O76027	122.331	16	3.623	0.404	0.375	5	38	4.143	2	1	0.938	46.154	2.02	5.19	27.902	22.945	50.847	0.004	0.053	0.03
O76031																					Poor prediction
O76036	422.376	20	4.06	0.744	0.7	12	71.5	3.833	0	0	0.825	30	4.122	9.94	2.143	107.479	109.622	0.118	0.13	0.26
O76039																					Poor prediction
O76041																					Poor prediction
O76050	200.49	15	4.151	0.697	0.6	8	-30.75	5	4	0	0.604	41.667	1.092	3.265	11.852	31.398	43.251	0	-0.052	0.13
O76054	921.252	141	3.985	0.454	0.851	68.483	64.941	4.735	10	-1	0.991	17.105	7.486	17.081	24.644	239.585	264.229	0.977	0.26	0.5
O76061	161.352	30	3.515	0.376	1	29	81.7	5	2	0	0.972	18.182	2.996	5.373	2.143	38.644	40.787	0.474	0.326	0.09
O76062	523.529	60	4.12	0.532	0.867	48.231	66.667	4.667	2	0	0.981	16.667	3.925	11.143	5.357	137.67	143.027	0.856	-0.057	0.23
O76064	625.039	46	3.947	0.604	0.739	28.353	41.4	4	5	-1	0.561	27.5	5.943	15.942	42.991	126.801	169.792	0.832	0.168	0.32
O76070	214.314	16	3.967	0.664	0.688	10	19.4	3.8	2	0	0.783	28.571	3.253	6.785	2.143	66.42	68.562	0.111	0.296	0.15
O76071	671.576	53	3.974	0.641	0.245	11.077	43.13	4.478	10	1	0.992	46.809	5.284	10.402	29.129	118.348	147.476	0.333	0.403	0.1
O76074	364.943	45	4.061	0.503	0.956	42	81.333	5.167	1	0	0.717	11.538	2.581	7.059	5.424	86.949	92.373	0.391	0.026	0.34
O76075	349.99	15	4.347	0.569	0.533	7	11.5	6.25	3	3	0.08	37.5	2.904	6.46	26.135	44.682	70.818	0.006	0.094	0.26
O76076	968.979	62	4.123	0.524	0.613	28.105	8.105	4.421	12	3	0.878	35.417	5.807	14.023	72.075	149.746	221.821	0.58	0.162	0.06
O76080	260.734	22	3.756	0.496	0.227	4	-18.5	4.833	5	4	0.806	42.105	2.727	7.794	37.116	49.513	86.628	0.001	0.141	0.03
O76081																					Poor prediction
O76082	1015.18	147	3.913	0.437	0.687	62.099	52.148	4.667	14	1	0.886	22.368	6.921	18.314	63.482	239.981	303.463	0.976	-0.106	0.51
O76083	247.205	17	3.843	0.647	0.706	11	57.333	4.5	2	0	0.876	33.333	3.386	8.324	12.99	59.174	72.164	0.009	0.016	0.24
O76090	901.687	61	4.108	0.576	0.689	33.571	63.923	5.615	9	-1	0.91	20.455	5.505	13.887	41.831	161.327	203.158	0.169	0.213	0.45
O76093	352.893	17	4.06	0.49	0.412	6	-14	7	2	2	0	46.667	3.126	7.971	42.451	37.436	79.887	0.001	0.148	0.07
O76094	604.815	63	3.977	0.511	0.635	31.3	29.067	4.067	8	1	0.949	35	6.018	14.596	49.287	118.348	167.635	0.154	0.058	0.26
O76095	697.147	47	4.187	0.596	0.66	23.419	30.75	4.583	6	-1	0.708	39.474	5.507	12.35	54.06	120.763	174.823	0.075	0.277	0.11
O76096	352.767	22	4.287	0.71	0.864	17.895	10.5	4.833	4	0	0.964	31.579	2.745	8.526	24.909	48.305	73.214	0.126	0.143	0.1
O77932	201.954	17	3.633	0.36	0.412	6	31.857	5.286	5	0	0.908	26.667	2.46	5.573	32.144	42.267	74.411	0.001	-0.056	0.05
O94759	1008.99	74	3.912	0.553	0.689	22.039	51.208	5.208	13	4	0.884	29.508	8.358	22.309	88.811	198.051	286.862	0.247	-0.094	0.5
O94760	546.546	67	4.049	0.597	0.284	15.158	48.5	4	6	0	0.998	42.222	4.418	8.429	43.146	70.042	113.188	0.029	0.378	0.15
O94761																					Poor prediction
O94762	163.878	42	3.807	0.504	0.738	30	48.3	5.9	6	2	0.776	20.833	1.971	4.823	3.237	38.644	41.881	0.404	0.071	0.22
O94763																					Poor prediction
O94766	227.688	16	3.918	0.584	0.688	10	-17.167	3.5	4	1	0.971	50	1.835	4.137	19.552	25.36	44.912	0	-0.019	0.15
O94768	648.352	73	3.957	0.448	0.712	44.231	25.545	3.909	10	-3	0.973	35.556	5.561	15.603	47.299	124.386	171.685	0.802	0.094	0.17
O94769	176.701	15	3.97	0.685	0.867	12	15.333	5.333	2	0	0.119	21.429	1.212	3.548	16.072	19.322	35.394	0.001	-0.035	0.17
O94776	551.378	25	4.07	0.66	0.24	5	50.6	4	1	1	0.136	38.095	5.012	10.862	48.459	80.911	129.37	0	0.021	0.18
O94777																					Too short
O94778	173.675	27	3.541	0.335	0.556	12	49.312	4.25	5	3	0.998	27.273	3.835	9.765	12.968	28.983	41.951	0.506	0.424	0.16
O94779	223.725	18	3.908	0.673	0.667	11	27.714	3.714	4	-2	0.868	35.294	3.325	7.073	39.688	18.114	57.803	0.015	0.125	0.13
O94782																					Poor prediction
O94788	698.756	80	3.797	0.425	0.85	41.529	36.783	4.348	12	-1	0.99	30.189	6.799	17.904	44.151	186.746	230.897	0.92	0.208	0.41
O94804	203.423	21	4.028	0.561	0.333	6	13.75	6.5	3	3	0.741	40	1.863	4.039	25.13	44.682	69.813	0	-0.076	0.34
O94805	2102.57	230	3.924	0.436	0.304	27.371	20.702	3.632	30	-1	0.973	44.615	11.498	39.714	233.635	356.488	590.123	0.992	0.036	0.09
O94806	506.255	21	4.163	0.671	0.571	7.5	40.333	4.889	6	0	0.947	34.783	6.223	14.481	46.471	89.364	135.836	0.004	0.046	0.24
O94808	253.603	18	3.916	0.742	0.5	8	-26	3.5	6	-2	0.886	36.842	3.593	7.633	19.397	67.627	87.024	0.002	-0.005	0.07
O94810	781.137	66	4.016	0.507	0.742	31.673	39.778	4.333	4	1	0.767	20.455	8.089	20.831	40.715	232.399	273.114	0.957	-0.088	0.4
O94811	226.843	15	4.029	0.442	0.067	0	32.375	3.75	4	-1	0.693	57.143	3.171	7.624	47.321	43.475	90.796	0	0.04	0.02
O94812	524.6	83	3.928	0.44	0.639	41.736	36.438	4	4	-3	0.529	35.714	5.225	12.243	65.492	138.125	203.616	0.875	-0.063	0.11
O94813	703.112	76	3.941	0.446	0.658	39.28	44.167	4.417	10	2	0.623	30.435	6.505	17.117	61.184	115.932	177.116	0.937	0.101	0.24
O94817	311.25	17	3.897	0.662	0.412	6	21	4	4	3	0.945	31.579	3.812	7.106	37.855	49.513	87.368	0.001	0.083	0.03
O94818																					Poor prediction
O94822	329.087	44	3.692	0.412	0.727	27.875	52.333	4.267	3	-1	0.797	25.806	4.611	13.647	32.144	72.537	104.681	0.593	0.128	0.12
O94823	358.744	25	4.027	0.577	0.96	22.833	71	4.444	2	0	0.971	19.231	3.145	7.672	6.429	86.949	93.378	0.016	-0.079	0.35
O94826	6947.17	824	3.9	0.438	0.411	45.658	23.577	3.883	52	2	0.564	38.272	17.42	47.777	643.91	1378.28	2022.19	0.005	-0.647	0.42
O94827																					Poor prediction
O94829	613.697	48	4.003	0.49	0.542	24.538	28.933	5.2	10	1	0.981	40	4.114	9.092	50.757	112.309	163.066	0.057	-0.084	0.17
O94830	787.909	90	3.743	0.432	0.5	26.533	20.65	3.9	11	1	0.636	30.357	7.331	20.96	62.477	141.292	203.769	0.509	0.38	0.11
O94832	383.9	22	3.892	0.652	0.636	13	-4.143	4.429	4	-2	0.92	33.333	3.663	8.054	4.286	60.381	64.667	0.025	0.078	0.19
O94842																					Poor prediction
O94850																					Poor prediction
O94851	1988.97	198	4.013	0.468	0.646	54.656	31.122	4.561	21	2	0.665	30.909	12.683	37.278	154.414	418.948	573.362	0.927	-0.091	0.63
O94855	214.077	25	3.922	0.509	0.4	9	38.125	5.375	5	-1	0.952	44.444	2.357	5.994	22.567	13.284	35.851	0.002	0.107	0.16
O94856	910.669	66	4.214	0.546	0.47	24.581	38.929	4.286	5	-2	0.697	35.714	6.309	15.691	87.009	214.958	301.967	0.262	-0.23	0.15
O94864																					Poor prediction
O94868	481.577	28	4.066	0.677	0.821	20.261	63.125	4.625	2	-1	0.991	13.793	4.705	9.73	9.643	137.986	147.629	0.173	0.019	0.28
O94874	381.919	45	4.092	0.505	0.756	33	29.875	4.375	4	0	0.889	40	2.947	6.947	35.447	55.551	90.998	0.085	0.044	0.24
O94875																					Poor prediction
O94876																					Poor prediction
O94880																					Poor prediction
O94885																					Poor prediction
O94886	540.585	46	3.939	0.662	0.913	25.667	55.333	4.889	3	3	0.955	28.205	6.557	20.774	16.183	156.992	173.174	0.665	-0.049	0.37
O94887	703.404	63	3.837	0.497	0.524	19.152	38.294	5.118	9	-1	0.725	37.5	6.297	13.163	118.347	89.364	207.712	0.007	-0.035	0.19
O94888	1182.41	103	4.037	0.49	0.612	36.794	39.353	4.235	7	1	0.673	30.159	8.653	21.412	82.812	280.17	362.982	0.432	-0.066	0.37
O94898	172.263	18	4.282	0.698	0	0	-10.6	2.6	5	0	0.921	61.538	1.388	3.186	19.308	22.945	42.253	0	-0.018	0.19
O94900																					Poor prediction
O94901																					Poor prediction
O94905	315.02	17	4.063	0.779	0.529	7.778	22.833	4.667	4	0	0.816	31.579	4.452	10.731	13.973	55.551	69.524	0.023	0.272	0.17
O94906	301.316	42	4.045	0.534	0.833	32.914	39.3	4.4	4	1	0.955	23.077	3.213	7.531	25.892	56.759	82.651	0.166	0.076	0.22
O94907	318.802	21	4.274	0.73	0.571	11	-5	5.8	4	4	0.984	30	3.17	8.322	10.781	48.305	59.086	0.081	0.233	0.16
O94910	1484.95	185	3.928	0.45	0.751	70.964	46.75	4.5	14	-2	0.79	27.835	9.823	25.827	97.835	310.361	408.195	0.974	0.044	0.76
O94911	786.194	68	3.942	0.524	0.882	41.5	46.312	4.125	6	-1	0.932	31.25	6.749	18.163	32.254	195.636	227.89	0.858	-0.189	0.36
O94915																					Too short
O94916																					Poor prediction
O94919	303.377	19	4.003	0.733	0.789	12.4	65.4	5.2	2	-1	0.786	25	4.478	9.849	5.379	95.403	100.782	0.032	0.128	0.11
O94921	711.027	70	4.038	0.483	0.6	31.476	41.533	4.467	6	0	0.479	29.787	5.766	12.097	78.526	146.36	224.887	0.077	-0.206	0.26
O94923	279.14	23	4.013	0.534	0.174	3	30.3	5.9	8	3	0.99	52.381	3.068	7.048	46.626	18.114	64.74	0	0.025	0.1
O94925	1228.77	90	4.119	0.536	0.611	36.655	43.778	4.556	7	0	0.586	31.148	6.834	16.027	117.519	254.81	372.329	0.084	-0.353	0.45
O94927	417.916	37	4.085	0.617	0.811	27.133	69.167	4.5	2	1	0.923	22.222	4.006	11.748	6.451	111.735	118.186	0.898	0.077	0.22
O94929																					Poor prediction
O94933																					Poor prediction
O94941	209.288	21	3.721	0.377	0.667	13	74.3	4.6	2	-1	0.629	22.222	3.342	8.053	17.21	68.835	86.045	0.045	-0.005	0.08
O94953	1768.64	193	3.954	0.469	0.461	37.146	27.25	4.344	19	-1	0.595	34.862	8.581	21.225	183.409	356.646	540.056	0.369	-0.513	0.24
O94955	2383.34	263	4.016	0.512	0.521	56.336	26.571	4.4	21	3	0.414	35.252	10.871	27.833	234.264	462.719	696.983	0.039	-0.508	0.43
O94956	1748.67	233	3.831	0.406	0.584	58.485	39.16	4.12	19	3	0.938	30.769	10.145	27.972	146.616	335.76	482.376	0.999	-0.028	0.83
O94964																					Poor prediction
O94966																					Poor prediction
O94967																					Poor prediction
O94972																					Poor prediction
O94973	323.528	20	4.06	0.756	0.75	13.6	44.667	4.5	2	0	0.904	26.316	3.086	9.018	8.572	68.835	77.406	0.024	-0.039	0.13
O94979																					Poor prediction
O94983																					Poor prediction
O94985	192.718	17	4.106	0.718	0.353	5	53.333	4.833	3	-1	0.996	40	1.625	3.146	21.496	24.153	45.648	0	-0.011	0.17
O94986																					Poor prediction
O94989																					Poor prediction
O94991																					Poor prediction
O94992																					Poor prediction
O94993																					Poor prediction
O95045	518.362	41	4.113	0.616	0.683	27	10.182	4.455	7	1	0.999	28.125	3.855	11.102	37.7	88.157	125.857	0.466	0.058	0.11
O95047	446.416	37	4.157	0.604	0.676	21.04	50.714	5.571	3	2	0.87	30.769	4.145	11.472	36.85	66.42	103.27	0.013	0.094	0.3
O95049																					Poor prediction
O95050	885.678	108	3.954	0.486	0.574	45.742	34.5	3.583	9	-1	0.989	33.898	5.984	18.113	58.235	184.252	242.487	0.928	0.136	0.2
O95057	439.995	39	4.144	0.565	0.667	25	21.5	3.9	6	0	0.794	40	3.702	10.77	33.259	105.064	138.323	0.73	-0.103	0.06
O95059	354.382	21	4.111	0.747	0.524	10	59.8	4.6	3	0	0.978	33.333	3.633	6.875	16.072	72.458	88.53	0.029	0.166	0.12
O95067	551.772	49	4.06	0.495	0.51	23.84	36.667	4.778	5	1	0.732	40.625	4.163	10.277	75.6	89.364	164.964	0.007	-0.179	0.09
O95069	616.981	46	4.019	0.52	0.804	27.676	36.583	4.167	5	1	0.915	21.622	5.738	18.331	31.294	154.576	185.87	0.78	0.22	0.26
O95070	422.647	35	3.995	0.53	0.857	27.933	68.333	4.667	2	-1	0.906	25	3.879	9.522	7.5	88.157	95.657	0.629	0.065	0.37
O95071																					Too short
O95072																					Poor prediction
O95073	395.367	24	4.328	0.665	0.542	12	-0.833	3.667	8	0	0.834	52.381	3.66	10.153	36.54	48.305	84.845	0.001	0.106	0.05
O95096																					Poor prediction
O95104																					Poor prediction
O95125																					Poor prediction
O95136	641.896	95	3.901	0.454	0.811	50.026	60.409	4.364	7	0	0.938	20	6.236	16.496	27.924	178.729	206.653	0.909	0.045	0.49
O95139	444.793	21	4.255	0.725	0.476	7.8	34.667	5.833	4	1	0.988	27.778	4.546	12.032	12.88	47.097	59.977	0.063	0.526	0.23
O95140	372.032	19	3.869	0.698	0.842	14.125	44	3	1	0	0.443	30	4.136	10.888	6.429	126.801	133.23	0.148	-0.134	0.18
O95147	285.69	15	4.053	0.438	0.867	12	37.286	4.286	4	1	0.736	21.429	2.701	5.264	12.968	94.195	107.163	0.013	-0.136	0.04
O95149	244.051	32	3.774	0.426	1	31	36.4	4.8	5	2	0.795	13.636	2.836	6.896	8.638	53.136	61.774	0.199	0.089	0.18
O95150	157.317	20	3.953	0.701	0.45	8	32	6	3	1	0.562	26.667	1.487	3.947	7.589	38.644	46.233	0.007	0.094	0.1
O95153																					Poor prediction
O95154	558.345	46	4.151	0.53	0.587	26	29.4	5	7	1	0.948	41.935	4.553	14.197	56.026	84.534	140.56	0.413	-0.077	0.12
O95155	345.628	23	4.374	0.415	0.304	6	43.571	5.143	2	2	0.926	37.5	2.846	7.241	46.537	55.551	102.088	0.001	-0.123	0.18
O95159	151.257	17	3.687	0.432	0.412	6	46	3.857	2	-1	0.951	35.714	1.767	4.162	10.715	38.644	49.359	0.002	0.035	0.07
O95163	635.704	57	4.072	0.589	0.474	21.704	39	4.385	7	-3	0.926	34.091	6.067	18.021	82.856	85.742	168.598	0.218	-0.001	0.32
O95166	300.895	15	3.94	0.705	0.8	11	49.5	4	2	0	0.961	29.412	3.496	8.052	19.485	56.759	76.244	0.03	0.236	0.14
O95167																					Too short
O95168	926.109	68	4.138	0.5	0.544	21.459	13	4.562	10	0	0.919	34.783	7.012	18.939	90.843	183.559	274.403	0.564	0.097	0.08
O95169	339.864	19	4.069	0.654	0.474	8	26.778	4.222	5	-2	0.941	31.579	3.115	7.801	20.446	73.091	93.537	0.045	0	0.05
O95171																					Poor prediction
O95180																					Poor prediction
O95182	224.026	17	3.992	0.578	0.118	1	27.571	4.571	4	0	0.929	50	2.023	4.427	21.496	26.568	48.063	0	0.138	0.02
O95183	952.741	68	3.952	0.616	0.603	29.171	23.625	5.25	6	1	0.771	32.653	6.802	16.802	61.826	199.259	261.084	0.201	0.157	0.19
O95185	176.564	15	3.961	0.729	1	14	78.5	5	1	0	0.746	23.077	2.234	5.635	1.071	39.852	40.923	0.028	0.06	0.52
O95196																					Poor prediction
O95197																					Poor prediction
O95198	301.835	26	4.276	0.739	0.615	15	37.857	4	3	2	0.945	35.294	3.04	5.855	5.468	51.928	57.396	0.013	0.149	0.2
O95201																					Poor prediction
O95202																					Poor prediction
O95206	416.908	28	4.193	0.577	1	27	50.714	4.714	2	-1	0.292	8.696	2.864	8.141	7.5	123.178	130.678	0.525	-0.077	0.23
O95208																					Poor prediction
O95210																					Poor prediction
O95214	348.762	25	3.929	0.692	0.48	6.5	39.111	2.889	3	0	0.929	42.308	4.522	12.594	9.643	79.703	89.347	0.021	0.421	0.26
O95218																					Poor prediction
O95219	360.501	21	4.124	0.686	0.667	12.143	57.2	5.6	3	1	0.949	27.778	3.925	8.795	6.429	74.873	81.302	0.009	0.066	0.27
O95229	310.404	24	3.899	0.622	0.583	13	68.8	5.2	2	0	0.816	30.435	3.32	8.68	30.2	41.059	71.259	0.22	0.267	0.14
O95231																					Poor prediction
O95232	470.606	18	4.078	0.677	0.222	3	-15.6	5.4	5	2	0.617	43.478	4.444	9.752	54.347	43.475	97.822	0.001	0.086	0.11
O95235																					Poor prediction
O95236																					Poor prediction
O95237	1394.39	139	3.858	0.455	0.511	30.986	35.625	4.469	14	3	0.727	35.632	8.972	22.563	133.458	250.375	383.834	0.781	0.134	0.13
O95238	316.361	37	3.841	0.588	0.757	27	52	3.6	2	-1	0.918	28.571	3.441	9.484	10.737	84.771	95.508	0.614	0.012	0.17
O95239	255.718	16	3.963	0.709	0.875	13	26.5	5.5	3	0	0.848	20	3.38	7.302	4.286	38.644	42.93	0.027	0.183	0.33
O95243																					Poor prediction
O95248	274.402	36	4.096	0.55	0.806	28	48.667	4.333	4	1	0.757	28.571	2.102	6.114	18.392	66.42	84.811	0.026	-0.1	0.13
O95249	404.136	24	4.018	0.682	0.542	9.846	40.333	3.833	1	0	0.655	27.273	4.093	9.075	21.695	76.081	97.775	0.031	0.039	0.11
O95251	466.024	26	4.293	0.504	0.038	0	10.714	4.571	6	3	0.192	59.091	2.94	7.051	70.176	33.814	103.99	0	-0.086	0.19
O95255	701.394	101	3.997	0.516	0.941	58.505	68.111	5.056	6	1	0.899	21.311	6.56	15.321	7.544	218.581	226.125	0.959	0.012	0.45
O95256	1101.29	89	4.016	0.546	0.775	35.652	64.071	4.929	5	1	0.607	25	8.036	19.686	68.95	294.661	363.611	0.972	-0.293	0.21
O95257	351.802	25	3.839	0.485	0.6	14	25.545	2.455	1	0	0.507	47.619	4.076	9.482	26.853	84.534	111.387	0.098	0.235	0.08
O95259	228.441	16	4.238	0.655	0.438	6	23	6.333	2	2	0.41	33.333	2.482	5.662	13.012	41.059	54.072	0.001	0.03	0.21
O95263	84.991	15	3.592	0.456	0.133	1	41.778	4.333	3	0	0.903	38.462	1.333	2.697	10.847	13.284	24.131	0	0.03	0.08
O95264	216.084	15	3.863	0.77	0.333	4	39.4	3	2	0	0.911	41.176	3.533	7.602	10.737	56.263	67	0.001	0.084	0.15
O95267	258.92	42	3.611	0.442	0.667	25.643	62.818	4.182	3	0	0.784	26.667	3.708	9.335	19.308	45.89	65.198	0.069	0.191	0.16
O95271	429.566	93	3.903	0.48	0.688	59.5	32.778	3.611	6	1	0.495	32.558	4.114	9.472	12.946	103.856	116.802	0.791	0.216	0.23
O95273	127.334	17	3.692	0.522	0.176	2	12	6.25	3	3	0.971	41.667	1.243	3.832	13.123	25.36	38.483	0	0.045	0.12
O95274	330.542	18	3.769	0.483	0.222	2	35.692	3.154	3	1	0.981	44.444	4.424	10.189	52.878	60.619	113.497	0.001	-0.02	0.03
O95278	349.741	23	4.12	0.594	0.348	6.75	68.4	6.4	3	1	0.999	47.368	3.675	9.599	42.163	48.305	90.468	0	0.053	0.19
O95279																					Poor prediction
O95292	323.098	21	4.388	0.611	0.286	5	17.625	3.75	6	0	0.935	42.105	1.896	4.654	48.326	30.191	78.517	0	-0.012	0.07
O95294	163.767	17	4.247	0.634	0.294	4	30.833	5.167	2	1	0.861	46.154	1.06	2.894	16.315	18.114	34.43	0	-0.038	0.14
O95295	286.637	19	4.07	0.633	0.368	6	55.25	4.75	1	1	0.997	35.294	3.008	6.464	29.372	48.305	77.677	0.006	0.288	0.05
O95297	398.334	23	4.065	0.698	0.652	14	-27.667	5.333	2	2	0.048	33.333	4.453	9.978	35.579	82.119	117.698	0.593	0.326	0.06
O95298	339.161	23	3.905	0.653	0.957	18.364	76.429	5.571	3	0	0.984	12.5	4.168	10.07	7.5	96.61	104.11	0.45	0.154	0.1
O95299	215.164	18	4.058	0.492	0.444	7	36.286	5	4	0	0.986	37.5	2.087	6.164	10.825	36.229	47.054	0.002	0.051	0.19
O95302	486.206	56	3.956	0.553	0.625	25.943	67.5	5.286	5	-1	0.957	22.222	4.366	11.574	64.332	66.42	130.751	0.078	0.167	0.25
O95319																					Poor prediction
O95340	1597.64	202	3.935	0.446	0.465	35.319	19.278	4.139	21	3	0.891	41.176	9.679	27.902	148.228	260.848	409.076	0.955	-0.012	0.12
O95342	351.805	18	4.01	0.777	0.611	9.636	59.5	4.167	2	0	0.96	38.095	4.57	11.748	16.072	56.759	72.83	0.006	0.124	0.25
O95343	1037.11	90	4.004	0.459	0.622	31.321	48	4.625	6	2	0.322	29.31	7.839	16.625	77.654	257.225	334.879	0.486	-0.149	0.29
O95347	229.93	17	3.832	0.7	0.706	11	22.4	4.2	3	1	0.908	40	2.654	6.435	9.687	61.906	71.593	0.013	0.014	0.1
O95352	176.545	27	4.117	0.542	0.407	10	59	4.857	2	-1	0.928	47.059	1.557	3.598	14.017	30.191	44.208	0.001	0.013	0.16
O95359																					Too short
O95361	699.52	53	4.133	0.536	0.887	37.83	59.385	3.846	3	0	0.957	27.778	5.448	14.512	16.094	225.252	241.346	0.95	-0.231	0.6
O95363	273.558	36	3.883	0.556	0.889	31	44.6	3.8	3	-1	0.932	21.739	3.049	6.27	9.643	67.627	77.27	0.455	0.082	0.11
O95365																					Poor prediction
O95372	253.306	19	4.108	0.701	0.842	15	7	4.75	3	1	0.981	35.294	2.39	6.136	8.594	67.627	76.221	0.037	0.084	0.07
O95373	219.371	15	4.078	0.628	0.667	9	23	4.6	3	0	0.979	28.571	1.673	3.903	16.072	18.114	34.186	0.001	0.028	0.21
O95376	1606.69	139	3.968	0.451	0.453	29.968	12.727	3.697	15	6	0.737	42.5	9.115	23.828	199.437	257.7	457.137	0.145	-0.169	0.08
O95377	491.477	39	4.091	0.587	0.846	29.879	43.8	3.8	3	1	0.93	18.75	3.924	11.033	6.451	121.97	128.421	0.536	-0.094	0.49
O95379	1712.77	146	4.036	0.502	0.781	68.807	61.405	4.486	10	0	0.847	21.739	8.497	22.093	108.793	293.612	402.405	0.818	-0.001	0.59
O95382	322.674	66	3.74	0.425	0.606	32.25	52.278	4.778	9	2	0.878	27.5	4.729	13.612	14.084	47.097	61.181	0.634	0.282	0.27
O95388	623.774	58	3.91	0.449	0.569	29.394	41.65	4.45	7	0	0.963	32.432	5.148	13.977	54.954	97.481	152.435	0.422	0.174	0.28
O95389	2795.09	201	4.07	0.471	0.647	42.154	38.774	4.516	11	3	0.283	28.205	10.96	28.524	149.508	631.074	780.583	0.139	-0.707	0.67
O95390	75.575	21	3.616	0.528	0.524	10	20.667	4	4	0	0.762	31.25	0.967	1.867	1.071	28.983	30.055	0.001	0.007	0.06
O95391	796.481	44	3.906	0.593	0.955	23.571	-23	6	7	7	0.364	27.5	7.097	16.331	62.047	184.767	246.814	0.559	-0.056	0.13
O95393	367.172	16	4.02	0.687	0.75	10.667	9	3.5	2	0	0.025	31.25	3.505	9.062	11.852	67.627	79.48	0.012	0.023	0.12
O95394	193.516	24	4.187	0.542	0.083	1	49.286	5	4	1	0.964	43.75	1.67	3.417	27.902	32.606	60.508	0	-0.069	0.09
O95395	331.241	16	3.931	0.635	0.625	9	47.9	4.5	5	1	0.982	35.294	3.943	8.939	12.924	50.72	63.644	0.013	0.175	0.21
O95396	185.586	16	3.961	0.551	0.5	7	22.2	3.8	2	-2	0.984	38.462	1.654	3.245	19.308	54.343	73.652	0	-0.155	0.06
O95398	3061.34	298	3.964	0.479	0.46	31.255	32.645	4.226	29	6	0.639	38.251	13.537	36.918	269.834	588.907	858.741	0.489	-0.286	0.26
O95399																					Poor prediction
O95400	492.005	17	4.332	0.618	0.412	6	15	4.625	5	0	0.671	45	2.728	5.63	50.691	80.911	131.602	0.001	-0.226	0.07
O95402																					Poor prediction
O95405																					Poor prediction
O95406	386.417	54	3.892	0.564	0.889	41.292	27.667	5.222	5	1	0.889	27.027	4.448	11.035	9.665	108.409	118.074	0.818	0.385	0.19
O95407	224.443	20	3.798	0.539	0.65	12	14	3.375	2	0	0.989	37.5	2.055	4.204	13.057	67.944	81.001	0.023	0.006	0.07
O95409																					Poor prediction
O95415																					Poor prediction
O95416																					Poor prediction
O95425																					Poor prediction
O95427	847.051	122	3.934	0.516	0.811	58.667	59.783	4.652	8	2	0.756	22.857	6.933	15.056	32.409	224.619	257.028	0.934	-0.048	0.59
O95428																					Poor prediction
O95429																					Poor prediction
O95433	285.565	21	4.141	0.549	0.857	17	27.8	5.2	4	2	0.39	15	2.79	6.352	12.99	105.064	118.054	0.173	-0.107	0.11
O95436	1351.26	84	4.191	0.581	0.643	31.704	49.875	3.875	2	2	0.307	33.333	7.444	17.518	106.751	312.418	419.169	0.18	-0.606	0.38
O95445	858.724	129	3.891	0.446	0.729	49.298	57.621	5.31	13	3	0.941	21.429	7.625	18.65	83.365	160.615	243.98	0.906	0.319	0.74
O95447																					Poor prediction
O95450	305.74	23	4.158	0.697	0.261	5	41.333	4.333	2	1	0.837	36.842	2.471	5.879	36.739	38.644	75.384	0.001	-0.049	0.16
O95452	1512.66	187	3.931	0.467	0.642	52.133	40.152	4.121	13	3	0.636	31.25	8.352	20.535	94.124	422.987	517.111	0.903	-0.449	0.47
O95453	169.266	28	3.72	0.485	0.464	12	22.778	4.667	6	0	0.831	35	2.205	5.853	22.567	27.775	50.342	0.003	0.09	0.09
O95456	181.143	19	3.921	0.602	0.842	15	80	7.5	2	0	0.604	13.333	2.071	4.987	11.941	65.212	77.153	0.006	-0.087	0.12
O95460	103.324	15	3.701	0.375	0	0	30.714	3.429	3	1	0.49	76.923	1.443	3.788	37.744	6.038	43.783	0	0	0.11
O95461	2103.65	242	3.993	0.493	0.405	40.061	23.442	4.791	26	5	0.92	39.706	10.196	27.202	181.444	358.666	540.109	0.349	-0.091	0.16
O95466	452.64	36	4.07	0.61	0.667	23	57.2	5.3	4	0	0.929	29.032	3.701	7.908	37.501	91.78	129.281	0.011	-0.098	0.21
O95467																					Poor prediction
O95470	172.673	24	4.045	0.687	0.917	21	51.25	6	3	-1	0.994	10.526	1.58	3.165	7.522	41.059	48.582	0.012	0.078	0.26
O95471	204.913	32	3.962	0.539	1	31	67.143	5.571	3	-1	0.884	16.667	1.781	3.646	8.572	56.759	65.33	0.152	0.202	0.25
O95475	899.373	56	4.147	0.593	0.643	29.556	33.462	5.385	8	4	0.771	34.091	5.288	12.937	82.427	176.314	258.74	0.057	-0.311	0.15
O95476	300.393	17	4.219	0.781	0.765	12	83.75	5.25	1	0	0.871	15	2.837	6.341	5.379	95.403	100.782	0.021	-0.084	0.11
O95477	2071.68	238	3.966	0.501	0.765	75	46	4.684	17	4	0.462	27.407	9.586	28.587	104.662	437.795	542.457	0.986	-0.352	0.85
O95479	581.149	48	3.938	0.469	0.646	28.516	36.824	3.824	6	0	0.941	37.838	4.595	11.312	51.629	113.517	165.146	0.357	-0.094	0.12
O95484	357.612	31	4.004	0.634	0.774	23	59.5	5.75	4	0	0.863	29.167	3.208	8.895	28.974	61.589	90.563	0.32	0.178	0.19
O95486	631.591	36	4.11	0.602	0.5	12.556	9.692	3.923	12	2	0.805	32.353	5.774	13.437	62.609	111.102	173.711	0.02	-0.106	0.1
O95487	245.588	16	4.119	0.655	0.188	2	10.545	5.091	9	2	0.985	61.111	2.21	4.64	17.188	38.644	55.832	0	-0.021	0.11
O95490																					Poor prediction
O95497	602.737	96	3.968	0.471	0.594	44.526	39.435	4.783	11	-2	0.985	34.545	5.706	14.214	52.856	112.626	165.482	0.81	0.312	0.36
O95498	837.509	123	3.859	0.447	0.561	50.899	41.636	4.864	10	2	0.931	32.812	6.264	14.176	75.555	171.384	246.939	0.409	0.172	0.35
O95500	344.377	29	4.053	0.653	0.793	22	68.25	5.375	3	-1	0.878	30.769	3.017	7.887	37.501	57.966	95.467	0.117	0.122	0.18
O95503																					Poor prediction
O95528	1731.64	195	3.925	0.433	0.574	41.554	30.814	4.488	22	1	0.826	32.407	11.227	30.391	121.717	338.769	460.486	0.977	0.184	0.44
O95544	673.519	22	4.379	0.369	0.773	15.529	30.636	4	5	1	0.637	29.167	4.964	10.509	70.021	196.605	266.626	0	-0.582	0.08
O95551	2336.84	196	4.081	0.459	0.474	46.667	25.417	4.694	22	0	0.907	40.909	9.691	25.115	315.841	435.26	751.101	0	-0.931	0.21
O95562	627.736	45	4.032	0.531	0.711	23.75	70.417	4.417	3	0	0.819	21.212	5.795	14.261	26.941	197.714	224.656	0.788	-0.05	0.25
O95563	337.339	18	4.038	0.559	0.667	10.667	65.125	4.25	2	0	0.88	23.529	3.202	8.788	7.522	102.886	110.408	0.072	0.027	0.06
O95568	1489.81	107	4.071	0.497	0.561	24.867	32.429	4	10	1	0.296	34.211	10.32	23.828	158.323	301.907	460.23	0.019	-0.03	0.26
O95571	118.806	28	3.609	0.406	0.357	9	18.167	3.25	8	2	0.993	36.842	2.631	5.909	5.379	19.48	24.86	0.021	0.297	0.11
O95573	389.454	77	3.794	0.453	0.87	61.642	63.647	4.294	3	1	0.98	30	4.217	9.041	6.451	95.957	102.408	0.778	0.127	0.25
O95600																					Poor prediction
O95602	380.923	19	4.163	0.702	0.895	15.412	26	4	0	0	0.963	13.636	3.589	9.314	2.143	93.225	95.368	0.06	-0.017	0.22
O95613																					Too short
O95619	292.227	19	3.954	0.685	0.789	11.867	1.833	4.833	5	0	0.949	30	4.624	9.735	7.522	61.589	69.111	0.048	0.29	0.15
O95622	211.874	15	3.972	0.631	0.867	12	80.333	4.333	0	0	0.919	23.077	1.986	4.703	6.429	30.191	36.619	0.002	0.011	0.78
O95628																					Poor prediction
O95630	1483.41	163	3.924	0.502	0.515	42.929	36.645	4.516	17	1	0.824	38.384	8.949	22.988	134.574	314.122	448.696	0.67	-0.177	0.17
O95631	327.192	47	3.971	0.552	0.66	30	17	3.417	5	2	0.955	42.308	2.3	6.027	64.686	48.463	113.149	0.13	-0.045	0.1
O95633	318.849	16	3.963	0.646	0.438	6	29.455	3.636	4	2	0.991	42.105	4.259	12.427	36.585	57.966	94.551	0.015	0.204	0.05
O95639	185.22	18	3.89	0.578	0.889	15	26.167	3.667	2	1	0.951	20	2.005	4.656	9.643	32.764	42.407	0.007	0.132	0.18
O95644																					Poor prediction
O95670	164.852	16	4.041	0.644	0.75	11	59.25	4.5	1	0	0.983	33.333	1.275	3.521	9.776	26.805	36.581	0.166	0.262	0.26
O95671	643.905	63	4.108	0.646	0.714	34.356	62.091	4.727	5	0	0.957	26.667	5.593	13.752	30.067	172.691	202.758	0.521	-0.199	0.46
O95672	930.633	103	3.939	0.515	0.738	43.289	27	4.32	11	-1	0.749	28.571	7.122	20.696	41.853	206.663	248.516	0.985	-0.169	0.34
O95674	2875.82	357	3.897	0.469	0.768	66.781	53.345	4.5	18	0	0.874	24.737	12.289	27.703	159.904	712.956	872.86	0.984	-0.605	0.87
O95677																					Poor prediction
O95678	544.028	27	4.182	0.676	0.63	13.294	36.571	5.857	6	0	0.961	25	5.209	12.932	30.001	92.987	122.988	0.056	0.195	0.28
O95684																					Poor prediction
O95696	611.779	79	4.09	0.523	0.684	49.519	32.417	4.333	7	-1	0.925	28.571	4.219	11.965	84.016	98.055	182.072	0.083	0.029	0.38
O95704																					Poor prediction
O95707	636.031	43	4.08	0.436	0.442	16.632	42.222	4.444	4	2	0.334	33.333	5.102	13.214	73.457	129.216	202.673	0.206	0.003	0.09
O95711	1243.58	135	4.016	0.44	0.926	67.68	75	4.839	5	0	0.941	6.667	7.661	17.472	23.816	382.818	406.634	0.983	-0.291	0.47
O95714																					Too short
O95715																					Too short
O95716	485.528	52	3.788	0.5	0.731	32.211	42.455	4	4	1	0.779	31.429	4.306	9.911	24.821	143.054	167.875	0.662	-0.039	0.07
O95718	299.036	48	3.844	0.439	0.833	38.25	78	4.8	2	-1	0.993	14.286	3.524	7.469	7.522	80.99	88.513	0.662	0.174	0.17
O95721	230.796	16	4.033	0.675	1	15	42	4	2	-1	0.942	21.429	2.162	5.352	1.071	53.531	54.603	0.111	0.012	0.25
O95727	415.992	21	4.14	0.755	0.619	11.231	54.667	5.167	3	2	0.913	26.087	4.463	9.286	5.379	88.157	93.536	0.062	0.302	0.24
O95741	272.022	15	4.098	0.752	0.333	4	36.5	5	2	1	0.918	37.5	2.951	6.581	32.697	28.983	61.68	0.001	0.047	0.09
O95747	197.883	32	3.658	0.394	0.469	14	55.909	4.273	3	-1	0.826	37.5	3.044	7.089	9.732	37.832	47.564	0.015	0.126	0.16
O95749	361.359	17	4.139	0.697	0.765	12	73.143	4.857	2	1	0.986	30	2.943	7.836	11.852	109.894	121.747	0.101	-0.222	0.05
O95750	444.782	21	4.204	0.632	0.762	8.375	44	4.5	2	0	0.834	25	6.053	12.744	24.865	125.811	150.676	0.215	0.089	0.2
O95751	205.246	15	3.817	0.667	0.667	8.4	53.667	5	2	0	0.892	29.412	3.672	7.654	4.308	53.136	57.444	0.018	0.29	0.09
O95754	175.993	15	3.87	0.475	0.4	5	13.75	6.5	3	3	0.815	50	1.679	3.984	39.369	35.021	74.39	0	-0.131	0.17
O95758	1132.03	78	4.143	0.496	0.564	27.136	37.688	4.438	8	2	0.774	28.846	7.252	20.041	120.911	222.679	343.589	0.069	-0.38	0.32
O95760																					Poor prediction
O95772																					Poor prediction
O95777																					Too short
O95782	753.295	50	4.114	0.525	0.6	24.333	40.133	4.467	7	0	0.706	35	5.163	12.6	64.774	156.992	221.766	0.034	-0.291	0.25
O95785																					Poor prediction
O95786	214.812	20	3.929	0.612	0.6	11	-1.4	4.4	2	2	0.762	33.333	2.143	4.86	11.875	26.568	38.442	0.001	0.024	0.21
O95789																					Poor prediction
O95793																					Poor prediction
O95801	496.557	46	4.056	0.571	0.522	19.583	56.077	4.385	3	2	0.49	26.471	4.94	11.562	44.306	105.064	149.37	0.141	0.055	0.1
O95803	230.012	19	3.731	0.685	0.526	7.2	46	3.167	2	0	0.811	36.842	4.237	9.194	10.715	74.299	85.013	0.005	0.075	0.17
O95807	103.328	22	3.586	0.371	0.545	11	49.667	3.556	2	0	0.98	47.059	2.136	4.814	8.572	21.737	30.309	0.013	0.242	0.09
O95810																					Poor prediction
O95813																					Poor prediction
O95816	588.995	42	3.984	0.615	0.595	18.08	40.3	4.6	5	1	0.992	30.303	5.29	12.32	22.567	124.386	146.953	0.542	0.226	0.23
O95817																					Poor prediction
O95819																					Poor prediction
O95822	623.306	83	3.868	0.481	0.542	34.4	42.364	3.955	7	0	0.895	34	6.531	15.116	40.848	140.085	180.933	0.823	0.206	0.25
O95831	92.587	15	3.789	0.491	0.267	3	43.5	5.333	3	2	0.995	38.462	1.033	2.272	14.017	25.36	39.378	0	-0.079	0.15
O95832	267.469	31	4.078	0.545	1	30	67.143	5.571	3	-1	0.877	22.727	2.188	5.474	16.116	62.797	78.913	0.231	0.248	0.2
O95833	797.675	69	3.887	0.5	0.203	10.857	11.059	4.176	10	0	0.986	54.348	6.088	12.628	149.72	91.78	241.5	0.037	0.134	0.02
O95834	604.215	73	3.956	0.452	0.466	25.824	45.818	4.364	6	0	0.967	33.333	4.913	11.478	59.218	112.309	171.527	0.474	0.001	0.16
O95835																					Poor prediction
O95837	200.593	15	3.775	0.6	0.333	4	-18.5	6.5	4	4	0.649	41.176	2.201	5.461	18.502	41.059	59.562	0.001	0.007	0.24
O95843	311.354	49	3.894	0.435	0.694	32.882	48.417	4.917	6	0	0.637	32.143	3.492	8.379	30.001	86.949	116.95	0.508	0.304	0.1
O95848	678.976	61	3.995	0.518	0.656	38.85	42.909	3.909	5	0	0.973	27.273	4.268	12.648	47.609	167.86	215.469	0.354	-0.053	0.38
O95858	751.44	65	3.988	0.515	0.754	36.898	55	4.353	4	-1	0.961	24.49	6.049	16.668	34.486	214.047	248.533	0.875	-0.095	0.24
O95859	908.874	104	3.942	0.49	0.788	46.878	48.067	5.067	7	3	0.57	25.806	7.202	17.485	61.781	248.771	310.553	0.749	0.006	0.32
O95861	336.973	17	4.117	0.74	0.412	6	49.429	5.429	3	2	0.982	36.842	3.917	7.789	16.227	70.042	86.269	0.01	0.057	0.17
O95863																					Poor prediction
O95864	941.229	131	3.853	0.463	0.595	42.538	45.032	4.677	16	4	0.913	32.051	8.653	21.817	61.826	265.104	326.93	0.87	-0.006	0.59
O95865	192.656	16	3.801	0.548	0.375	5	22.75	4.75	4	1	0.987	37.5	2.498	4.592	20.358	32.606	52.964	0.001	0.056	0.06
O95866	301.069	18	3.903	0.603	0.889	14.25	90.2	5.4	1	0	0.764	30	3.471	9.539	18.237	70.042	88.279	0.651	0.116	0.07
O95867	281.375	25	3.962	0.428	0.96	22.75	55	5	2	1	0.578	17.647	3.139	8.077	11.919	118.348	130.266	0.599	-0.024	0.08
O95868																					Poor prediction
O95870	1001.94	76	4.06	0.589	0.789	29.167	62.667	4.667	7	0	0.892	22.414	7.878	17.518	35.579	247.564	283.143	0.231	-0.162	0.37
O95872	733.515	77	3.92	0.54	0.416	18.062	20.286	4.571	9	2	0.95	36.364	7.315	18.553	82.228	105.38	187.608	0.011	0.447	0.08
O95876	520.547	60	3.968	0.477	0.567	33	47.647	4.412	7	0	0.92	32.432	4.032	8.963	39.799	91.443	131.242	0.291	-0.034	0.28
O95881	224.825	22	3.865	0.647	0.091	1	35.143	3.857	3	0	0.953	38.889	2.206	5.637	20.468	43.475	63.943	0	0.169	0.07
O95886																					Poor prediction
O95897	621.634	46	4.061	0.601	0.761	25.829	58.818	4.909	4	0	0.852	21.622	5.764	15.882	6.429	156.556	162.984	0.93	0.21	0.58
O95900	285.979	20	3.975	0.613	0.8	15	28	4	2	1	0.884	35.294	3.007	7.673	16.205	78.496	94.7	0.033	-0.018	0.05
O95905	518.078	73	4.034	0.52	0.644	45.064	41.714	4.857	7	0	0.836	32.5	4.536	13.19	65.912	118.348	184.26	0.52	0.073	0.42
O95907	2264.02	234	4.046	0.435	0.611	67.133	29.415	3.756	11	3	0.771	30.081	10.106	28.099	184.592	504.61	689.202	0.684	-0.855	0.53
O95922	1017.13	85	4.013	0.545	0.376	20.5	33.722	5.222	10	1	0.981	32.203	6.394	16.977	98.078	173.898	271.977	0.031	-0.002	0.27
O95925	688.755	56	3.999	0.484	0.429	16.417	17.733	4.133	8	0	0.903	37.5	5.466	13.542	77.831	130.424	208.255	0.431	0.104	0.03
O95926	346.901	27	3.891	0.512	0.963	25	41.333	4.5	3	-2	0.693	23.81	3.394	7.65	19.308	113.517	132.825	0.501	-0.086	0.07
O95931																					Poor prediction
O95932	1699.13	189	4.045	0.443	0.534	60.337	31	4.857	11	3	0.239	36.559	8.051	24.483	153.807	324.515	478.322	0.321	-0.383	0.37
O95935																					Poor prediction
O95936																					Poor prediction
O95944	385.885	17	4.284	0.716	0.824	12.857	67.167	5	3	0	0.828	22.727	3.865	9.445	10.737	114.725	125.461	0.142	0.001	0.16
O95947																					Poor prediction
O95948																					Poor prediction
O95954	325.73	17	4.026	0.637	1	14.235	63.429	3.571	0	0	0.998	16.667	4.035	10.749	4.286	82.91	87.196	0.053	0.049	0.16
O95967	372.559	20	4.011	0.456	0.85	16	70.875	5	3	1	0.742	11.765	3.946	8.436	33.215	103.856	137.071	0.012	-0.081	0.05
O95968																					Too short
O95970	193.021	17	4.244	0.499	0	0	18	5.667	6	2	0.989	50	1.557	3.713	48.658	14.492	63.15	0	-0.022	0.11
O95971	734.079	45	4.125	0.552	0.133	3	23.444	4.889	7	0	0.159	43.75	4.73	14.156	88.524	83.326	171.85	0	0.201	0.05
O95972	1831.72	168	4.098	0.491	0.524	42.659	12.464	4.821	18	1	0.518	34.653	9.822	26.923	180.35	349.38	529.73	0.19	-0.256	0.16
O95977	608.916	109	3.885	0.469	0.908	80.909	83.526	5.368	4	-1	0.936	12.963	5.342	10.874	7.522	150.063	157.585	0.873	0.16	0.6
O95980	714.389	82	4.013	0.499	0.72	39.186	59.739	4.652	7	-1	0.847	18	6.783	15.465	22.501	173.403	195.904	0.917	0.184	0.39
O95983	371.959	30	4.246	0.525	0.767	22	29.5	3.875	2	-1	0.886	30	2.421	6.122	24.666	82.119	106.784	0.075	0.052	0.12
O95985	421.061	38	3.937	0.51	0.842	30.312	33.625	5.5	6	1	0.994	25	3.51	9.44	35.38	74.873	110.253	0.114	-0.047	0.13
O95988	722.49	48	3.971	0.492	0.458	14.636	56.786	4.429	4	0	0.559	30.556	5.878	15.032	63.504	130.82	194.323	0.006	0.08	0.17
O95989	258.06	15	4.052	0.811	0.533	7	3	3.75	3	1	0.524	40	3.627	7.195	19.286	54.343	73.63	0.031	0.064	0.04
O95990	185.242	16	4.02	0.551	0.688	10	51.25	5.25	2	-1	0.08	28.571	1.976	4.071	22.611	32.923	55.534	0.005	0.105	0.04
O95992	2526.46	324	3.891	0.501	0.654	53.349	37.527	4.291	28	6	0.927	32.203	12.935	37.235	101.403	600.271	701.674	1	-0.075	0.54
O95994	583.947	53	3.899	0.514	0.528	20.786	30.714	4.429	8	2	0.95	39.474	5.499	17.595	72.319	109.894	182.213	0.901	0.253	0.11
O95995	748.716	56	3.994	0.503	0.536	23.8	34.091	4.455	4	-1	0.777	29.268	5.929	15.682	64.575	150.954	215.529	0.629	0.183	0.15
O95996																					Poor prediction
O95997																					Poor prediction
O95998	126.004	31	3.515	0.393	0.677	20	4.222	3.444	3	-1	0.735	38.095	2.471	5.702	3.214	34.051	37.265	0.504	0.409	0.04
O95999	241.873	17	4.163	0.633	0.353	5	38	5	2	1	0.908	46.154	1.621	4.182	18.436	30.191	48.627	0.001	0.149	0.06
O96000	218.6	15	4.213	0.555	0	0	14.5	6	5	3	0.98	64.286	1.914	4.886	22.766	24.153	46.919	0	0.021	0.18
O96004																					Poor prediction
O96005	390.435	42	4.024	0.533	0.929	38	52.083	3.75	3	0	0.578	18.519	3.639	7.667	13.929	132.839	146.768	0.078	-0.229	0.27
O96006	743.187	97	4.012	0.521	0.753	67.562	31.417	5.167	7	1	0.641	30	4.635	11.415	51.828	177.521	229.35	0.438	-0.163	0.34
O96007	185.098	15	3.908	0.704	0.467	6	32.333	3.833	1	1	0.991	35.714	1.76	4.881	9.687	32.764	42.452	0.001	0.041	0.2
O96008	200.121	16	4.015	0.618	0.75	11	69.4	4.2	0	0	0.98	23.077	1.729	4.335	1.071	53.927	54.999	0.003	-0.082	0.24
O96009	578.251	57	4.083	0.551	0.491	21.429	48	4.625	3	0	0.184	30.769	4.331	13.25	51.541	144.915	196.456	0.032	-0.28	0.45
O96011	292.581	21	4.123	0.491	0.19	3	38.143	4.571	2	1	0.787	35.294	2.363	5.464	32.321	64.004	96.325	0	-0.148	0.18
O96013	555.14	20	4.133	0.476	0.65	11.692	52.778	4.222	2	0	0.771	31.818	4.649	10.268	43.168	115.932	159.1	0.003	-0.139	0.22
O96014	94.232	21	3.622	0.452	0.619	12	29.1	3.7	3	1	0.907	43.75	1.447	3.312	11.83	19.322	31.152	0.019	0.103	0.08
O96015	480.316	32	3.975	0.583	0.406	11.077	45.111	4.778	2	0	0.935	40.741	5.312	12.846	49.708	83.801	133.509	0.068	0.424	0.05
O96017	174.928	37	3.987	0.535	0.514	18	61	4.75	4	1	0.786	28.571	1.729	4.239	7.5	27.775	35.276	0.027	0.092	0.17
O96018																					Poor prediction
O96019	512.727	28	3.909	0.518	0.714	16	46.455	3.545	2	1	0.946	34.615	5.363	11.496	21.473	107.479	128.952	0.39	0.02	0.12
O96020	370.967	33	4.233	0.692	0.939	29.613	50.375	5.125	4	1	0.982	23.333	3.273	8.814	12.968	67.944	80.912	0.527	0.157	0.43
O96024	150.743	22	3.893	0.614	0.682	14	4.625	3.25	2	1	0.905	31.25	1.74	4.315	11.786	33.814	45.6	0.01	0.056	0.15
O96028																					Poor prediction
O96033																					Too short
O97980																					Too short
P00156	1530.15	225	3.881	0.446	0.667	66.493	46.786	4.214	19	4	0.982	32.71	8.859	20.814	70.242	357.458	427.7	0.987	-0.081	0.83
P00167	829.332	94	3.946	0.437	0.83	57.667	49.3	4.15	6	2	0.953	24.49	5.779	13.508	33.569	241.526	275.095	0.881	-0.088	0.2
P00325	741.451	43	4.061	0.437	0.581	23.04	28.917	4.167	5	-1	0.972	37.931	5.371	14.858	47.52	148.538	196.059	0.283	-0.107	0.14
P00326	765.812	47	4.018	0.45	0.553	22.462	37	4.286	5	-1	0.977	36.364	6.13	16.36	39.976	160.615	200.59	0.18	-0.111	0.21
P00338	740.888	81	3.939	0.521	0.395	16.875	23.368	4.263	11	4	0.995	38.182	7.028	15.611	58.501	173.898	232.399	0.163	0.083	0.06
P00352	1642.7	202	4.003	0.504	0.663	79.343	39.639	4.306	17	0	0.996	33.945	8.894	23.529	125.219	299.788	425.007	0.578	-0.047	0.65
P00367	440.302	22	4.208	0.708	0.864	17.053	41.8	5.4	3	1	0.139	30	4.633	10.686	30.289	61.589	91.878	0.215	0.079	0.23
P00374	226.844	18	4.009	0.579	0.722	12	28.8	4.6	3	1	0.995	35.714	2.135	5.193	12.924	36.229	49.153	0.009	0.005	0.08
P00387	482.366	33	4.065	0.672	0.848	22.714	73.5	5.667	3	1	0.509	20.69	4.828	11.722	13.035	114.725	127.759	0.329	-0.016	0.09
P00390	529.393	52	3.975	0.608	0.788	34.39	42.182	3.455	2	-1	0.998	28.947	5.413	14.464	49.309	125.989	175.298	0.522	-0.132	0.19
P00395	1504.41	204	3.985	0.449	0.765	56.308	56.524	4.286	13	4	0.948	28.44	11.237	28.458	65.912	418.79	484.702	1	-0.007	0.79
P00403	170.222	17	3.92	0.69	0.882	14	76.8	4.4	1	0	0.978	26.667	2.156	5.349	0	60.381	60.381	0.069	0.06	0.09
P00414	2042.2	195	3.941	0.442	0.677	74.333	48	4.861	19	7	0.989	28.704	9.863	32.89	110.307	473.35	583.657	0.966	-0.53	0.6
P00439	1218.4	175	4.064	0.474	0.446	57.538	28.324	4.135	20	0	0.904	38.372	8.215	22.527	111.852	206.504	318.357	0.863	0.109	0.28
P00441	303.75	25	4.082	0.666	0.04	0	5.833	2.75	8	0	0.789	60.87	3.34	6.686	43.035	27.775	70.811	0	0.15	0.04
P00450	759.767	84	3.96	0.456	0.476	30.95	30.815	5	19	2	0.961	41.509	5.817	12.472	81.289	148.538	229.827	0.412	-0.065	0.23
P00451																					Poor prediction
P00480	154.683	15	4.273	0.674	0.133	1	8.2	3.8	3	0	0.998	38.462	1.085	2.704	12.946	30.191	43.137	0	-0.072	0.1
P00488	183.909	16	3.893	0.575	0.625	9	21.4	5.2	4	0	0.992	23.077	1.221	4.108	30.244	19.322	49.566	0	-0.049	0.11
P00491	405.942	43	3.824	0.519	0.698	27.067	41.636	3.455	3	-2	0.982	32.258	4.724	11.233	34.353	103.856	138.209	0.507	0.045	0.16
P00492	307.164	27	3.71	0.519	0.37	8.6	32.846	3.615	5	-3	0.917	52	3.871	8.791	43.035	32.606	75.641	0.007	0.322	0.03
P00505	401.631	20	4.08	0.715	0.75	13.2	53	5.333	1	1	0.043	31.579	4.74	10.923	41.357	71.25	112.607	0.078	0.042	0.17
P00519																					Poor prediction
P00533	275.931	15	3.874	0.4	0.667	9	48.75	3.625	3	0	0.583	35.714	3.2	7.502	21.429	35.021	56.45	0.001	0.058	0.17
P00540	580.969	63	4.08	0.46	0.667	38.667	22.857	3.429	9	-2	0.933	39.474	4.844	11.593	49.508	112.864	162.372	0.379	-0.068	0.14
P00558	659.532	95	3.819	0.438	0.495	30.511	29.682	3.5	5	-3	0.894	32.759	6.416	15.204	54.888	158.595	213.483	0.84	0.232	0.08
P00568	278.428	18	4.076	0.545	0.833	14	23.857	4.429	3	2	0.947	29.412	3.038	7.385	21.695	60.381	82.076	0.204	-0.039	0.03
P00709	380.167	15	4.162	0.703	0.533	7	20.625	4.625	7	0	0.974	44.444	4.368	9.605	31.117	66.42	97.536	0.006	0.179	0.05
P00734	191.666	35	3.607	0.379	0.686	23	49.455	5	7	-1	0.814	29.167	2.855	7.081	12.88	47.889	60.769	0.629	0.139	0.1
P00736	536.2	35	4.012	0.601	0.571	16.6	32.375	5	5	0	0.875	29.63	5.102	11.849	36.784	107.479	144.263	0.338	0.019	0.12
P00738	633.152	57	4.133	0.499	0.579	18.848	26	4.294	10	2	0.851	34.286	5.569	11.737	39.015	144.915	183.93	0.17	0.043	0.06
P00739	97.339	15	3.698	0.542	0.533	7	61.25	6	2	1	0.283	33.333	1.123	3.191	9.732	30.191	39.922	0.001	-0.038	0.09
P00740	381.393	52	4.033	0.58	0.654	32.941	35.727	4	4	1	0.806	30.303	2.994	8.752	43.235	60.54	103.774	0.343	0.107	0.21
P00742	205.061	15	4.274	0.753	0.133	1	24.6	5.6	3	1	0.935	31.25	1.97	5.055	32.431	24.153	56.584	0	0.022	0.21
P00746	536.77	36	3.887	0.577	0.056	0	-3.692	4.923	12	1	0.994	60.606	6.462	15.374	91.561	50.72	142.281	0	0.238	0.03
P00747	561.864	19	4.303	0.568	0.789	13.733	46.333	4.167	2	0	0.795	14.286	4.053	8.356	19.308	115.932	135.241	0.02	-0.144	0.33
P00748	2498.49	274	4.067	0.461	0.245	28.955	21.385	4.641	27	1	0.469	44.094	10.407	29.623	311.081	370.742	681.823	0.001	-0.679	0.07
P00749	336.903	20	4.256	0.629	0.9	16.333	57.833	4.5	1	1	0.594	11.111	3.423	8.688	7.567	89.364	96.931	0.122	0.007	0.1
P00750	488.811	28	4.064	0.577	0.429	9	37.3	5.7	6	3	0.811	41.667	5.163	12.086	41.831	64.004	105.835	0.003	0.146	0.07
P00751	82.671	21	3.785	0.496	0.048	0	41.125	3.625	2	-1	0.969	53.333	0.821	2.067	11.941	8.453	20.394	0	-0.002	0.07
P00797	138.313	16	3.639	0.407	0.25	3	11	5.286	6	0	0.823	26.667	1.739	3.96	30.111	28.983	59.095	0	-0.053	0.04
P00813	887.533	104	3.842	0.478	0.635	47.515	20.414	4.034	15	-2	0.988	42.424	7.051	21.33	74.462	123.257	197.719	0.966	0.444	0.19
P00846	449.759	48	4.077	0.568	0.958	42.435	65.417	4.083	3	0	0.937	20	3.881	9.962	8.682	128.009	136.691	0.766	0.262	0.25
P00915	378.143	43	3.79	0.463	0.558	20.833	43.533	4.2	8	4	0.995	27.586	4.641	10.71	15.2	102.648	117.848	0.644	0.418	0.16
P00918	217.602	19	3.868	0.62	0	0	28	4	3	-1	0.993	33.333	2.042	4.617	24.688	55.551	80.239	0	0.137	0.14
P00966	613.181	55	3.955	0.544	0.527	20.966	29.2	4.4	8	2	0.981	30	6.003	14.316	32.431	167.682	200.113	0.902	-0.119	0.15
P00973	347.943	28	3.937	0.619	0.679	17.789	27.286	5.143	4	2	0.996	35	3.148	8.392	14.04	61.589	75.629	0.123	0.075	0.13
P00995																					Too short
P01008	285.712	19	4.126	0.559	0.632	11	-21.667	5.5	5	4	0.768	31.25	2.742	7.803	10.936	61.589	72.525	0.013	0.04	0.14
P01009	266.968	16	4.177	0.797	0.25	3	-23.8	3.6	4	-1	0.969	43.75	2.277	5.348	20.358	20.53	40.887	0	0.109	0.09
P01011	268.693	15	3.87	0.569	0.2	2	36.5	5.125	5	2	0.991	58.824	3.031	7.322	71.358	8.453	79.811	0	0.015	0.19
P01019	298.775	17	4.092	0.6	0.118	1	-33	4.5	5	2	0.732	52.941	2.751	7.881	48.725	45.89	94.615	0	-0.086	0.05
P01023	294.813	25	4.151	0.52	0.4	9	47.5	4.375	2	-1	0.83	35.294	2.325	6.647	37.501	56.738	94.239	0.001	-0.151	0.15
P01024	608.594	90	3.913	0.455	0.422	33.105	28.095	3.762	8	1	0.564	49.057	5.317	10.524	61.383	102.648	164.031	0.712	0.029	0.14
P01031	7322.85	815	3.948	0.476	0.285	29.216	14.344	4.117	75	3	0.664	43.468	20.206	54.436	843.467	1210.74	2054.2	0	0.145	0.21
P01033	210.687	18	4.127	0.589	0.667	11	20.333	3.667	4	2	0.876	35.714	1.86	3.215	5.468	38.644	44.112	0.004	0.058	0.21
P01034	266.166	26	3.757	0.549	0.192	4	30.5	3.625	4	-1	0.982	43.478	3.327	8.415	25.87	54.343	80.213	0.002	0.166	0.02
P01036	116.314	17	3.593	0.401	0.706	11	25	4.833	3	2	0.806	35.714	2.048	4.803	9.776	37.436	47.212	0.015	0.137	0.05
P01037	822.166	43	4.038	0.573	0.256	6.909	-0.25	4.625	5	-1	0.105	45.455	6.253	13.21	92.455	118.348	210.803	0	0.143	0.02
P01040																					Too short
P01042																					Poor prediction
P01100																					Poor prediction
P01106																					Poor prediction
P01111	230.707	25	4.05	0.545	0.52	12	25	3.625	4	0	0.976	42.105	1.968	4.426	31.294	31.398	62.692	0.004	-0.012	0.03
P01112	279.893	43	3.808	0.505	0.581	24	-0.833	3.917	8	2	0.968	38.462	3.234	6.901	34.685	50.72	85.405	0.072	0.101	0.04
P01116	215.463	19	3.679	0.404	0.684	12	51.5	5	3	-1	0.749	37.5	3.117	8.504	11.786	64.004	75.79	0.016	0.013	0.12
P01127	278.954	22	3.986	0.659	0.727	15	49.167	4.667	2	1	0.881	36.842	2.602	5.67	19.308	31.398	50.707	0.229	0.258	0.15
P01130	594.013	66	4.037	0.447	0.545	31.5	37.312	5.062	9	1	0.843	33.333	4.914	11.678	68.033	118.348	186.381	0.186	-0.162	0.16
P01133																					Poor prediction
P01135																					Poor prediction
P01137	133.759	16	3.96	0.692	0.875	13	35.25	6	4	1	0.883	21.429	1.427	3.475	12.946	30.191	43.137	0.01	-0.013	0.13
P01138	727.639	40	4.159	0.456	0.375	11.2	18.5	5.5	6	5	0.867	36.667	5.387	12.326	71.69	138.877	210.567	0.003	-0.141	0.09
P01148																					Too short
P01160																					Poor prediction
P01178	370.998	54	4.014	0.529	0.426	20.609	8.286	3.286	5	0	0.977	40.625	3.955	9.274	44.107	65.113	109.22	0.063	0.301	0.01
P01185	89.745	17	3.716	0.508	0.294	4	22.667	2.833	3	0	0.995	38.462	1.008	2.37	14.128	25.36	39.488	0	-0.044	0.06
P01189																					Poor prediction
P01210																					Poor prediction
P01213																					Poor prediction
P01215																					Too short
P01222	516.109	38	3.853	0.551	0.211	7	24.3	4.1	7	0	0.972	54.839	5.422	14.867	88.568	73.665	162.233	0.002	0.306	0.03
P01225	465.916	25	4.021	0.628	0.88	18.455	51.8	4.8	3	0	0.992	20.833	4.727	11.7	26.786	77.288	104.075	0.551	0.39	0.06
P01229	199.778	18	3.991	0.621	0.778	13	29.8	5.6	3	1	0.931	31.25	1.651	4.15	12.924	38.644	51.568	0.039	0.015	0.04
P01236	422.483	42	3.731	0.431	0.786	31.273	55.077	5	4	0	0.855	20	4.565	15.233	59.461	72.042	131.503	0.733	0.351	0.12
P01241	548.7	56	3.727	0.434	0.643	24.889	31.533	4.267	7	1	0.486	33.333	6.399	13.093	35.602	138.877	174.479	0.821	0.246	0.23
P01242	419.758	67	3.994	0.497	0.776	48.769	32.615	4.769	6	0	0.548	32.432	4.298	9.488	24.953	131.631	156.585	0.664	0.135	0.22
P01258																					Poor prediction
P01266																					Too short
P01270																					Too short
P01275																					Poor prediction
P01282																					Poor prediction
P01286																					Too short
P01298																					Too short
P01303																					Too short
P01308																					Too short
P01344																					Poor prediction
P01350																					Too short
P01374	139.207	16	3.963	0.655	0.438	6	-15.5	4.5	3	2	0.117	30.769	1.105	2.8	11.919	26.568	38.487	0.002	0.121	0.09
P01375	229.706	15	3.833	0.724	0.533	7	39	4	2	1	0.255	33.333	3.163	6.656	7.589	68.835	76.424	0.006	0.029	0.13
P01562	232.986	26	3.905	0.481	0.385	9	38.7	4.7	7	-1	0.994	40	3.416	7.005	27.858	56.759	84.616	0.007	0.059	0.05
P01563	552.131	54	3.865	0.472	0.444	16.5	32.357	3.571	3	1	0.481	30.769	5.442	12.581	62.609	166.653	229.262	0.296	0.016	0.08
P01566	571.981	36	3.903	0.658	0.556	15.3	10.556	4.444	7	0	0.955	34.286	6.261	13.292	34.419	113.517	147.936	0.358	0.231	0.11
P01567	616.114	102	3.969	0.541	0.5	32.588	41.588	4.235	6	0	0.452	34.483	5.912	15.07	61.272	129.612	190.884	0.119	0.129	0.21
P01568	665.418	39	4.034	0.675	0.564	16.909	8.5	4.4	8	0	0.959	36.842	6.346	12.989	53.883	124.386	178.268	0.108	0.35	0.06
P01569	264.372	17	4.199	0.716	0.647	10	45.8	5.4	4	0	0.962	37.5	2.627	7.183	10.715	54.343	65.058	0.007	0.06	0.14
P01570	219.356	24	3.8	0.458	0.375	8	41.4	4.7	7	0	0.964	38.095	3.733	7.941	20.38	62.797	83.177	0.015	0.186	0.04
P01571	161.834	15	4.33	0.778	0.467	6	13.25	3.5	3	-1	0.839	38.462	1.02	3.047	21.429	19.322	40.751	0.001	0.052	0.13
P01574	82.105	15	3.669	0.516	0.867	12	61.714	5.571	3	1	0.625	28.571	0.975	2.015	3.214	15.699	18.914	0.028	0.125	0.14
P01579	526.802	35	4.285	0.601	0.857	28.933	68.364	5.091	3	1	0.959	14.815	3.553	8.902	16.094	152.161	168.255	0.495	-0.263	0.26
P01583	696.01	32	4.085	0.676	0.281	7.111	11.154	4.846	9	0	0.966	45.455	7.021	15.468	81.023	86.949	167.973	0.002	0.379	0.05
P01584	77.142	17	3.754	0.645	0.706	11	99	5.667	0	0	0.067	14.286	0.765	1.428	7.5	27.775	35.276	0.003	-0.027	0.3
P01588	249.51	32	3.809	0.457	0.469	13.867	19.1	3.5	5	-1	0.895	34.615	3.31	8.762	8.572	99.263	107.835	0.317	0.047	0.06
P01589	197.863	15	3.873	0.737	0.867	12	24.75	3.25	2	-1	0.683	33.333	2.866	7.01	4.286	44.682	48.968	0.007	0.062	0.2
P01591	210.717	18	4.107	0.638	0.111	1	23.75	4.375	4	1	0.904	53.333	2.152	4.458	33.392	18.114	51.507	0	0.246	0.04
P01593																					Too short
P01594																					Too short
P01597																					Too short
P01599																					Too short
P01602																					Too short
P01611																					Too short
P01615																					Too short
P01619																					Too short
P01699																					Too short
P01700																					Too short
P01701																					Too short
P01704	115.44	15	3.89	0.667	0.933	13	39.4	5.2	5	0	0.753	14.286	1.094	3.868	4.286	24.153	28.438	0.02	0.014	0.36
P01705																					Too short
P01706																					Too short
P01709																					Too short
P01721																					Too short
P01730	352.767	41	3.897	0.539	0.585	22.667	40.556	4.444	2	1	0.804	32.143	3.485	7.843	34.508	65.212	99.72	0.289	0.263	0.19
P01732	168.913	16	4.184	0.646	0.312	4	10.75	6.25	4	3	0.684	33.333	1.364	2.953	22.855	32.606	55.461	0.001	0.179	0.18
P01742																					Too short
P01764																					Too short
P01768																					Too short
P01772																					Too short
P01780																					Too short
P01814																					Too short
P01817																					Too short
P01833	144.436	16	4.151	0.8	0.875	13	0.75	4.5	2	1	0.903	33.333	0.91	2.287	13.995	24.153	38.148	0.007	-0.067	0.14
P01834	268.755	16	4.029	0.745	0.438	6	-0.333	3.833	5	1	0.965	41.176	2.728	6.935	11.83	62.797	74.627	0.027	0.273	0.11
P01848	290.663	16	3.985	0.738	0.938	14	58.2	3.8	1	0	0.99	23.529	3.307	7.514	9.643	60.381	70.025	0.55	0.127	0.13
P01850	208.55	15	3.991	0.534	0.267	3	30	3.6	3	-1	0.943	50	2.206	5.53	27.902	26.568	54.47	0	0.267	0.07
P01854	194.66	41	3.758	0.454	0.488	19	6	4.4	5	-1	0.962	36.364	2.262	5.539	11.852	41.059	52.912	0.32	0.188	0.11
P01857	264.871	17	4.069	0.655	0.412	6	44.857	3.857	2	0	0.951	33.333	2.006	5.595	15	49.513	64.513	0.007	0.023	0.16
P01859	92.914	17	3.727	0.42	0.235	3	27.857	4.857	5	-1	0.966	38.462	1.399	3.201	14.084	24.153	38.236	0.001	0.194	0.1
P01860	104.443	18	3.656	0.465	0.611	10	27.857	4.857	5	-1	0.94	33.333	1.574	3.62	16.249	18.114	34.363	0.017	0.076	0.06
P01861	423.516	35	4.069	0.586	0.629	20.091	39.333	4.222	5	1	0.938	40	4.188	10.991	28.057	109.894	137.951	0.602	0.096	0.06
P01871	198.091	15	4.178	0.632	0.067	0	33	4.5	2	2	0.976	58.333	1.749	3.447	54.193	6.038	60.231	0	-0.066	0.1
P01876	396.719	19	4.322	0.65	0.053	0	10	4.5	5	2	0.979	50	3.348	8.385	59.528	60.381	119.909	0	-0.01	0.12
P01877	285.609	19	4.131	0.46	0.316	5	34	4.556	4	1	0.957	33.333	2.17	5.265	37.833	54.343	92.176	0	0.02	0.13
P01880	236.553	18	4.08	0.644	0.333	5	3.5	6.25	4	1	0.826	50	2.333	4.573	21.496	37.436	58.932	0	-0.017	0.09
P01889	547.618	71	3.839	0.451	0.479	24.647	27.312	5.125	14	0	0.987	36.585	5.282	10.579	77.831	72.458	150.289	0.118	0.236	0.13
P01893	140.814	22	3.621	0.432	0.227	4	49.909	6	8	0	0.973	47.368	2.526	5.262	27.946	18.114	46.061	0.003	0.251	0.1
P01903	715.849	45	4.181	0.592	0.822	28.432	43.545	5	5	-2	0.909	26.316	5.782	15.079	35.425	152.161	187.586	0.653	0.166	0.53
P01906	977.821	73	4.051	0.488	0.466	25.706	33.55	4.1	10	2	0.908	34.043	5.913	15.441	70.065	216.165	286.231	0.568	-0.019	0.12
P01909	266.265	18	4.097	0.622	0.556	9	20.857	3.857	2	0	0.992	35.294	2.812	6.463	20.358	68.835	89.193	0.018	0.081	0.07
P01911	204.974	15	4.306	0.841	0.267	3	-1	3.667	4	-1	0.985	44.444	1.659	3.282	12.946	31.398	44.344	0.001	0.089	0.14
P01920	733.043	46	4.073	0.553	0.652	24.4	38.846	3.923	6	-1	0.94	38.889	5.776	15.457	75.356	117.615	192.971	0.112	0.257	0.19
P02008	1126.75	140	3.884	0.436	0.871	66.967	58.1	4.3	10	4	0.988	26.667	7.283	16.516	62.963	285	347.964	0.893	-0.044	0.46
P02042	964.922	122	3.966	0.441	0.869	67.642	68.037	4.519	5	3	0.972	19.697	6.795	16.83	34.663	270.509	305.172	0.965	-0.007	0.49
P02100	864.482	101	3.954	0.437	0.861	60.299	66.542	4.625	6	3	0.962	19.643	6.29	15.679	32.454	214.958	247.411	0.951	0.114	0.42
P02144	1311.03	137	3.899	0.458	0.73	61	44.8	4.667	14	4	0.967	29.268	8.185	19.64	100.442	276.547	376.989	0.279	-0.019	0.4
P02452																					Poor prediction
P02458																					Poor prediction
P02461																					Poor prediction
P02462																					Poor prediction
P02489	116.484	20	3.775	0.671	1	19	70	5.667	2	0	0.151	14.286	0.766	2.157	2.143	41.059	43.202	0.072	-0.006	0.27
P02511	837.448	55	4.054	0.481	0.582	26.375	40.5	4.875	5	2	0.048	32.432	5.34	13.633	74.307	183.56	257.866	0.04	-0.227	0.22
P02533	263.011	17	3.959	0.769	0.529	8	9.6	3.4	4	-1	0.96	40	3.608	7.622	8.572	72.458	81.029	0.014	0.25	0.14
P02538																					Poor prediction
P02545	332.255	15	4.132	0.589	0.6	8	0.75	5	3	2	0.03	50	3.618	7.361	56.645	43.475	100.12	0.003	0.05	0.11
P02549	793.442	66	4.239	0.491	0.788	37.038	19.429	4.357	7	0	0.758	24.39	5.451	13.991	50.668	154.576	205.245	0.586	-0.135	0.31
P02585	530.575	39	3.945	0.451	0.615	21.25	50.417	4.917	4	-1	0.812	27.586	4.659	11.729	54.644	114.23	168.874	0.268	0.037	0.15
P02647	192.77	16	4.086	0.567	1	15	71.5	5.25	2	0	0.435	18.182	1.454	3.382	2.143	57.966	60.109	0.026	-0.053	0.19
P02649	157.803	16	3.856	0.696	0.688	10	64.8	3.8	1	0	0.301	35.714	2.219	4.347	8.572	37.436	46.008	0.02	0.174	0.19
P02652																					Too short
P02654																					Too short
P02655																					Too short
P02656																					Too short
P02671																					Poor prediction
P02675	704.862	42	4.066	0.655	0.548	17.217	36.875	5.75	5	3	0.918	31.429	6.535	15.104	48.857	154.24	203.097	0.265	-0.093	0.38
P02679	355.37	16	3.903	0.724	0.688	10	65.4	5.2	2	-1	0.936	31.579	3.925	7.498	27.88	57.966	85.846	0.016	0.096	0.1
P02686																					Poor prediction
P02689	915.233	101	3.996	0.518	0.515	42	32.968	4.29	15	2	0.925	37.097	6.333	13.403	61.56	170.018	231.578	0.695	0.232	0.35
P02708	240.882	29	3.974	0.582	1	28	91	6	1	0	0.842	5.556	2.087	5.162	2.187	66.42	68.607	0.217	0.06	0.25
P02724																					Poor prediction
P02730	904.352	125	3.863	0.426	0.792	52.747	36.429	4.321	11	1	0.894	33.333	7.656	19.057	37.789	205.297	243.086	0.983	0.077	0.44
P02741	288.629	18	3.839	0.632	0.889	15	-16.333	4.5	5	3	0.971	31.25	2.97	8.175	18.281	53.136	71.417	0.212	0.138	0.05
P02743	188.056	34	3.943	0.581	0.471	15	-12.333	3.333	4	-2	0.985	36.842	1.466	4.623	30.001	33.814	63.814	0.071	0.187	0.08
P02745	479.291	16	4.357	0.557	0.312	4	32.286	3.714	1	1	0.477	31.579	3.411	7.206	45.112	96.511	141.623	0.001	-0.195	0.18
P02746	386.341	18	3.998	0.63	0.556	9	9.2	3.6	2	0	0.113	36.842	4.245	8.962	49.508	86.949	136.458	0.026	0.11	0.04
P02747	282.075	16	3.878	0.691	0.125	1	-20.75	4.25	2	2	0.284	35.294	3.846	10.264	45.555	71.25	116.805	0.001	0.034	0.07
P02748	163.14	20	4.016	0.593	0.85	16	29.4	4.8	3	0	0.442	40	1.436	2.941	10.737	36.229	46.966	0.006	-0.02	0.07
P02749	283.629	25	4.15	0.557	0.48	11	47	4.167	3	1	0.943	26.316	1.986	5.73	23.594	50.72	74.315	0.013	0.151	0.07
P02750	310.021	27	3.877	0.538	0.074	1	31.778	3.333	2	1	0.964	47.826	3.632	8.58	58.368	42.267	100.635	0	0.257	0.03
P02751	999.621	80	4.124	0.438	0.575	33.217	39.812	4.25	7	0	0.729	35.556	5.626	14.098	89.108	184.767	273.875	0.218	-0.369	0.31
P02753	678.991	118	4.026	0.531	0.797	70.064	55.96	4.52	7	1	0.939	25.397	5.78	13.13	12.99	175.819	188.809	0.925	0.288	0.37
P02760	599.718	63	3.883	0.462	0.54	20.412	48.95	4.65	10	2	0.965	29.545	6.082	15.292	80.891	117.298	198.189	0.685	0.284	0.15
P02763	564.623	80	3.994	0.525	0.738	51.492	53.2	4.65	9	1	0.977	22.222	4.844	10.462	30.244	115.932	146.177	0.635	0.337	0.43
P02765	425.6	42	3.802	0.482	0.571	22.583	49	4.545	3	2	0.721	42.857	4.159	9.158	33.326	93.304	126.63	0.448	0.034	0.04
P02766	256.506	20	3.805	0.639	0.75	13.6	18.429	3	2	-1	0.992	35.294	2.496	8.219	13.929	66.42	80.349	0.413	0.135	0.09
P02768	4004.2	519	3.934	0.46	0.513	50.82	29.638	4.688	41	12	0.96	35.821	15.999	40.535	374.752	759.994	1134.75	0.13	0.018	0.76
P02771	1658.38	201	3.918	0.456	0.567	56.632	39.479	3.917	18	3	0.953	30.275	9.817	24.727	100.531	391.351	491.882	0.987	-0.166	0.54
P02774	417.071	50	4.09	0.579	0.48	23	39.929	4.286	7	2	0.933	33.333	3.383	7.338	37.634	79.941	117.575	0.012	0.107	0.3
P02775																					Too short
P02776																					Too short
P02778																					Too short
P02786	536.935	62	3.908	0.535	0.758	43.745	46.636	4.636	6	1	0.93	29.73	4.704	11.994	47.498	107.479	154.977	0.651	-0.024	0.24
P02787	643.117	96	3.718	0.401	0.427	28.195	25.217	4.304	14	0	0.886	36.842	6.476	17.411	52.767	153.111	205.878	0.967	0.294	0.09
P02788	113.766	16	3.679	0.389	0.438	6	23	5.143	4	3	0.964	35.714	1.779	4.377	10.803	39.852	50.655	0.002	-0.02	0.07
P02790	269.858	15	3.994	0.657	0.8	11	-26.6	3.8	3	0	0.73	31.25	2.995	7.585	7.633	66.42	74.053	0.014	-0.017	0.05
P02792	88.171	23	3.501	0.407	0.435	9	49.111	4.111	3	0	0.996	43.75	2.051	4.372	6.451	12.076	18.527	0.03	0.362	0.06
P02794	436.103	40	3.996	0.526	0.55	20.273	30.917	4.333	7	-1	0.983	36.667	3.968	9.895	42.008	98.51	140.518	0.261	0.232	0.05
P02795																					Too short
P02808																					Too short
P02810																					Poor prediction
P02812																					Poor prediction
P02814																					Too short
P02818																					Too short
P03372																					Poor prediction
P03886	459.472	31	4.25	0.57	1	30	78.3	5.3	1	0	0.869	4	2.879	6.967	8.572	143.945	152.517	0.121	-0.223	0.29
P03891	159.481	36	3.749	0.448	1	35	84.636	4.545	1	0	0.854	13.636	2.364	6.364	3.214	35.021	38.236	0.565	0.448	0.25
P03897	477.705	37	3.86	0.547	0.784	23.379	29.3	4.1	6	-2	0.879	25	4.516	14.816	15	135.254	150.255	0.939	0.272	0.05
P03905	494.741	44	4.081	0.603	0.864	26.737	56.25	4	1	0	0.967	27.273	5.884	14.284	17.165	131.631	148.797	0.117	0.211	0.38
P03915	615.224	53	3.982	0.649	0.887	41.064	55.941	4.118	3	0	0.924	20.93	4.909	12.303	11.919	152.478	164.397	0.868	0.127	0.34
P03923	341.658	30	3.931	0.545	0.933	26.071	53.9	3.9	2	-1	0.856	25	3.804	9.289	3.214	95.403	98.617	0.111	0.038	0.14
P03928																					Too short
P03950	226.071	29	3.584	0.371	0.586	16	24.857	5.286	5	3	0.787	33.333	3.518	8.63	51.045	59.174	110.218	0.509	0.159	0.02
P03951	443.147	52	3.916	0.48	0.365	18	43	3.769	5	1	0.818	34.375	4.144	9.611	41.853	100.233	142.086	0.148	-0.106	0.1
P03952	1184.78	176	3.894	0.475	0.511	36.2	27.389	4.111	19	4	0.928	34.021	8.838	22.659	120.579	230.974	351.553	0.937	0.228	0.27
P03956	344.095	33	4.053	0.595	0.758	24	33.444	5.222	5	1	0.919	24	2.847	7.788	23.904	56.759	80.663	0.157	0.057	0.08
P03971	1695.06	140	4.076	0.475	0.464	38.554	29.407	3.593	10	-1	0.331	41.25	8.029	19.792	169.977	311.785	481.762	0.025	-0.418	0.18
P03973	434.524	24	4.081	0.646	0.458	9.273	23.5	5.125	5	3	0.825	39.13	4.81	11.562	31.515	75.427	106.942	0.612	0.442	0.03
P03999	502.161	50	4.1	0.653	0.94	33.957	50.7	4.7	2	0	0.974	18.919	4.962	13.492	2.143	138.877	141.02	0.462	0.114	0.37
[truncated: 18,408 more rows]
