# Supplementary material for: A Machine Learning Model for the Proteome-Wide Prediction of Lipid-Interacting Proteins
Source: J Chem Inf Model. 2025 Sep 4;65(18):9623–38. doi: 10.1021/acs.jcim.5c01076 (PMC12458687; doi:10.1021/acs.jcim.5c01076)
Supplement: Supplementary file 8 [file ci5c01076_si_008.xlsx]

## Sheet: Table S7
Supporting file 7. Table of amino acids making up the putative lipid binding pocket of ADCK5
Amino acids
S90
V93
G94
I97
S98
Y101
L134
G137
A138
N141
Y145
L148
G149
L152
L158
L159
P160
Y163
L245
L248
L249
V252
H256
S258
F259
F261
V264
L265
L268
F463
