# Supplementary material for: A Machine Learning Model for the Proteome-Wide Prediction of Lipid-Interacting Proteins
Source: J Chem Inf Model. 2025 Sep 4;65(18):9623–38. doi: 10.1021/acs.jcim.5c01076 (PMC12458687; doi:10.1021/acs.jcim.5c01076)
Supplement: Supplementary file 9 [file ci5c01076_si_009.xlsx]

## Sheet: AlphaMissense-Search-Q3MIX3
Supporting file 8. AlphaMissense analysis of ADCK5
# Uniprot ACC	Entry name	Gene name	Ensemble id	protein variant	is_snv	a.a.1	position	a.a.2	pathogenicity score	pathogenicity class
Q3MIX3	ADCK5_HUMAN	ADCK5	ENST00000308860.11	p.Trp2Ala		W	2	A	0.1425	likely_benign
Q3MIX3	ADCK5_HUMAN	ADCK5	ENST00000308860.11	p.Trp2Cys	y	W	2	C	0.2156	likely_benign
Q3MIX3	ADCK5_HUMAN	ADCK5	ENST00000308860.11	p.Trp2Asp		W	2	D	0.3087	likely_benign
Q3MIX3	ADCK5_HUMAN	ADCK5	ENST00000308860.11	p.Trp2Glu		W	2	E	0.2628	likely_benign
Q3MIX3	ADCK5_HUMAN	ADCK5	ENST00000308860.11	p.Trp2Phe		W	2	F	0.1061	likely_benign
Q3MIX3	ADCK5_HUMAN	ADCK5	ENST00000308860.11	p.Trp2Gly	y	W	2	G	0.0893	likely_benign
Q3MIX3	ADCK5_HUMAN	ADCK5	ENST00000308860.11	p.Trp2His		W	2	H	0.2911	likely_benign
Q3MIX3	ADCK5_HUMAN	ADCK5	ENST00000308860.11	p.Trp2Ile		W	2	I	0.2157	likely_benign
Q3MIX3	ADCK5_HUMAN	ADCK5	ENST00000308860.11	p.Trp2Lys		W	2	K	0.2846	likely_benign
Q3MIX3	ADCK5_HUMAN	ADCK5	ENST00000308860.11	p.Trp2Leu	y	W	2	L	0.1281	likely_benign
Q3MIX3	ADCK5_HUMAN	ADCK5	ENST00000308860.11	p.Trp2Met		W	2	M	0.2835	likely_benign
Q3MIX3	ADCK5_HUMAN	ADCK5	ENST00000308860.11	p.Trp2Asn		W	2	N	0.3007	likely_benign
Q3MIX3	ADCK5_HUMAN	ADCK5	ENST00000308860.11	p.Trp2Pro		W	2	P	0.2473	likely_benign
Q3MIX3	ADCK5_HUMAN	ADCK5	ENST00000308860.11	p.Trp2Gln		W	2	Q	0.2765	likely_benign
Q3MIX3	ADCK5_HUMAN	ADCK5	ENST00000308860.11	p.Trp2Arg	y	W	2	R	0.2224	likely_benign
Q3MIX3	ADCK5_HUMAN	ADCK5	ENST00000308860.11	p.Trp2Ser	y	W	2	S	0.1399	likely_benign
Q3MIX3	ADCK5_HUMAN	ADCK5	ENST00000308860.11	p.Trp2Thr		W	2	T	0.1712	likely_benign
Q3MIX3	ADCK5_HUMAN	ADCK5	ENST00000308860.11	p.Trp2Val		W	2	V	0.1856	likely_benign
Q3MIX3	ADCK5_HUMAN	ADCK5	ENST00000308860.11	p.Trp2Tyr		W	2	Y	0.2093	likely_benign
Q3MIX3	ADCK5_HUMAN	ADCK5	ENST00000308860.11	p.Arg3Ala		R	3	A	0.1846	likely_benign
Q3MIX3	ADCK5_HUMAN	ADCK5	ENST00000308860.11	p.Arg3Cys		R	3	C	0.2138	likely_benign
Q3MIX3	ADCK5_HUMAN	ADCK5	ENST00000308860.11	p.Arg3Asp		R	3	D	0.2934	likely_benign
Q3MIX3	ADCK5_HUMAN	ADCK5	ENST00000308860.11	p.Arg3Glu		R	3	E	0.1696	likely_benign
Q3MIX3	ADCK5_HUMAN	ADCK5	ENST00000308860.11	p.Arg3Phe		R	3	F	0.2345	likely_benign
Q3MIX3	ADCK5_HUMAN	ADCK5	ENST00000308860.11	p.Arg3Gly	y	R	3	G	0.1042	likely_benign
Q3MIX3	ADCK5_HUMAN	ADCK5	ENST00000308860.11	p.Arg3His		R	3	H	0.1443	likely_benign
Q3MIX3	ADCK5_HUMAN	ADCK5	ENST00000308860.11	p.Arg3Ile		R	3	I	0.1641	likely_benign
Q3MIX3	ADCK5_HUMAN	ADCK5	ENST00000308860.11	p.Arg3Lys		R	3	K	0.0993	likely_benign
Q3MIX3	ADCK5_HUMAN	ADCK5	ENST00000308860.11	p.Arg3Leu	y	R	3	L	0.1283	likely_benign
Q3MIX3	ADCK5_HUMAN	ADCK5	ENST00000308860.11	p.Arg3Met		R	3	M	0.2373	likely_benign
Q3MIX3	ADCK5_HUMAN	ADCK5	ENST00000308860.11	p.Arg3Asn		R	3	N	0.3078	likely_benign
Q3MIX3	ADCK5_HUMAN	ADCK5	ENST00000308860.11	p.Arg3Pro	y	R	3	P	0.1612	likely_benign
Q3MIX3	ADCK5_HUMAN	ADCK5	ENST00000308860.11	p.Arg3Gln	y	R	3	Q	0.114	likely_benign
Q3MIX3	ADCK5_HUMAN	ADCK5	ENST00000308860.11	p.Arg3Ser		R	3	S	0.2252	likely_benign
Q3MIX3	ADCK5_HUMAN	ADCK5	ENST00000308860.11	p.Arg3Thr		R	3	T	0.1734	likely_benign
Q3MIX3	ADCK5_HUMAN	ADCK5	ENST00000308860.11	p.Arg3Val		R	3	V	0.2001	likely_benign
Q3MIX3	ADCK5_HUMAN	ADCK5	ENST00000308860.11	p.Arg3Trp		R	3	W	0.1786	likely_benign
Q3MIX3	ADCK5_HUMAN	ADCK5	ENST00000308860.11	p.Arg3Tyr		R	3	Y	0.2525	likely_benign
Q3MIX3	ADCK5_HUMAN	ADCK5	ENST00000308860.11	p.Pro4Ala	y	P	4	A	0.0642	likely_benign
Q3MIX3	ADCK5_HUMAN	ADCK5	ENST00000308860.11	p.Pro4Cys		P	4	C	0.2031	likely_benign
Q3MIX3	ADCK5_HUMAN	ADCK5	ENST00000308860.11	p.Pro4Asp		P	4	D	0.1809	likely_benign
Q3MIX3	ADCK5_HUMAN	ADCK5	ENST00000308860.11	p.Pro4Glu		P	4	E	0.1284	likely_benign
Q3MIX3	ADCK5_HUMAN	ADCK5	ENST00000308860.11	p.Pro4Phe		P	4	F	0.2058	likely_benign
Q3MIX3	ADCK5_HUMAN	ADCK5	ENST00000308860.11	p.Pro4Gly		P	4	G	0.1186	likely_benign
Q3MIX3	ADCK5_HUMAN	ADCK5	ENST00000308860.11	p.Pro4His		P	4	H	0.094	likely_benign
Q3MIX3	ADCK5_HUMAN	ADCK5	ENST00000308860.11	p.Pro4Ile		P	4	I	0.1958	likely_benign
Q3MIX3	ADCK5_HUMAN	ADCK5	ENST00000308860.11	p.Pro4Lys		P	4	K	0.1286	likely_benign
Q3MIX3	ADCK5_HUMAN	ADCK5	ENST00000308860.11	p.Pro4Leu	y	P	4	L	0.1098	likely_benign
Q3MIX3	ADCK5_HUMAN	ADCK5	ENST00000308860.11	p.Pro4Met		P	4	M	0.2304	likely_benign
Q3MIX3	ADCK5_HUMAN	ADCK5	ENST00000308860.11	p.Pro4Asn		P	4	N	0.1698	likely_benign
Q3MIX3	ADCK5_HUMAN	ADCK5	ENST00000308860.11	p.Pro4Gln	y	P	4	Q	0.0906	likely_benign
Q3MIX3	ADCK5_HUMAN	ADCK5	ENST00000308860.11	p.Pro4Arg	y	P	4	R	0.0693	likely_benign
Q3MIX3	ADCK5_HUMAN	ADCK5	ENST00000308860.11	p.Pro4Ser	y	P	4	S	0.0794	likely_benign
Q3MIX3	ADCK5_HUMAN	ADCK5	ENST00000308860.11	p.Pro4Thr	y	P	4	T	0.0741	likely_benign
Q3MIX3	ADCK5_HUMAN	ADCK5	ENST00000308860.11	p.Pro4Val		P	4	V	0.1359	likely_benign
Q3MIX3	ADCK5_HUMAN	ADCK5	ENST00000308860.11	p.Pro4Trp		P	4	W	0.2052	likely_benign
Q3MIX3	ADCK5_HUMAN	ADCK5	ENST00000308860.11	p.Pro4Tyr		P	4	Y	0.1784	likely_benign
Q3MIX3	ADCK5_HUMAN	ADCK5	ENST00000308860.11	p.Val5Ala	y	V	5	A	0.0662	likely_benign
Q3MIX3	ADCK5_HUMAN	ADCK5	ENST00000308860.11	p.Val5Cys		V	5	C	0.2111	likely_benign
Q3MIX3	ADCK5_HUMAN	ADCK5	ENST00000308860.11	p.Val5Asp		V	5	D	0.1211	likely_benign
Q3MIX3	ADCK5_HUMAN	ADCK5	ENST00000308860.11	p.Val5Glu	y	V	5	E	0.1037	likely_benign
Q3MIX3	ADCK5_HUMAN	ADCK5	ENST00000308860.11	p.Val5Phe		V	5	F	0.0581	likely_benign
Q3MIX3	ADCK5_HUMAN	ADCK5	ENST00000308860.11	p.Val5Gly	y	V	5	G	0.0593	likely_benign
Q3MIX3	ADCK5_HUMAN	ADCK5	ENST00000308860.11	p.Val5His		V	5	H	0.1378	likely_benign
Q3MIX3	ADCK5_HUMAN	ADCK5	ENST00000308860.11	p.Val5Ile		V	5	I	0.0822	likely_benign
Q3MIX3	ADCK5_HUMAN	ADCK5	ENST00000308860.11	p.Val5Lys		V	5	K	0.1026	likely_benign
Q3MIX3	ADCK5_HUMAN	ADCK5	ENST00000308860.11	p.Val5Leu	y	V	5	L	0.0677	likely_benign
Q3MIX3	ADCK5_HUMAN	ADCK5	ENST00000308860.11	p.Val5Met	y	V	5	M	0.1037	likely_benign
Q3MIX3	ADCK5_HUMAN	ADCK5	ENST00000308860.11	p.Val5Asn		V	5	N	0.1166	likely_benign
Q3MIX3	ADCK5_HUMAN	ADCK5	ENST00000308860.11	p.Val5Pro		V	5	P	0.0925	likely_benign
Q3MIX3	ADCK5_HUMAN	ADCK5	ENST00000308860.11	p.Val5Gln		V	5	Q	0.0818	likely_benign
Q3MIX3	ADCK5_HUMAN	ADCK5	ENST00000308860.11	p.Val5Arg		V	5	R	0.0653	likely_benign
Q3MIX3	ADCK5_HUMAN	ADCK5	ENST00000308860.11	p.Val5Ser		V	5	S	0.0648	likely_benign
Q3MIX3	ADCK5_HUMAN	ADCK5	ENST00000308860.11	p.Val5Thr		V	5	T	0.098	likely_benign
Q3MIX3	ADCK5_HUMAN	ADCK5	ENST00000308860.11	p.Val5Trp		V	5	W	0.1588	likely_benign
Q3MIX3	ADCK5_HUMAN	ADCK5	ENST00000308860.11	p.Val5Tyr		V	5	Y	0.1605	likely_benign
Q3MIX3	ADCK5_HUMAN	ADCK5	ENST00000308860.11	p.Gln6Ala		Q	6	A	0.1059	likely_benign
Q3MIX3	ADCK5_HUMAN	ADCK5	ENST00000308860.11	p.Gln6Cys		Q	6	C	0.2462	likely_benign
Q3MIX3	ADCK5_HUMAN	ADCK5	ENST00000308860.11	p.Gln6Asp		Q	6	D	0.1824	likely_benign
Q3MIX3	ADCK5_HUMAN	ADCK5	ENST00000308860.11	p.Gln6Glu	y	Q	6	E	0.085	likely_benign
Q3MIX3	ADCK5_HUMAN	ADCK5	ENST00000308860.11	p.Gln6Phe		Q	6	F	0.2639	likely_benign
Q3MIX3	ADCK5_HUMAN	ADCK5	ENST00000308860.11	p.Gln6Gly		Q	6	G	0.1108	likely_benign
Q3MIX3	ADCK5_HUMAN	ADCK5	ENST00000308860.11	p.Gln6His	y	Q	6	H	0.1075	likely_benign
Q3MIX3	ADCK5_HUMAN	ADCK5	ENST00000308860.11	p.Gln6Ile		Q	6	I	0.2239	likely_benign
Q3MIX3	ADCK5_HUMAN	ADCK5	ENST00000308860.11	p.Gln6Lys	y	Q	6	K	0.0862	likely_benign
Q3MIX3	ADCK5_HUMAN	ADCK5	ENST00000308860.11	p.Gln6Leu	y	Q	6	L	0.0953	likely_benign
Q3MIX3	ADCK5_HUMAN	ADCK5	ENST00000308860.11	p.Gln6Met		Q	6	M	0.2612	likely_benign
Q3MIX3	ADCK5_HUMAN	ADCK5	ENST00000308860.11	p.Gln6Asn		Q	6	N	0.172	likely_benign
Q3MIX3	ADCK5_HUMAN	ADCK5	ENST00000308860.11	p.Gln6Pro	y	Q	6	P	0.0642	likely_benign
Q3MIX3	ADCK5_HUMAN	ADCK5	ENST00000308860.11	p.Gln6Arg	y	Q	6	R	0.0584	likely_benign
Q3MIX3	ADCK5_HUMAN	ADCK5	ENST00000308860.11	p.Gln6Ser		Q	6	S	0.1077	likely_benign
Q3MIX3	ADCK5_HUMAN	ADCK5	ENST00000308860.11	p.Gln6Thr		Q	6	T	0.1172	likely_benign
Q3MIX3	ADCK5_HUMAN	ADCK5	ENST00000308860.11	p.Gln6Val		Q	6	V	0.1499	likely_benign
Q3MIX3	ADCK5_HUMAN	ADCK5	ENST00000308860.11	p.Gln6Trp		Q	6	W	0.1531	likely_benign
Q3MIX3	ADCK5_HUMAN	ADCK5	ENST00000308860.11	p.Gln6Tyr		Q	6	Y	0.1814	likely_benign
Q3MIX3	ADCK5_HUMAN	ADCK5	ENST00000308860.11	p.Leu7Ala		L	7	A	0.1791	likely_benign
Q3MIX3	ADCK5_HUMAN	ADCK5	ENST00000308860.11	p.Leu7Cys		L	7	C	0.2716	likely_benign
Q3MIX3	ADCK5_HUMAN	ADCK5	ENST00000308860.11	p.Leu7Asp		L	7	D	0.4814	ambiguous
Q3MIX3	ADCK5_HUMAN	ADCK5	ENST00000308860.11	p.Leu7Glu		L	7	E	0.3051	likely_benign
Q3MIX3	ADCK5_HUMAN	ADCK5	ENST00000308860.11	p.Leu7Phe	y	L	7	F	0.0937	likely_benign
Q3MIX3	ADCK5_HUMAN	ADCK5	ENST00000308860.11	p.Leu7Gly		L	7	G	0.2463	likely_benign
Q3MIX3	ADCK5_HUMAN	ADCK5	ENST00000308860.11	p.Leu7His	y	L	7	H	0.1855	likely_benign
Q3MIX3	ADCK5_HUMAN	ADCK5	ENST00000308860.11	p.Leu7Ile	y	L	7	I	0.087	likely_benign
Q3MIX3	ADCK5_HUMAN	ADCK5	ENST00000308860.11	p.Leu7Lys		L	7	K	0.206	likely_benign
Q3MIX3	ADCK5_HUMAN	ADCK5	ENST00000308860.11	p.Leu7Met		L	7	M	0.1507	likely_benign
Q3MIX3	ADCK5_HUMAN	ADCK5	ENST00000308860.11	p.Leu7Asn		L	7	N	0.3086	likely_benign
Q3MIX3	ADCK5_HUMAN	ADCK5	ENST00000308860.11	p.Leu7Pro	y	L	7	P	0.1189	likely_benign
Q3MIX3	ADCK5_HUMAN	ADCK5	ENST00000308860.11	p.Leu7Gln		L	7	Q	0.1543	likely_benign
Q3MIX3	ADCK5_HUMAN	ADCK5	ENST00000308860.11	p.Leu7Arg	y	L	7	R	0.1027	likely_benign
Q3MIX3	ADCK5_HUMAN	ADCK5	ENST00000308860.11	p.Leu7Ser		L	7	S	0.2337	likely_benign
Q3MIX3	ADCK5_HUMAN	ADCK5	ENST00000308860.11	p.Leu7Thr		L	7	T	0.2141	likely_benign
Q3MIX3	ADCK5_HUMAN	ADCK5	ENST00000308860.11	p.Leu7Val	y	L	7	V	0.088	likely_benign
Q3MIX3	ADCK5_HUMAN	ADCK5	ENST00000308860.11	p.Leu7Trp		L	7	W	0.1174	likely_benign
Q3MIX3	ADCK5_HUMAN	ADCK5	ENST00000308860.11	p.Leu7Tyr		L	7	Y	0.2123	likely_benign
Q3MIX3	ADCK5_HUMAN	ADCK5	ENST00000308860.11	p.Cys8Ala		C	8	A	0.6358	likely_pathogenic
Q3MIX3	ADCK5_HUMAN	ADCK5	ENST00000308860.11	p.Cys8Asp		C	8	D	0.7452	likely_pathogenic
Q3MIX3	ADCK5_HUMAN	ADCK5	ENST00000308860.11	p.Cys8Glu		C	8	E	0.8607	likely_pathogenic
Q3MIX3	ADCK5_HUMAN	ADCK5	ENST00000308860.11	p.Cys8Phe	y	C	8	F	0.3194	likely_benign
Q3MIX3	ADCK5_HUMAN	ADCK5	ENST00000308860.11	p.Cys8Gly	y	C	8	G	0.2818	likely_benign
Q3MIX3	ADCK5_HUMAN	ADCK5	ENST00000308860.11	p.Cys8His		C	8	H	0.671	likely_pathogenic
Q3MIX3	ADCK5_HUMAN	ADCK5	ENST00000308860.11	p.Cys8Ile		C	8	I	0.7921	likely_pathogenic
Q3MIX3	ADCK5_HUMAN	ADCK5	ENST00000308860.11	p.Cys8Lys		C	8	K	0.8846	likely_pathogenic
Q3MIX3	ADCK5_HUMAN	ADCK5	ENST00000308860.11	p.Cys8Leu		C	8	L	0.5784	likely_pathogenic
Q3MIX3	ADCK5_HUMAN	ADCK5	ENST00000308860.11	p.Cys8Met		C	8	M	0.868	likely_pathogenic
Q3MIX3	ADCK5_HUMAN	ADCK5	ENST00000308860.11	p.Cys8Asn		C	8	N	0.7727	likely_pathogenic
Q3MIX3	ADCK5_HUMAN	ADCK5	ENST00000308860.11	p.Cys8Pro		C	8	P	0.6289	likely_pathogenic
Q3MIX3	ADCK5_HUMAN	ADCK5	ENST00000308860.11	p.Cys8Gln		C	8	Q	0.7583	likely_pathogenic
Q3MIX3	ADCK5_HUMAN	ADCK5	ENST00000308860.11	p.Cys8Arg	y	C	8	R	0.577	likely_pathogenic
Q3MIX3	ADCK5_HUMAN	ADCK5	ENST00000308860.11	p.Cys8Ser	y	C	8	S	0.5442	ambiguous
Q3MIX3	ADCK5_HUMAN	ADCK5	ENST00000308860.11	p.Cys8Thr		C	8	T	0.8027	likely_pathogenic
Q3MIX3	ADCK5_HUMAN	ADCK5	ENST00000308860.11	p.Cys8Val		C	8	V	0.7369	likely_pathogenic
Q3MIX3	ADCK5_HUMAN	ADCK5	ENST00000308860.11	p.Cys8Trp	y	C	8	W	0.558	ambiguous
Q3MIX3	ADCK5_HUMAN	ADCK5	ENST00000308860.11	p.Cys8Tyr	y	C	8	Y	0.4852	ambiguous
Q3MIX3	ADCK5_HUMAN	ADCK5	ENST00000308860.11	p.His9Ala		H	9	A	0.102	likely_benign
Q3MIX3	ADCK5_HUMAN	ADCK5	ENST00000308860.11	p.His9Cys		H	9	C	0.0797	likely_benign
Q3MIX3	ADCK5_HUMAN	ADCK5	ENST00000308860.11	p.His9Asp	y	H	9	D	0.1055	likely_benign
Q3MIX3	ADCK5_HUMAN	ADCK5	ENST00000308860.11	p.His9Glu		H	9	E	0.1508	likely_benign
Q3MIX3	ADCK5_HUMAN	ADCK5	ENST00000308860.11	p.His9Phe		H	9	F	0.1555	likely_benign
Q3MIX3	ADCK5_HUMAN	ADCK5	ENST00000308860.11	p.His9Gly		H	9	G	0.0933	likely_benign
Q3MIX3	ADCK5_HUMAN	ADCK5	ENST00000308860.11	p.His9Ile		H	9	I	0.1625	likely_benign
Q3MIX3	ADCK5_HUMAN	ADCK5	ENST00000308860.11	p.His9Lys		H	9	K	0.1458	likely_benign
Q3MIX3	ADCK5_HUMAN	ADCK5	ENST00000308860.11	p.His9Leu	y	H	9	L	0.0759	likely_benign
Q3MIX3	ADCK5_HUMAN	ADCK5	ENST00000308860.11	p.His9Met		H	9	M	0.3209	likely_benign
Q3MIX3	ADCK5_HUMAN	ADCK5	ENST00000308860.11	p.His9Asn	y	H	9	N	0.092	likely_benign
Q3MIX3	ADCK5_HUMAN	ADCK5	ENST00000308860.11	p.His9Pro	y	H	9	P	0.067	likely_benign
Q3MIX3	ADCK5_HUMAN	ADCK5	ENST00000308860.11	p.His9Gln	y	H	9	Q	0.0954	likely_benign
Q3MIX3	ADCK5_HUMAN	ADCK5	ENST00000308860.11	p.His9Arg	y	H	9	R	0.0497	likely_benign
Q3MIX3	ADCK5_HUMAN	ADCK5	ENST00000308860.11	p.His9Ser		H	9	S	0.0903	likely_benign
Q3MIX3	ADCK5_HUMAN	ADCK5	ENST00000308860.11	p.His9Thr		H	9	T	0.1282	likely_benign
Q3MIX3	ADCK5_HUMAN	ADCK5	ENST00000308860.11	p.His9Val		H	9	V	0.136	likely_benign
Q3MIX3	ADCK5_HUMAN	ADCK5	ENST00000308860.11	p.His9Trp		H	9	W	0.1238	likely_benign
Q3MIX3	ADCK5_HUMAN	ADCK5	ENST00000308860.11	p.His9Tyr	y	H	9	Y	0.071	likely_benign
Q3MIX3	ADCK5_HUMAN	ADCK5	ENST00000308860.11	p.Phe10Ala		F	10	A	0.2054	likely_benign
Q3MIX3	ADCK5_HUMAN	ADCK5	ENST00000308860.11	p.Phe10Cys	y	F	10	C	0.131	likely_benign
Q3MIX3	ADCK5_HUMAN	ADCK5	ENST00000308860.11	p.Phe10Asp		F	10	D	0.3789	ambiguous
Q3MIX3	ADCK5_HUMAN	ADCK5	ENST00000308860.11	p.Phe10Glu		F	10	E	0.4467	ambiguous
Q3MIX3	ADCK5_HUMAN	ADCK5	ENST00000308860.11	p.Phe10Gly		F	10	G	0.3078	likely_benign
Q3MIX3	ADCK5_HUMAN	ADCK5	ENST00000308860.11	p.Phe10His		F	10	H	0.2528	likely_benign
Q3MIX3	ADCK5_HUMAN	ADCK5	ENST00000308860.11	p.Phe10Ile	y	F	10	I	0.0954	likely_benign
Q3MIX3	ADCK5_HUMAN	ADCK5	ENST00000308860.11	p.Phe10Lys		F	10	K	0.4157	ambiguous
Q3MIX3	ADCK5_HUMAN	ADCK5	ENST00000308860.11	p.Phe10Leu	y	F	10	L	0.5055	ambiguous
Q3MIX3	ADCK5_HUMAN	ADCK5	ENST00000308860.11	p.Phe10Met		F	10	M	0.3666	ambiguous
Q3MIX3	ADCK5_HUMAN	ADCK5	ENST00000308860.11	p.Phe10Asn		F	10	N	0.3437	ambiguous
Q3MIX3	ADCK5_HUMAN	ADCK5	ENST00000308860.11	p.Phe10Pro		F	10	P	0.4332	ambiguous
Q3MIX3	ADCK5_HUMAN	ADCK5	ENST00000308860.11	p.Phe10Gln		F	10	Q	0.349	ambiguous
Q3MIX3	ADCK5_HUMAN	ADCK5	ENST00000308860.11	p.Phe10Arg		F	10	R	0.2215	likely_benign
Q3MIX3	ADCK5_HUMAN	ADCK5	ENST00000308860.11	p.Phe10Ser	y	F	10	S	0.1546	likely_benign
Q3MIX3	ADCK5_HUMAN	ADCK5	ENST00000308860.11	p.Phe10Thr		F	10	T	0.2391	likely_benign
Q3MIX3	ADCK5_HUMAN	ADCK5	ENST00000308860.11	p.Phe10Val	y	F	10	V	0.0931	likely_benign
Q3MIX3	ADCK5_HUMAN	ADCK5	ENST00000308860.11	p.Phe10Trp		F	10	W	0.2361	likely_benign
Q3MIX3	ADCK5_HUMAN	ADCK5	ENST00000308860.11	p.Phe10Tyr	y	F	10	Y	0.1175	likely_benign
Q3MIX3	ADCK5_HUMAN	ADCK5	ENST00000308860.11	p.His11Ala		H	11	A	0.5325	ambiguous
Q3MIX3	ADCK5_HUMAN	ADCK5	ENST00000308860.11	p.His11Cys		H	11	C	0.2547	likely_benign
Q3MIX3	ADCK5_HUMAN	ADCK5	ENST00000308860.11	p.His11Asp	y	H	11	D	0.4955	ambiguous
Q3MIX3	ADCK5_HUMAN	ADCK5	ENST00000308860.11	p.His11Glu		H	11	E	0.5948	likely_pathogenic
Q3MIX3	ADCK5_HUMAN	ADCK5	ENST00000308860.11	p.His11Phe		H	11	F	0.5	ambiguous
Q3MIX3	ADCK5_HUMAN	ADCK5	ENST00000308860.11	p.His11Gly		H	11	G	0.4817	ambiguous
Q3MIX3	ADCK5_HUMAN	ADCK5	ENST00000308860.11	p.His11Ile		H	11	I	0.622	likely_pathogenic
Q3MIX3	ADCK5_HUMAN	ADCK5	ENST00000308860.11	p.His11Lys		H	11	K	0.605	likely_pathogenic
Q3MIX3	ADCK5_HUMAN	ADCK5	ENST00000308860.11	p.His11Leu	y	H	11	L	0.2775	likely_benign
Q3MIX3	ADCK5_HUMAN	ADCK5	ENST00000308860.11	p.His11Met		H	11	M	0.815	likely_pathogenic
Q3MIX3	ADCK5_HUMAN	ADCK5	ENST00000308860.11	p.His11Asn	y	H	11	N	0.3758	ambiguous
Q3MIX3	ADCK5_HUMAN	ADCK5	ENST00000308860.11	p.His11Pro	y	H	11	P	0.1691	likely_benign
Q3MIX3	ADCK5_HUMAN	ADCK5	ENST00000308860.11	p.His11Gln	y	H	11	Q	0.4356	ambiguous
Q3MIX3	ADCK5_HUMAN	ADCK5	ENST00000308860.11	p.His11Arg	y	H	11	R	0.2306	likely_benign
Q3MIX3	ADCK5_HUMAN	ADCK5	ENST00000308860.11	p.His11Ser		H	11	S	0.4211	ambiguous
Q3MIX3	ADCK5_HUMAN	ADCK5	ENST00000308860.11	p.His11Thr		H	11	T	0.6221	likely_pathogenic
Q3MIX3	ADCK5_HUMAN	ADCK5	ENST00000308860.11	p.His11Val		H	11	V	0.5406	ambiguous
Q3MIX3	ADCK5_HUMAN	ADCK5	ENST00000308860.11	p.His11Trp		H	11	W	0.4262	ambiguous
Q3MIX3	ADCK5_HUMAN	ADCK5	ENST00000308860.11	p.His11Tyr	y	H	11	Y	0.1939	likely_benign
Q3MIX3	ADCK5_HUMAN	ADCK5	ENST00000308860.11	p.Ser12Ala	y	S	12	A	0.0664	likely_benign
Q3MIX3	ADCK5_HUMAN	ADCK5	ENST00000308860.11	p.Ser12Cys	y	S	12	C	0.0842	likely_benign
Q3MIX3	ADCK5_HUMAN	ADCK5	ENST00000308860.11	p.Ser12Asp		S	12	D	0.2203	likely_benign
Q3MIX3	ADCK5_HUMAN	ADCK5	ENST00000308860.11	p.Ser12Glu		S	12	E	0.2503	likely_benign
Q3MIX3	ADCK5_HUMAN	ADCK5	ENST00000308860.11	p.Ser12Phe	y	S	12	F	0.1142	likely_benign
Q3MIX3	ADCK5_HUMAN	ADCK5	ENST00000308860.11	p.Ser12Gly		S	12	G	0.0828	likely_benign
Q3MIX3	ADCK5_HUMAN	ADCK5	ENST00000308860.11	p.Ser12His		S	12	H	0.159	likely_benign
Q3MIX3	ADCK5_HUMAN	ADCK5	ENST00000308860.11	p.Ser12Ile		S	12	I	0.1547	likely_benign
Q3MIX3	ADCK5_HUMAN	ADCK5	ENST00000308860.11	p.Ser12Lys		S	12	K	0.3003	likely_benign
Q3MIX3	ADCK5_HUMAN	ADCK5	ENST00000308860.11	p.Ser12Leu		S	12	L	0.1024	likely_benign
Q3MIX3	ADCK5_HUMAN	ADCK5	ENST00000308860.11	p.Ser12Met		S	12	M	0.2096	likely_benign
Q3MIX3	ADCK5_HUMAN	ADCK5	ENST00000308860.11	p.Ser12Asn		S	12	N	0.1524	likely_benign
Q3MIX3	ADCK5_HUMAN	ADCK5	ENST00000308860.11	p.Ser12Pro	y	S	12	P	0.1291	likely_benign
Q3MIX3	ADCK5_HUMAN	ADCK5	ENST00000308860.11	p.Ser12Gln		S	12	Q	0.2471	likely_benign
Q3MIX3	ADCK5_HUMAN	ADCK5	ENST00000308860.11	p.Ser12Arg		S	12	R	0.1925	likely_benign
Q3MIX3	ADCK5_HUMAN	ADCK5	ENST00000308860.11	p.Ser12Thr	y	S	12	T	0.0878	likely_benign
Q3MIX3	ADCK5_HUMAN	ADCK5	ENST00000308860.11	p.Ser12Val		S	12	V	0.1335	likely_benign
Q3MIX3	ADCK5_HUMAN	ADCK5	ENST00000308860.11	p.Ser12Trp		S	12	W	0.1131	likely_benign
Q3MIX3	ADCK5_HUMAN	ADCK5	ENST00000308860.11	p.Ser12Tyr	y	S	12	Y	0.0879	likely_benign
Q3MIX3	ADCK5_HUMAN	ADCK5	ENST00000308860.11	p.Ala13Cys		A	13	C	0.2412	likely_benign
Q3MIX3	ADCK5_HUMAN	ADCK5	ENST00000308860.11	p.Ala13Asp	y	A	13	D	0.1283	likely_benign
Q3MIX3	ADCK5_HUMAN	ADCK5	ENST00000308860.11	p.Ala13Glu		A	13	E	0.1371	likely_benign
Q3MIX3	ADCK5_HUMAN	ADCK5	ENST00000308860.11	p.Ala13Phe		A	13	F	0.1315	likely_benign
Q3MIX3	ADCK5_HUMAN	ADCK5	ENST00000308860.11	p.Ala13Gly	y	A	13	G	0.0922	likely_benign
Q3MIX3	ADCK5_HUMAN	ADCK5	ENST00000308860.11	p.Ala13His		A	13	H	0.1844	likely_benign
Q3MIX3	ADCK5_HUMAN	ADCK5	ENST00000308860.11	p.Ala13Ile		A	13	I	0.138	likely_benign
Q3MIX3	ADCK5_HUMAN	ADCK5	ENST00000308860.11	p.Ala13Lys		A	13	K	0.1798	likely_benign
Q3MIX3	ADCK5_HUMAN	ADCK5	ENST00000308860.11	p.Ala13Leu		A	13	L	0.1045	likely_benign
Q3MIX3	ADCK5_HUMAN	ADCK5	ENST00000308860.11	p.Ala13Met		A	13	M	0.1579	likely_benign
Q3MIX3	ADCK5_HUMAN	ADCK5	ENST00000308860.11	p.Ala13Asn		A	13	N	0.1463	likely_benign
Q3MIX3	ADCK5_HUMAN	ADCK5	ENST00000308860.11	p.Ala13Pro	y	A	13	P	0.1194	likely_benign
Q3MIX3	ADCK5_HUMAN	ADCK5	ENST00000308860.11	p.Ala13Gln		A	13	Q	0.1599	likely_benign
Q3MIX3	ADCK5_HUMAN	ADCK5	ENST00000308860.11	p.Ala13Arg		A	13	R	0.1269	likely_benign
Q3MIX3	ADCK5_HUMAN	ADCK5	ENST00000308860.11	p.Ala13Ser	y	A	13	S	0.0771	likely_benign
Q3MIX3	ADCK5_HUMAN	ADCK5	ENST00000308860.11	p.Ala13Thr	y	A	13	T	0.0748	likely_benign
Q3MIX3	ADCK5_HUMAN	ADCK5	ENST00000308860.11	p.Ala13Val	y	A	13	V	0.0835	likely_benign
Q3MIX3	ADCK5_HUMAN	ADCK5	ENST00000308860.11	p.Ala13Trp		A	13	W	0.2803	likely_benign
Q3MIX3	ADCK5_HUMAN	ADCK5	ENST00000308860.11	p.Ala13Tyr		A	13	Y	0.1888	likely_benign
Q3MIX3	ADCK5_HUMAN	ADCK5	ENST00000308860.11	p.Leu14Ala		L	14	A	0.1556	likely_benign
Q3MIX3	ADCK5_HUMAN	ADCK5	ENST00000308860.11	p.Leu14Cys		L	14	C	0.2988	likely_benign
Q3MIX3	ADCK5_HUMAN	ADCK5	ENST00000308860.11	p.Leu14Asp		L	14	D	0.491	ambiguous
Q3MIX3	ADCK5_HUMAN	ADCK5	ENST00000308860.11	p.Leu14Glu		L	14	E	0.2694	likely_benign
Q3MIX3	ADCK5_HUMAN	ADCK5	ENST00000308860.11	p.Leu14Phe		L	14	F	0.0822	likely_benign
Q3MIX3	ADCK5_HUMAN	ADCK5	ENST00000308860.11	p.Leu14Gly		L	14	G	0.2639	likely_benign
Q3MIX3	ADCK5_HUMAN	ADCK5	ENST00000308860.11	p.Leu14His		L	14	H	0.174	likely_benign
Q3MIX3	ADCK5_HUMAN	ADCK5	ENST00000308860.11	p.Leu14Ile		L	14	I	0.0966	likely_benign
Q3MIX3	ADCK5_HUMAN	ADCK5	ENST00000308860.11	p.Leu14Lys		L	14	K	0.2117	likely_benign
Q3MIX3	ADCK5_HUMAN	ADCK5	ENST00000308860.11	p.Leu14Met	y	L	14	M	0.1298	likely_benign
Q3MIX3	ADCK5_HUMAN	ADCK5	ENST00000308860.11	p.Leu14Asn		L	14	N	0.3319	likely_benign
Q3MIX3	ADCK5_HUMAN	ADCK5	ENST00000308860.11	p.Leu14Pro	y	L	14	P	0.1518	likely_benign
Q3MIX3	ADCK5_HUMAN	ADCK5	ENST00000308860.11	p.Leu14Gln	y	L	14	Q	0.132	likely_benign
Q3MIX3	ADCK5_HUMAN	ADCK5	ENST00000308860.11	p.Leu14Arg	y	L	14	R	0.1062	likely_benign
Q3MIX3	ADCK5_HUMAN	ADCK5	ENST00000308860.11	p.Leu14Ser		L	14	S	0.1751	likely_benign
Q3MIX3	ADCK5_HUMAN	ADCK5	ENST00000308860.11	p.Leu14Thr		L	14	T	0.195	likely_benign
Q3MIX3	ADCK5_HUMAN	ADCK5	ENST00000308860.11	p.Leu14Val	y	L	14	V	0.0876	likely_benign
Q3MIX3	ADCK5_HUMAN	ADCK5	ENST00000308860.11	p.Leu14Trp		L	14	W	0.1142	likely_benign
Q3MIX3	ADCK5_HUMAN	ADCK5	ENST00000308860.11	p.Leu14Tyr		L	14	Y	0.2333	likely_benign
Q3MIX3	ADCK5_HUMAN	ADCK5	ENST00000308860.11	p.Leu15Ala		L	15	A	0.1693	likely_benign
Q3MIX3	ADCK5_HUMAN	ADCK5	ENST00000308860.11	p.Leu15Cys		L	15	C	0.26	likely_benign
Q3MIX3	ADCK5_HUMAN	ADCK5	ENST00000308860.11	p.Leu15Asp		L	15	D	0.438	ambiguous
Q3MIX3	ADCK5_HUMAN	ADCK5	ENST00000308860.11	p.Leu15Glu		L	15	E	0.22	likely_benign
Q3MIX3	ADCK5_HUMAN	ADCK5	ENST00000308860.11	p.Leu15Phe		L	15	F	0.0812	likely_benign
Q3MIX3	ADCK5_HUMAN	ADCK5	ENST00000308860.11	p.Leu15Gly		L	15	G	0.2218	likely_benign
Q3MIX3	ADCK5_HUMAN	ADCK5	ENST00000308860.11	p.Leu15His		L	15	H	0.1497	likely_benign
Q3MIX3	ADCK5_HUMAN	ADCK5	ENST00000308860.11	p.Leu15Ile		L	15	I	0.0996	likely_benign
Q3MIX3	ADCK5_HUMAN	ADCK5	ENST00000308860.11	p.Leu15Lys		L	15	K	0.1916	likely_benign
Q3MIX3	ADCK5_HUMAN	ADCK5	ENST00000308860.11	p.Leu15Met	y	L	15	M	0.1462	likely_benign
Q3MIX3	ADCK5_HUMAN	ADCK5	ENST00000308860.11	p.Leu15Asn		L	15	N	0.2987	likely_benign
Q3MIX3	ADCK5_HUMAN	ADCK5	ENST00000308860.11	p.Leu15Pro	y	L	15	P	0.1168	likely_benign
Q3MIX3	ADCK5_HUMAN	ADCK5	ENST00000308860.11	p.Leu15Gln	y	L	15	Q	0.1033	likely_benign
Q3MIX3	ADCK5_HUMAN	ADCK5	ENST00000308860.11	p.Leu15Arg	y	L	15	R	0.0866	likely_benign
Q3MIX3	ADCK5_HUMAN	ADCK5	ENST00000308860.11	p.Leu15Ser		L	15	S	0.1698	likely_benign
Q3MIX3	ADCK5_HUMAN	ADCK5	ENST00000308860.11	p.Leu15Thr		L	15	T	0.1924	likely_benign
Q3MIX3	ADCK5_HUMAN	ADCK5	ENST00000308860.11	p.Leu15Val	y	L	15	V	0.1003	likely_benign
Q3MIX3	ADCK5_HUMAN	ADCK5	ENST00000308860.11	p.Leu15Trp		L	15	W	0.0932	likely_benign
Q3MIX3	ADCK5_HUMAN	ADCK5	ENST00000308860.11	p.Leu15Tyr		L	15	Y	0.2252	likely_benign
Q3MIX3	ADCK5_HUMAN	ADCK5	ENST00000308860.11	p.His16Ala		H	16	A	0.0926	likely_benign
Q3MIX3	ADCK5_HUMAN	ADCK5	ENST00000308860.11	p.His16Cys		H	16	C	0.0734	likely_benign
Q3MIX3	ADCK5_HUMAN	ADCK5	ENST00000308860.11	p.His16Asp	y	H	16	D	0.0961	likely_benign
Q3MIX3	ADCK5_HUMAN	ADCK5	ENST00000308860.11	p.His16Glu		H	16	E	0.109	likely_benign
Q3MIX3	ADCK5_HUMAN	ADCK5	ENST00000308860.11	p.His16Phe		H	16	F	0.145	likely_benign
Q3MIX3	ADCK5_HUMAN	ADCK5	ENST00000308860.11	p.His16Gly		H	16	G	0.0819	likely_benign
Q3MIX3	ADCK5_HUMAN	ADCK5	ENST00000308860.11	p.His16Ile		H	16	I	0.1504	likely_benign
Q3MIX3	ADCK5_HUMAN	ADCK5	ENST00000308860.11	p.His16Lys		H	16	K	0.0981	likely_benign
Q3MIX3	ADCK5_HUMAN	ADCK5	ENST00000308860.11	p.His16Leu	y	H	16	L	0.0679	likely_benign
Q3MIX3	ADCK5_HUMAN	ADCK5	ENST00000308860.11	p.His16Met		H	16	M	0.242	likely_benign
Q3MIX3	ADCK5_HUMAN	ADCK5	ENST00000308860.11	p.His16Asn	y	H	16	N	0.0856	likely_benign
Q3MIX3	ADCK5_HUMAN	ADCK5	ENST00000308860.11	p.His16Pro	y	H	16	P	0.0623	likely_benign
Q3MIX3	ADCK5_HUMAN	ADCK5	ENST00000308860.11	p.His16Gln	y	H	16	Q	0.0696	likely_benign
Q3MIX3	ADCK5_HUMAN	ADCK5	ENST00000308860.11	p.His16Arg	y	H	16	R	0.0501	likely_benign
Q3MIX3	ADCK5_HUMAN	ADCK5	ENST00000308860.11	p.His16Ser		H	16	S	0.0891	likely_benign
Q3MIX3	ADCK5_HUMAN	ADCK5	ENST00000308860.11	p.His16Thr		H	16	T	0.1185	likely_benign
Q3MIX3	ADCK5_HUMAN	ADCK5	ENST00000308860.11	p.His16Val		H	16	V	0.1168	likely_benign
Q3MIX3	ADCK5_HUMAN	ADCK5	ENST00000308860.11	p.His16Trp		H	16	W	0.1032	likely_benign
Q3MIX3	ADCK5_HUMAN	ADCK5	ENST00000308860.11	p.His16Tyr	y	H	16	Y	0.0684	likely_benign
Q3MIX3	ADCK5_HUMAN	ADCK5	ENST00000308860.11	p.Arg17Ala		R	17	A	0.0947	likely_benign
Q3MIX3	ADCK5_HUMAN	ADCK5	ENST00000308860.11	p.Arg17Cys	y	R	17	C	0.0776	likely_benign
Q3MIX3	ADCK5_HUMAN	ADCK5	ENST00000308860.11	p.Arg17Asp		R	17	D	0.1397	likely_benign
Q3MIX3	ADCK5_HUMAN	ADCK5	ENST00000308860.11	p.Arg17Glu		R	17	E	0.1249	likely_benign
Q3MIX3	ADCK5_HUMAN	ADCK5	ENST00000308860.11	p.Arg17Phe		R	17	F	0.1876	likely_benign
Q3MIX3	ADCK5_HUMAN	ADCK5	ENST00000308860.11	p.Arg17Gly	y	R	17	G	0.0567	likely_benign
Q3MIX3	ADCK5_HUMAN	ADCK5	ENST00000308860.11	p.Arg17His		R	17	H	0.0783	likely_benign
Q3MIX3	ADCK5_HUMAN	ADCK5	ENST00000308860.11	p.Arg17Ile	y	R	17	I	0.1244	likely_benign
Q3MIX3	ADCK5_HUMAN	ADCK5	ENST00000308860.11	p.Arg17Lys		R	17	K	0.1063	likely_benign
Q3MIX3	ADCK5_HUMAN	ADCK5	ENST00000308860.11	p.Arg17Leu		R	17	L	0.1032	likely_benign
Q3MIX3	ADCK5_HUMAN	ADCK5	ENST00000308860.11	p.Arg17Met		R	17	M	0.171	likely_benign
Q3MIX3	ADCK5_HUMAN	ADCK5	ENST00000308860.11	p.Arg17Asn	y	R	17	N	0.146	likely_benign
Q3MIX3	ADCK5_HUMAN	ADCK5	ENST00000308860.11	p.Arg17Pro		R	17	P	0.0958	likely_benign
Q3MIX3	ADCK5_HUMAN	ADCK5	ENST00000308860.11	p.Arg17Gln		R	17	Q	0.0852	likely_benign
Q3MIX3	ADCK5_HUMAN	ADCK5	ENST00000308860.11	p.Arg17Ser		R	17	S	0.0842	likely_benign
Q3MIX3	ADCK5_HUMAN	ADCK5	ENST00000308860.11	p.Arg17Thr	y	R	17	T	0.0915	likely_benign
Q3MIX3	ADCK5_HUMAN	ADCK5	ENST00000308860.11	p.Arg17Val		R	17	V	0.1293	likely_benign
Q3MIX3	ADCK5_HUMAN	ADCK5	ENST00000308860.11	p.Arg17Trp		R	17	W	0.0965	likely_benign
Q3MIX3	ADCK5_HUMAN	ADCK5	ENST00000308860.11	p.Arg17Tyr		R	17	Y	0.1362	likely_benign
Q3MIX3	ADCK5_HUMAN	ADCK5	ENST00000308860.11	p.Ser17Ala		S	17	A	0.0773	likely_benign
Q3MIX3	ADCK5_HUMAN	ADCK5	ENST00000308860.11	p.Ser17Cys	y	S	17	C	0.0665	likely_benign
Q3MIX3	ADCK5_HUMAN	ADCK5	ENST00000308860.11	p.Ser17Asp		S	17	D	0.1349	likely_benign
Q3MIX3	ADCK5_HUMAN	ADCK5	ENST00000308860.11	p.Ser17Glu		S	17	E	0.1654	likely_benign
Q3MIX3	ADCK5_HUMAN	ADCK5	ENST00000308860.11	p.Ser17Phe		S	17	F	0.1396	likely_benign
Q3MIX3	ADCK5_HUMAN	ADCK5	ENST00000308860.11	p.Ser17Gly	y	S	17	G	0.06	likely_benign
Q3MIX3	ADCK5_HUMAN	ADCK5	ENST00000308860.11	p.Ser17His		S	17	H	0.1123	likely_benign
Q3MIX3	ADCK5_HUMAN	ADCK5	ENST00000308860.11	p.Ser17Ile	y	S	17	I	0.1163	likely_benign
Q3MIX3	ADCK5_HUMAN	ADCK5	ENST00000308860.11	p.Ser17Lys		S	17	K	0.192	likely_benign
Q3MIX3	ADCK5_HUMAN	ADCK5	ENST00000308860.11	p.Ser17Leu		S	17	L	0.116	likely_benign
Q3MIX3	ADCK5_HUMAN	ADCK5	ENST00000308860.11	p.Ser17Met		S	17	M	0.2124	likely_benign
Q3MIX3	ADCK5_HUMAN	ADCK5	ENST00000308860.11	p.Ser17Asn	y	S	17	N	0.1019	likely_benign
Q3MIX3	ADCK5_HUMAN	ADCK5	ENST00000308860.11	p.Ser17Pro		S	17	P	0.0953	likely_benign
Q3MIX3	ADCK5_HUMAN	ADCK5	ENST00000308860.11	p.Ser17Gln		S	17	Q	0.165	likely_benign
Q3MIX3	ADCK5_HUMAN	ADCK5	ENST00000308860.11	p.Ser17Arg	y	S	17	R	0.1124	likely_benign
Q3MIX3	ADCK5_HUMAN	ADCK5	ENST00000308860.11	p.Ser17Thr	y	S	17	T	0.0865	likely_benign
Q3MIX3	ADCK5_HUMAN	ADCK5	ENST00000308860.11	p.Ser17Val		S	17	V	0.1187	likely_benign
Q3MIX3	ADCK5_HUMAN	ADCK5	ENST00000308860.11	p.Ser17Trp		S	17	W	0.1201	likely_benign
Q3MIX3	ADCK5_HUMAN	ADCK5	ENST00000308860.11	p.Ser17Tyr		S	17	Y	0.1042	likely_benign
Q3MIX3	ADCK5_HUMAN	ADCK5	ENST00000308860.11	p.Arg18Ala		R	18	A	0.1274	likely_benign
Q3MIX3	ADCK5_HUMAN	ADCK5	ENST00000308860.11	p.Arg18Cys		R	18	C	0.1017	likely_benign
Q3MIX3	ADCK5_HUMAN	ADCK5	ENST00000308860.11	p.Arg18Asp		R	18	D	0.1999	likely_benign
Q3MIX3	ADCK5_HUMAN	ADCK5	ENST00000308860.11	p.Arg18Glu		R	18	E	0.132	likely_benign
Q3MIX3	ADCK5_HUMAN	ADCK5	ENST00000308860.11	p.Arg18Phe		R	18	F	0.2086	likely_benign
Q3MIX3	ADCK5_HUMAN	ADCK5	ENST00000308860.11	p.Arg18Gly	y	R	18	G	0.0708	likely_benign
Q3MIX3	ADCK5_HUMAN	ADCK5	ENST00000308860.11	p.Arg18His		R	18	H	0.0876	likely_benign
Q3MIX3	ADCK5_HUMAN	ADCK5	ENST00000308860.11	p.Arg18Ile		R	18	I	0.1492	likely_benign
Q3MIX3	ADCK5_HUMAN	ADCK5	ENST00000308860.11	p.Arg18Lys	y	R	18	K	0.1007	likely_benign
Q3MIX3	ADCK5_HUMAN	ADCK5	ENST00000308860.11	p.Arg18Leu		R	18	L	0.1078	likely_benign
Q3MIX3	ADCK5_HUMAN	ADCK5	ENST00000308860.11	p.Arg18Met	y	R	18	M	0.1897	likely_benign
Q3MIX3	ADCK5_HUMAN	ADCK5	ENST00000308860.11	p.Arg18Asn		R	18	N	0.2269	likely_benign
Q3MIX3	ADCK5_HUMAN	ADCK5	ENST00000308860.11	p.Arg18Pro		R	18	P	0.0965	likely_benign
Q3MIX3	ADCK5_HUMAN	ADCK5	ENST00000308860.11	p.Arg18Gln		R	18	Q	0.0777	likely_benign
Q3MIX3	ADCK5_HUMAN	ADCK5	ENST00000308860.11	p.Arg18Ser	y	R	18	S	0.1331	likely_benign
Q3MIX3	ADCK5_HUMAN	ADCK5	ENST00000308860.11	p.Arg18Thr	y	R	18	T	0.1161	likely_benign
Q3MIX3	ADCK5_HUMAN	ADCK5	ENST00000308860.11	p.Arg18Val		R	18	V	0.1624	likely_benign
Q3MIX3	ADCK5_HUMAN	ADCK5	ENST00000308860.11	p.Arg18Trp	y	R	18	W	0.09	likely_benign
Q3MIX3	ADCK5_HUMAN	ADCK5	ENST00000308860.11	p.Arg18Tyr		R	18	Y	0.1698	likely_benign
Q3MIX3	ADCK5_HUMAN	ADCK5	ENST00000308860.11	p.Gln19Ala		Q	19	A	0.1155	likely_benign
Q3MIX3	ADCK5_HUMAN	ADCK5	ENST00000308860.11	p.Gln19Cys		Q	19	C	0.2402	likely_benign
Q3MIX3	ADCK5_HUMAN	ADCK5	ENST00000308860.11	p.Gln19Asp		Q	19	D	0.1904	likely_benign
Q3MIX3	ADCK5_HUMAN	ADCK5	ENST00000308860.11	p.Gln19Glu	y	Q	19	E	0.0734	likely_benign
Q3MIX3	ADCK5_HUMAN	ADCK5	ENST00000308860.11	p.Gln19Phe		Q	19	F	0.3585	ambiguous
Q3MIX3	ADCK5_HUMAN	ADCK5	ENST00000308860.11	p.Gln19Gly		Q	19	G	0.0955	likely_benign
Q3MIX3	ADCK5_HUMAN	ADCK5	ENST00000308860.11	p.Gln19His	y	Q	19	H	0.1197	likely_benign
Q3MIX3	ADCK5_HUMAN	ADCK5	ENST00000308860.11	p.Gln19Ile		Q	19	I	0.2443	likely_benign
Q3MIX3	ADCK5_HUMAN	ADCK5	ENST00000308860.11	p.Gln19Lys	y	Q	19	K	0.08	likely_benign
Q3MIX3	ADCK5_HUMAN	ADCK5	ENST00000308860.11	p.Gln19Leu	y	Q	19	L	0.1019	likely_benign
Q3MIX3	ADCK5_HUMAN	ADCK5	ENST00000308860.11	p.Gln19Met		Q	19	M	0.2619	likely_benign
Q3MIX3	ADCK5_HUMAN	ADCK5	ENST00000308860.11	p.Gln19Asn		Q	19	N	0.2001	likely_benign
Q3MIX3	ADCK5_HUMAN	ADCK5	ENST00000308860.11	p.Gln19Pro	y	Q	19	P	0.0609	likely_benign
Q3MIX3	ADCK5_HUMAN	ADCK5	ENST00000308860.11	p.Gln19Arg	y	Q	19	R	0.0583	likely_benign
Q3MIX3	ADCK5_HUMAN	ADCK5	ENST00000308860.11	p.Gln19Ser		Q	19	S	0.1255	likely_benign
Q3MIX3	ADCK5_HUMAN	ADCK5	ENST00000308860.11	p.Gln19Thr		Q	19	T	0.1284	likely_benign
Q3MIX3	ADCK5_HUMAN	ADCK5	ENST00000308860.11	p.Gln19Val		Q	19	V	0.1596	likely_benign
Q3MIX3	ADCK5_HUMAN	ADCK5	ENST00000308860.11	p.Gln19Trp		Q	19	W	0.1429	likely_benign
Q3MIX3	ADCK5_HUMAN	ADCK5	ENST00000308860.11	p.Gln19Tyr		Q	19	Y	0.2236	likely_benign
Q3MIX3	ADCK5_HUMAN	ADCK5	ENST00000308860.11	p.Lys20Ala		K	20	A	0.118	likely_benign
Q3MIX3	ADCK5_HUMAN	ADCK5	ENST00000308860.11	p.Lys20Cys		K	20	C	0.3075	likely_benign
Q3MIX3	ADCK5_HUMAN	ADCK5	ENST00000308860.11	p.Lys20Asp		K	20	D	0.1647	likely_benign
Q3MIX3	ADCK5_HUMAN	ADCK5	ENST00000308860.11	p.Lys20Glu	y	K	20	E	0.0755	likely_benign
Q3MIX3	ADCK5_HUMAN	ADCK5	ENST00000308860.11	p.Lys20Phe		K	20	F	0.3071	likely_benign
Q3MIX3	ADCK5_HUMAN	ADCK5	ENST00000308860.11	p.Lys20Gly		K	20	G	0.1299	likely_benign
Q3MIX3	ADCK5_HUMAN	ADCK5	ENST00000308860.11	p.Lys20His		K	20	H	0.1409	likely_benign
Q3MIX3	ADCK5_HUMAN	ADCK5	ENST00000308860.11	p.Lys20Ile		K	20	I	0.1516	likely_benign
Q3MIX3	ADCK5_HUMAN	ADCK5	ENST00000308860.11	p.Lys20Leu		K	20	L	0.13	likely_benign
Q3MIX3	ADCK5_HUMAN	ADCK5	ENST00000308860.11	p.Lys20Met	y	K	20	M	0.125	likely_benign
Q3MIX3	ADCK5_HUMAN	ADCK5	ENST00000308860.11	p.Lys20Asn	y	K	20	N	0.1352	likely_benign
Q3MIX3	ADCK5_HUMAN	ADCK5	ENST00000308860.11	p.Lys20Pro		K	20	P	0.1367	likely_benign
Q3MIX3	ADCK5_HUMAN	ADCK5	ENST00000308860.11	p.Lys20Gln	y	K	20	Q	0.0801	likely_benign
Q3MIX3	ADCK5_HUMAN	ADCK5	ENST00000308860.11	p.Lys20Arg	y	K	20	R	0.0684	likely_benign
Q3MIX3	ADCK5_HUMAN	ADCK5	ENST00000308860.11	p.Lys20Ser		K	20	S	0.137	likely_benign
Q3MIX3	ADCK5_HUMAN	ADCK5	ENST00000308860.11	p.Lys20Thr	y	K	20	T	0.0948	likely_benign
Q3MIX3	ADCK5_HUMAN	ADCK5	ENST00000308860.11	p.Lys20Val		K	20	V	0.1336	likely_benign
Q3MIX3	ADCK5_HUMAN	ADCK5	ENST00000308860.11	p.Lys20Trp		K	20	W	0.3116	likely_benign
Q3MIX3	ADCK5_HUMAN	ADCK5	ENST00000308860.11	p.Lys20Tyr		K	20	Y	0.2151	likely_benign
Q3MIX3	ADCK5_HUMAN	ADCK5	ENST00000308860.11	p.Pro21Ala	y	P	21	A	0.0646	likely_benign
Q3MIX3	ADCK5_HUMAN	ADCK5	ENST00000308860.11	p.Pro21Cys		P	21	C	0.191	likely_benign
Q3MIX3	ADCK5_HUMAN	ADCK5	ENST00000308860.11	p.Pro21Asp		P	21	D	0.1756	likely_benign
Q3MIX3	ADCK5_HUMAN	ADCK5	ENST00000308860.11	p.Pro21Glu		P	21	E	0.1318	likely_benign
Q3MIX3	ADCK5_HUMAN	ADCK5	ENST00000308860.11	p.Pro21Phe		P	21	F	0.1887	likely_benign
Q3MIX3	ADCK5_HUMAN	ADCK5	ENST00000308860.11	p.Pro21Gly		P	21	G	0.1299	likely_benign
Q3MIX3	ADCK5_HUMAN	ADCK5	ENST00000308860.11	p.Pro21His	y	P	21	H	0.0939	likely_benign
Q3MIX3	ADCK5_HUMAN	ADCK5	ENST00000308860.11	p.Pro21Ile		P	21	I	0.151	likely_benign
Q3MIX3	ADCK5_HUMAN	ADCK5	ENST00000308860.11	p.Pro21Lys		P	21	K	0.1465	likely_benign
Q3MIX3	ADCK5_HUMAN	ADCK5	ENST00000308860.11	p.Pro21Leu	y	P	21	L	0.081	likely_benign
Q3MIX3	ADCK5_HUMAN	ADCK5	ENST00000308860.11	p.Pro21Met		P	21	M	0.1908	likely_benign
Q3MIX3	ADCK5_HUMAN	ADCK5	ENST00000308860.11	p.Pro21Asn		P	21	N	0.1702	likely_benign
Q3MIX3	ADCK5_HUMAN	ADCK5	ENST00000308860.11	p.Pro21Gln		P	21	Q	0.0918	likely_benign
Q3MIX3	ADCK5_HUMAN	ADCK5	ENST00000308860.11	p.Pro21Arg	y	P	21	R	0.0746	likely_benign
Q3MIX3	ADCK5_HUMAN	ADCK5	ENST00000308860.11	p.Pro21Ser	y	P	21	S	0.0824	likely_benign
Q3MIX3	ADCK5_HUMAN	ADCK5	ENST00000308860.11	p.Pro21Thr	y	P	21	T	0.0764	likely_benign
Q3MIX3	ADCK5_HUMAN	ADCK5	ENST00000308860.11	p.Pro21Val		P	21	V	0.1075	likely_benign
Q3MIX3	ADCK5_HUMAN	ADCK5	ENST00000308860.11	p.Pro21Trp		P	21	W	0.1946	likely_benign
Q3MIX3	ADCK5_HUMAN	ADCK5	ENST00000308860.11	p.Pro21Tyr		P	21	Y	0.1705	likely_benign
Q3MIX3	ADCK5_HUMAN	ADCK5	ENST00000308860.11	p.Trp22Ala		W	22	A	0.1128	likely_benign
Q3MIX3	ADCK5_HUMAN	ADCK5	ENST00000308860.11	p.Trp22Cys	y	W	22	C	0.1687	likely_benign
Q3MIX3	ADCK5_HUMAN	ADCK5	ENST00000308860.11	p.Trp22Asp		W	22	D	0.2443	likely_benign
Q3MIX3	ADCK5_HUMAN	ADCK5	ENST00000308860.11	p.Trp22Glu		W	22	E	0.2291	likely_benign
Q3MIX3	ADCK5_HUMAN	ADCK5	ENST00000308860.11	p.Trp22Phe		W	22	F	0.1087	likely_benign
Q3MIX3	ADCK5_HUMAN	ADCK5	ENST00000308860.11	p.Trp22Gly	y	W	22	G	0.0856	likely_benign
Q3MIX3	ADCK5_HUMAN	ADCK5	ENST00000308860.11	p.Trp22His		W	22	H	0.2053	likely_benign
Q3MIX3	ADCK5_HUMAN	ADCK5	ENST00000308860.11	p.Trp22Ile		W	22	I	0.1653	likely_benign
Q3MIX3	ADCK5_HUMAN	ADCK5	ENST00000308860.11	p.Trp22Lys		W	22	K	0.2593	likely_benign
Q3MIX3	ADCK5_HUMAN	ADCK5	ENST00000308860.11	p.Trp22Leu	y	W	22	L	0.0983	likely_benign
Q3MIX3	ADCK5_HUMAN	ADCK5	ENST00000308860.11	p.Trp22Met		W	22	M	0.2357	likely_benign
Q3MIX3	ADCK5_HUMAN	ADCK5	ENST00000308860.11	p.Trp22Asn		W	22	N	0.2732	likely_benign
Q3MIX3	ADCK5_HUMAN	ADCK5	ENST00000308860.11	p.Trp22Pro		W	22	P	0.1761	likely_benign
Q3MIX3	ADCK5_HUMAN	ADCK5	ENST00000308860.11	p.Trp22Gln		W	22	Q	0.2072	likely_benign
Q3MIX3	ADCK5_HUMAN	ADCK5	ENST00000308860.11	p.Trp22Arg	y	W	22	R	0.1655	likely_benign
Q3MIX3	ADCK5_HUMAN	ADCK5	ENST00000308860.11	p.Trp22Ser	y	W	22	S	0.1027	likely_benign
Q3MIX3	ADCK5_HUMAN	ADCK5	ENST00000308860.11	p.Trp22Thr		W	22	T	0.1483	likely_benign
Q3MIX3	ADCK5_HUMAN	ADCK5	ENST00000308860.11	p.Trp22Val		W	22	V	0.1176	likely_benign
Q3MIX3	ADCK5_HUMAN	ADCK5	ENST00000308860.11	p.Trp22Tyr		W	22	Y	0.1634	likely_benign
Q3MIX3	ADCK5_HUMAN	ADCK5	ENST00000308860.11	p.Pro23Ala	y	P	23	A	0.0726	likely_benign
Q3MIX3	ADCK5_HUMAN	ADCK5	ENST00000308860.11	p.Pro23Cys		P	23	C	0.1712	likely_benign
Q3MIX3	ADCK5_HUMAN	ADCK5	ENST00000308860.11	p.Pro23Asp		P	23	D	0.2026	likely_benign
Q3MIX3	ADCK5_HUMAN	ADCK5	ENST00000308860.11	p.Pro23Glu		P	23	E	0.1401	likely_benign
Q3MIX3	ADCK5_HUMAN	ADCK5	ENST00000308860.11	p.Pro23Phe		P	23	F	0.155	likely_benign
Q3MIX3	ADCK5_HUMAN	ADCK5	ENST00000308860.11	p.Pro23Gly		P	23	G	0.1373	likely_benign
Q3MIX3	ADCK5_HUMAN	ADCK5	ENST00000308860.11	p.Pro23His		P	23	H	0.0891	likely_benign
Q3MIX3	ADCK5_HUMAN	ADCK5	ENST00000308860.11	p.Pro23Ile		P	23	I	0.1308	likely_benign
Q3MIX3	ADCK5_HUMAN	ADCK5	ENST00000308860.11	p.Pro23Lys		P	23	K	0.1522	likely_benign
Q3MIX3	ADCK5_HUMAN	ADCK5	ENST00000308860.11	p.Pro23Leu	y	P	23	L	0.0674	likely_benign
Q3MIX3	ADCK5_HUMAN	ADCK5	ENST00000308860.11	p.Pro23Met		P	23	M	0.1716	likely_benign
Q3MIX3	ADCK5_HUMAN	ADCK5	ENST00000308860.11	p.Pro23Asn		P	23	N	0.1859	likely_benign
Q3MIX3	ADCK5_HUMAN	ADCK5	ENST00000308860.11	p.Pro23Gln	y	P	23	Q	0.0894	likely_benign
Q3MIX3	ADCK5_HUMAN	ADCK5	ENST00000308860.11	p.Pro23Arg	y	P	23	R	0.0733	likely_benign
Q3MIX3	ADCK5_HUMAN	ADCK5	ENST00000308860.11	p.Pro23Ser	y	P	23	S	0.085	likely_benign
Q3MIX3	ADCK5_HUMAN	ADCK5	ENST00000308860.11	p.Pro23Thr	y	P	23	T	0.0886	likely_benign
Q3MIX3	ADCK5_HUMAN	ADCK5	ENST00000308860.11	p.Pro23Val		P	23	V	0.0989	likely_benign
Q3MIX3	ADCK5_HUMAN	ADCK5	ENST00000308860.11	p.Pro23Trp		P	23	W	0.1634	likely_benign
Q3MIX3	ADCK5_HUMAN	ADCK5	ENST00000308860.11	p.Pro23Tyr		P	23	Y	0.1568	likely_benign
Q3MIX3	ADCK5_HUMAN	ADCK5	ENST00000308860.11	p.Ser24Ala	y	S	24	A	0.0673	likely_benign
Q3MIX3	ADCK5_HUMAN	ADCK5	ENST00000308860.11	p.Ser24Cys	y	S	24	C	0.0681	likely_benign
Q3MIX3	ADCK5_HUMAN	ADCK5	ENST00000308860.11	p.Ser24Asp		S	24	D	0.1778	likely_benign
Q3MIX3	ADCK5_HUMAN	ADCK5	ENST00000308860.11	p.Ser24Glu		S	24	E	0.2038	likely_benign
Q3MIX3	ADCK5_HUMAN	ADCK5	ENST00000308860.11	p.Ser24Phe	y	S	24	F	0.0949	likely_benign
Q3MIX3	ADCK5_HUMAN	ADCK5	ENST00000308860.11	p.Ser24Gly		S	24	G	0.0705	likely_benign
Q3MIX3	ADCK5_HUMAN	ADCK5	ENST00000308860.11	p.Ser24His		S	24	H	0.1323	likely_benign
Q3MIX3	ADCK5_HUMAN	ADCK5	ENST00000308860.11	p.Ser24Ile		S	24	I	0.1035	likely_benign
Q3MIX3	ADCK5_HUMAN	ADCK5	ENST00000308860.11	p.Ser24Lys		S	24	K	0.2516	likely_benign
Q3MIX3	ADCK5_HUMAN	ADCK5	ENST00000308860.11	p.Ser24Leu		S	24	L	0.0859	likely_benign
Q3MIX3	ADCK5_HUMAN	ADCK5	ENST00000308860.11	p.Ser24Met		S	24	M	0.167	likely_benign
Q3MIX3	ADCK5_HUMAN	ADCK5	ENST00000308860.11	p.Ser24Asn		S	24	N	0.12	likely_benign
Q3MIX3	ADCK5_HUMAN	ADCK5	ENST00000308860.11	p.Ser24Pro	y	S	24	P	0.064	likely_benign
Q3MIX3	ADCK5_HUMAN	ADCK5	ENST00000308860.11	p.Ser24Gln		S	24	Q	0.1904	likely_benign
Q3MIX3	ADCK5_HUMAN	ADCK5	ENST00000308860.11	p.Ser24Arg		S	24	R	0.1706	likely_benign
Q3MIX3	ADCK5_HUMAN	ADCK5	ENST00000308860.11	p.Ser24Thr	y	S	24	T	0.0817	likely_benign
Q3MIX3	ADCK5_HUMAN	ADCK5	ENST00000308860.11	p.Ser24Val		S	24	V	0.1001	likely_benign
Q3MIX3	ADCK5_HUMAN	ADCK5	ENST00000308860.11	p.Ser24Trp		S	24	W	0.1062	likely_benign
Q3MIX3	ADCK5_HUMAN	ADCK5	ENST00000308860.11	p.Ser24Tyr	y	S	24	Y	0.0828	likely_benign
Q3MIX3	ADCK5_HUMAN	ADCK5	ENST00000308860.11	p.Pro25Ala	y	P	25	A	0.0685	likely_benign
Q3MIX3	ADCK5_HUMAN	ADCK5	ENST00000308860.11	p.Pro25Cys		P	25	C	0.2464	likely_benign
Q3MIX3	ADCK5_HUMAN	ADCK5	ENST00000308860.11	p.Pro25Asp		P	25	D	0.242	likely_benign
Q3MIX3	ADCK5_HUMAN	ADCK5	ENST00000308860.11	p.Pro25Glu		P	25	E	0.1641	likely_benign
Q3MIX3	ADCK5_HUMAN	ADCK5	ENST00000308860.11	p.Pro25Phe		P	25	F	0.233	likely_benign
Q3MIX3	ADCK5_HUMAN	ADCK5	ENST00000308860.11	p.Pro25Gly		P	25	G	0.1528	likely_benign
Q3MIX3	ADCK5_HUMAN	ADCK5	ENST00000308860.11	p.Pro25His	y	P	25	H	0.1107	likely_benign
Q3MIX3	ADCK5_HUMAN	ADCK5	ENST00000308860.11	p.Pro25Ile		P	25	I	0.2242	likely_benign
Q3MIX3	ADCK5_HUMAN	ADCK5	ENST00000308860.11	p.Pro25Lys		P	25	K	0.1762	likely_benign
Q3MIX3	ADCK5_HUMAN	ADCK5	ENST00000308860.11	p.Pro25Leu	y	P	25	L	0.0965	likely_benign
Q3MIX3	ADCK5_HUMAN	ADCK5	ENST00000308860.11	p.Pro25Met		P	25	M	0.2302	likely_benign
Q3MIX3	ADCK5_HUMAN	ADCK5	ENST00000308860.11	p.Pro25Asn		P	25	N	0.2525	likely_benign
Q3MIX3	ADCK5_HUMAN	ADCK5	ENST00000308860.11	p.Pro25Gln		P	25	Q	0.1081	likely_benign
Q3MIX3	ADCK5_HUMAN	ADCK5	ENST00000308860.11	p.Pro25Arg	y	P	25	R	0.0819	likely_benign
Q3MIX3	ADCK5_HUMAN	ADCK5	ENST00000308860.11	p.Pro25Ser	y	P	25	S	0.0887	likely_benign
Q3MIX3	ADCK5_HUMAN	ADCK5	ENST00000308860.11	p.Pro25Thr	y	P	25	T	0.0865	likely_benign
Q3MIX3	ADCK5_HUMAN	ADCK5	ENST00000308860.11	p.Pro25Val		P	25	V	0.1396	likely_benign
Q3MIX3	ADCK5_HUMAN	ADCK5	ENST00000308860.11	p.Pro25Trp		P	25	W	0.2346	likely_benign
Q3MIX3	ADCK5_HUMAN	ADCK5	ENST00000308860.11	p.Pro25Tyr		P	25	Y	0.2322	likely_benign
Q3MIX3	ADCK5_HUMAN	ADCK5	ENST00000308860.11	p.Ala26Cys		A	26	C	0.2679	likely_benign
Q3MIX3	ADCK5_HUMAN	ADCK5	ENST00000308860.11	p.Ala26Asp	y	A	26	D	0.1284	likely_benign
Q3MIX3	ADCK5_HUMAN	ADCK5	ENST00000308860.11	p.Ala26Glu		A	26	E	0.1243	likely_benign
Q3MIX3	ADCK5_HUMAN	ADCK5	ENST00000308860.11	p.Ala26Phe		A	26	F	0.1625	likely_benign
Q3MIX3	ADCK5_HUMAN	ADCK5	ENST00000308860.11	p.Ala26Gly	y	A	26	G	0.0884	likely_benign
Q3MIX3	ADCK5_HUMAN	ADCK5	ENST00000308860.11	p.Ala26His		A	26	H	0.2072	likely_benign
Q3MIX3	ADCK5_HUMAN	ADCK5	ENST00000308860.11	p.Ala26Ile		A	26	I	0.1571	likely_benign
Q3MIX3	ADCK5_HUMAN	ADCK5	ENST00000308860.11	p.Ala26Lys		A	26	K	0.1943	likely_benign
Q3MIX3	ADCK5_HUMAN	ADCK5	ENST00000308860.11	p.Ala26Leu		A	26	L	0.1087	likely_benign
Q3MIX3	ADCK5_HUMAN	ADCK5	ENST00000308860.11	p.Ala26Met		A	26	M	0.1465	likely_benign
Q3MIX3	ADCK5_HUMAN	ADCK5	ENST00000308860.11	p.Ala26Asn		A	26	N	0.1825	likely_benign
Q3MIX3	ADCK5_HUMAN	ADCK5	ENST00000308860.11	p.Ala26Pro	y	A	26	P	0.082	likely_benign
Q3MIX3	ADCK5_HUMAN	ADCK5	ENST00000308860.11	p.Ala26Gln		A	26	Q	0.168	likely_benign
Q3MIX3	ADCK5_HUMAN	ADCK5	ENST00000308860.11	p.Ala26Arg		A	26	R	0.1376	likely_benign
Q3MIX3	ADCK5_HUMAN	ADCK5	ENST00000308860.11	p.Ala26Ser	y	A	26	S	0.0865	likely_benign
Q3MIX3	ADCK5_HUMAN	ADCK5	ENST00000308860.11	p.Ala26Thr	y	A	26	T	0.0785	likely_benign
Q3MIX3	ADCK5_HUMAN	ADCK5	ENST00000308860.11	p.Ala26Val	y	A	26	V	0.0831	likely_benign
Q3MIX3	ADCK5_HUMAN	ADCK5	ENST00000308860.11	p.Ala26Trp		A	26	W	0.2712	likely_benign
Q3MIX3	ADCK5_HUMAN	ADCK5	ENST00000308860.11	p.Ala26Tyr		A	26	Y	0.221	likely_benign
Q3MIX3	ADCK5_HUMAN	ADCK5	ENST00000308860.11	p.Val27Ala	y	V	27	A	0.0616	likely_benign
Q3MIX3	ADCK5_HUMAN	ADCK5	ENST00000308860.11	p.Val27Cys		V	27	C	0.2951	likely_benign
Q3MIX3	ADCK5_HUMAN	ADCK5	ENST00000308860.11	p.Val27Asp		V	27	D	0.1009	likely_benign
Q3MIX3	ADCK5_HUMAN	ADCK5	ENST00000308860.11	p.Val27Glu	y	V	27	E	0.1199	likely_benign
Q3MIX3	ADCK5_HUMAN	ADCK5	ENST00000308860.11	p.Val27Phe		V	27	F	0.0838	likely_benign
Q3MIX3	ADCK5_HUMAN	ADCK5	ENST00000308860.11	p.Val27Gly	y	V	27	G	0.0671	likely_benign
Q3MIX3	ADCK5_HUMAN	ADCK5	ENST00000308860.11	p.Val27His		V	27	H	0.1682	likely_benign
Q3MIX3	ADCK5_HUMAN	ADCK5	ENST00000308860.11	p.Val27Ile		V	27	I	0.0842	likely_benign
Q3MIX3	ADCK5_HUMAN	ADCK5	ENST00000308860.11	p.Val27Lys		V	27	K	0.1442	likely_benign
Q3MIX3	ADCK5_HUMAN	ADCK5	ENST00000308860.11	p.Val27Leu	y	V	27	L	0.0843	likely_benign
Q3MIX3	ADCK5_HUMAN	ADCK5	ENST00000308860.11	p.Val27Met	y	V	27	M	0.106	likely_benign
Q3MIX3	ADCK5_HUMAN	ADCK5	ENST00000308860.11	p.Val27Asn		V	27	N	0.1133	likely_benign
Q3MIX3	ADCK5_HUMAN	ADCK5	ENST00000308860.11	p.Val27Pro		V	27	P	0.0939	likely_benign
Q3MIX3	ADCK5_HUMAN	ADCK5	ENST00000308860.11	p.Val27Gln		V	27	Q	0.1267	likely_benign
Q3MIX3	ADCK5_HUMAN	ADCK5	ENST00000308860.11	p.Val27Arg		V	27	R	0.0883	likely_benign
Q3MIX3	ADCK5_HUMAN	ADCK5	ENST00000308860.11	p.Val27Ser		V	27	S	0.0736	likely_benign
Q3MIX3	ADCK5_HUMAN	ADCK5	ENST00000308860.11	p.Val27Thr		V	27	T	0.0847	likely_benign
Q3MIX3	ADCK5_HUMAN	ADCK5	ENST00000308860.11	p.Val27Trp		V	27	W	0.271	likely_benign
Q3MIX3	ADCK5_HUMAN	ADCK5	ENST00000308860.11	p.Val27Tyr		V	27	Y	0.2051	likely_benign
Q3MIX3	ADCK5_HUMAN	ADCK5	ENST00000308860.11	p.Phe28Ala		F	28	A	0.1454	likely_benign
Q3MIX3	ADCK5_HUMAN	ADCK5	ENST00000308860.11	p.Phe28Cys	y	F	28	C	0.112	likely_benign
Q3MIX3	ADCK5_HUMAN	ADCK5	ENST00000308860.11	p.Phe28Asp		F	28	D	0.2881	likely_benign
Q3MIX3	ADCK5_HUMAN	ADCK5	ENST00000308860.11	p.Phe28Glu		F	28	E	0.4048	ambiguous
Q3MIX3	ADCK5_HUMAN	ADCK5	ENST00000308860.11	p.Phe28Gly		F	28	G	0.2549	likely_benign
Q3MIX3	ADCK5_HUMAN	ADCK5	ENST00000308860.11	p.Phe28His		F	28	H	0.2744	likely_benign
Q3MIX3	ADCK5_HUMAN	ADCK5	ENST00000308860.11	p.Phe28Ile	y	F	28	I	0.0813	likely_benign
Q3MIX3	ADCK5_HUMAN	ADCK5	ENST00000308860.11	p.Phe28Lys		F	28	K	0.4567	ambiguous
Q3MIX3	ADCK5_HUMAN	ADCK5	ENST00000308860.11	p.Phe28Leu	y	F	28	L	0.3737	ambiguous
Q3MIX3	ADCK5_HUMAN	ADCK5	ENST00000308860.11	p.Phe28Met		F	28	M	0.3067	likely_benign
Q3MIX3	ADCK5_HUMAN	ADCK5	ENST00000308860.11	p.Phe28Asn		F	28	N	0.297	likely_benign
Q3MIX3	ADCK5_HUMAN	ADCK5	ENST00000308860.11	p.Phe28Pro		F	28	P	0.2672	likely_benign
Q3MIX3	ADCK5_HUMAN	ADCK5	ENST00000308860.11	p.Phe28Gln		F	28	Q	0.3651	ambiguous
Q3MIX3	ADCK5_HUMAN	ADCK5	ENST00000308860.11	p.Phe28Arg		F	28	R	0.2349	likely_benign
Q3MIX3	ADCK5_HUMAN	ADCK5	ENST00000308860.11	p.Phe28Ser	y	F	28	S	0.1275	likely_benign
Q3MIX3	ADCK5_HUMAN	ADCK5	ENST00000308860.11	p.Phe28Thr		F	28	T	0.1968	likely_benign
Q3MIX3	ADCK5_HUMAN	ADCK5	ENST00000308860.11	p.Phe28Val	y	F	28	V	0.0794	likely_benign
Q3MIX3	ADCK5_HUMAN	ADCK5	ENST00000308860.11	p.Phe28Trp		F	28	W	0.2022	likely_benign
Q3MIX3	ADCK5_HUMAN	ADCK5	ENST00000308860.11	p.Phe28Tyr	y	F	28	Y	0.1092	likely_benign
Q3MIX3	ADCK5_HUMAN	ADCK5	ENST00000308860.11	p.Phe29Ala		F	29	A	0.1655	likely_benign
Q3MIX3	ADCK5_HUMAN	ADCK5	ENST00000308860.11	p.Phe29Cys	y	F	29	C	0.1156	likely_benign
Q3MIX3	ADCK5_HUMAN	ADCK5	ENST00000308860.11	p.Phe29Asp		F	29	D	0.3608	ambiguous
Q3MIX3	ADCK5_HUMAN	ADCK5	ENST00000308860.11	p.Phe29Glu		F	29	E	0.4144	ambiguous
Q3MIX3	ADCK5_HUMAN	ADCK5	ENST00000308860.11	p.Phe29Gly		F	29	G	0.2406	likely_benign
Q3MIX3	ADCK5_HUMAN	ADCK5	ENST00000308860.11	p.Phe29His		F	29	H	0.2423	likely_benign
Q3MIX3	ADCK5_HUMAN	ADCK5	ENST00000308860.11	p.Phe29Ile	y	F	29	I	0.1125	likely_benign
Q3MIX3	ADCK5_HUMAN	ADCK5	ENST00000308860.11	p.Phe29Lys		F	29	K	0.4383	ambiguous
Q3MIX3	ADCK5_HUMAN	ADCK5	ENST00000308860.11	p.Phe29Leu	y	F	29	L	0.3107	likely_benign
Q3MIX3	ADCK5_HUMAN	ADCK5	ENST00000308860.11	p.Phe29Met		F	29	M	0.3166	likely_benign
Q3MIX3	ADCK5_HUMAN	ADCK5	ENST00000308860.11	p.Phe29Asn		F	29	N	0.3345	likely_benign
Q3MIX3	ADCK5_HUMAN	ADCK5	ENST00000308860.11	p.Phe29Pro		F	29	P	0.2439	likely_benign
Q3MIX3	ADCK5_HUMAN	ADCK5	ENST00000308860.11	p.Phe29Gln		F	29	Q	0.2888	likely_benign
Q3MIX3	ADCK5_HUMAN	ADCK5	ENST00000308860.11	p.Phe29Arg		F	29	R	0.2205	likely_benign
Q3MIX3	ADCK5_HUMAN	ADCK5	ENST00000308860.11	p.Phe29Ser	y	F	29	S	0.1207	likely_benign
Q3MIX3	ADCK5_HUMAN	ADCK5	ENST00000308860.11	p.Phe29Thr		F	29	T	0.2164	likely_benign
Q3MIX3	ADCK5_HUMAN	ADCK5	ENST00000308860.11	p.Phe29Val	y	F	29	V	0.0994	likely_benign
Q3MIX3	ADCK5_HUMAN	ADCK5	ENST00000308860.11	p.Phe29Trp		F	29	W	0.1755	likely_benign
Q3MIX3	ADCK5_HUMAN	ADCK5	ENST00000308860.11	p.Phe29Tyr	y	F	29	Y	0.1409	likely_benign
Q3MIX3	ADCK5_HUMAN	ADCK5	ENST00000308860.11	p.Arg30Ala		R	30	A	0.1951	likely_benign
Q3MIX3	ADCK5_HUMAN	ADCK5	ENST00000308860.11	p.Arg30Cys		R	30	C	0.1169	likely_benign
Q3MIX3	ADCK5_HUMAN	ADCK5	ENST00000308860.11	p.Arg30Asp		R	30	D	0.3453	ambiguous
Q3MIX3	ADCK5_HUMAN	ADCK5	ENST00000308860.11	p.Arg30Glu		R	30	E	0.1967	likely_benign
Q3MIX3	ADCK5_HUMAN	ADCK5	ENST00000308860.11	p.Arg30Phe		R	30	F	0.303	likely_benign
Q3MIX3	ADCK5_HUMAN	ADCK5	ENST00000308860.11	p.Arg30Gly	y	R	30	G	0.0939	likely_benign
Q3MIX3	ADCK5_HUMAN	ADCK5	ENST00000308860.11	p.Arg30His		R	30	H	0.1005	likely_benign
Q3MIX3	ADCK5_HUMAN	ADCK5	ENST00000308860.11	p.Arg30Ile		R	30	I	0.2299	likely_benign
Q3MIX3	ADCK5_HUMAN	ADCK5	ENST00000308860.11	p.Arg30Lys	y	R	30	K	0.1384	likely_benign
Q3MIX3	ADCK5_HUMAN	ADCK5	ENST00000308860.11	p.Arg30Leu		R	30	L	0.1326	likely_benign
Q3MIX3	ADCK5_HUMAN	ADCK5	ENST00000308860.11	p.Arg30Met	y	R	30	M	0.2726	likely_benign
Q3MIX3	ADCK5_HUMAN	ADCK5	ENST00000308860.11	p.Arg30Asn		R	30	N	0.3838	ambiguous
Q3MIX3	ADCK5_HUMAN	ADCK5	ENST00000308860.11	p.Arg30Pro		R	30	P	0.1244	likely_benign
Q3MIX3	ADCK5_HUMAN	ADCK5	ENST00000308860.11	p.Arg30Gln		R	30	Q	0.083	likely_benign
Q3MIX3	ADCK5_HUMAN	ADCK5	ENST00000308860.11	p.Arg30Ser	y	R	30	S	0.2105	likely_benign
Q3MIX3	ADCK5_HUMAN	ADCK5	ENST00000308860.11	p.Arg30Thr	y	R	30	T	0.1748	likely_benign
Q3MIX3	ADCK5_HUMAN	ADCK5	ENST00000308860.11	p.Arg30Val		R	30	V	0.2317	likely_benign
Q3MIX3	ADCK5_HUMAN	ADCK5	ENST00000308860.11	p.Arg30Trp	y	R	30	W	0.094	likely_benign
Q3MIX3	ADCK5_HUMAN	ADCK5	ENST00000308860.11	p.Arg30Tyr		R	30	Y	0.243	likely_benign
Q3MIX3	ADCK5_HUMAN	ADCK5	ENST00000308860.11	p.Arg31Ala		R	31	A	0.1874	likely_benign
Q3MIX3	ADCK5_HUMAN	ADCK5	ENST00000308860.11	p.Arg31Cys		R	31	C	0.1557	likely_benign
Q3MIX3	ADCK5_HUMAN	ADCK5	ENST00000308860.11	p.Arg31Asp		R	31	D	0.2771	likely_benign
Q3MIX3	ADCK5_HUMAN	ADCK5	ENST00000308860.11	p.Arg31Glu		R	31	E	0.1616	likely_benign
Q3MIX3	ADCK5_HUMAN	ADCK5	ENST00000308860.11	p.Arg31Phe		R	31	F	0.3698	ambiguous
Q3MIX3	ADCK5_HUMAN	ADCK5	ENST00000308860.11	p.Arg31Gly	y	R	31	G	0.0802	likely_benign
Q3MIX3	ADCK5_HUMAN	ADCK5	ENST00000308860.11	p.Arg31His		R	31	H	0.1102	likely_benign
Q3MIX3	ADCK5_HUMAN	ADCK5	ENST00000308860.11	p.Arg31Ile	y	R	31	I	0.2214	likely_benign
Q3MIX3	ADCK5_HUMAN	ADCK5	ENST00000308860.11	p.Arg31Lys	y	R	31	K	0.1014	likely_benign
Q3MIX3	ADCK5_HUMAN	ADCK5	ENST00000308860.11	p.Arg31Leu		R	31	L	0.1611	likely_benign
Q3MIX3	ADCK5_HUMAN	ADCK5	ENST00000308860.11	p.Arg31Met		R	31	M	0.2171	likely_benign
Q3MIX3	ADCK5_HUMAN	ADCK5	ENST00000308860.11	p.Arg31Asn		R	31	N	0.3023	likely_benign
Q3MIX3	ADCK5_HUMAN	ADCK5	ENST00000308860.11	p.Arg31Pro		R	31	P	0.1449	likely_benign
Q3MIX3	ADCK5_HUMAN	ADCK5	ENST00000308860.11	p.Arg31Gln		R	31	Q	0.0879	likely_benign
Q3MIX3	ADCK5_HUMAN	ADCK5	ENST00000308860.11	p.Arg31Ser	y	R	31	S	0.2201	likely_benign
Q3MIX3	ADCK5_HUMAN	ADCK5	ENST00000308860.11	p.Arg31Thr	y	R	31	T	0.1618	likely_benign
Q3MIX3	ADCK5_HUMAN	ADCK5	ENST00000308860.11	p.Arg31Val		R	31	V	0.2354	likely_benign
Q3MIX3	ADCK5_HUMAN	ADCK5	ENST00000308860.11	p.Arg31Trp		R	31	W	0.1118	likely_benign
Q3MIX3	ADCK5_HUMAN	ADCK5	ENST00000308860.11	p.Arg31Tyr		R	31	Y	0.2674	likely_benign
Q3MIX3	ADCK5_HUMAN	ADCK5	ENST00000308860.11	p.Asn32Ala		N	32	A	0.1085	likely_benign
Q3MIX3	ADCK5_HUMAN	ADCK5	ENST00000308860.11	p.Asn32Cys		N	32	C	0.1553	likely_benign
Q3MIX3	ADCK5_HUMAN	ADCK5	ENST00000308860.11	p.Asn32Asp	y	N	32	D	0.0944	likely_benign
Q3MIX3	ADCK5_HUMAN	ADCK5	ENST00000308860.11	p.Asn32Glu		N	32	E	0.1666	likely_benign
Q3MIX3	ADCK5_HUMAN	ADCK5	ENST00000308860.11	p.Asn32Phe		N	32	F	0.2849	likely_benign
Q3MIX3	ADCK5_HUMAN	ADCK5	ENST00000308860.11	p.Asn32Gly		N	32	G	0.1299	likely_benign
Q3MIX3	ADCK5_HUMAN	ADCK5	ENST00000308860.11	p.Asn32His	y	N	32	H	0.0723	likely_benign
Q3MIX3	ADCK5_HUMAN	ADCK5	ENST00000308860.11	p.Asn32Ile	y	N	32	I	0.1479	likely_benign
Q3MIX3	ADCK5_HUMAN	ADCK5	ENST00000308860.11	p.Asn32Lys	y	N	32	K	0.1319	likely_benign
Q3MIX3	ADCK5_HUMAN	ADCK5	ENST00000308860.11	p.Asn32Leu		N	32	L	0.1633	likely_benign
Q3MIX3	ADCK5_HUMAN	ADCK5	ENST00000308860.11	p.Asn32Met		N	32	M	0.2219	likely_benign
Q3MIX3	ADCK5_HUMAN	ADCK5	ENST00000308860.11	p.Asn32Pro		N	32	P	0.1363	likely_benign
Q3MIX3	ADCK5_HUMAN	ADCK5	ENST00000308860.11	p.Asn32Gln		N	32	Q	0.1558	likely_benign
Q3MIX3	ADCK5_HUMAN	ADCK5	ENST00000308860.11	p.Asn32Arg		N	32	R	0.115	likely_benign
Q3MIX3	ADCK5_HUMAN	ADCK5	ENST00000308860.11	p.Asn32Ser	y	N	32	S	0.0729	likely_benign
Q3MIX3	ADCK5_HUMAN	ADCK5	ENST00000308860.11	p.Asn32Thr	y	N	32	T	0.0916	likely_benign
Q3MIX3	ADCK5_HUMAN	ADCK5	ENST00000308860.11	p.Asn32Val		N	32	V	0.1375	likely_benign
Q3MIX3	ADCK5_HUMAN	ADCK5	ENST00000308860.11	p.Asn32Trp		N	32	W	0.3339	likely_benign
Q3MIX3	ADCK5_HUMAN	ADCK5	ENST00000308860.11	p.Asn32Tyr	y	N	32	Y	0.0882	likely_benign
Q3MIX3	ADCK5_HUMAN	ADCK5	ENST00000308860.11	p.Val33Ala	y	V	33	A	0.0803	likely_benign
Q3MIX3	ADCK5_HUMAN	ADCK5	ENST00000308860.11	p.Val33Cys		V	33	C	0.2546	likely_benign
Q3MIX3	ADCK5_HUMAN	ADCK5	ENST00000308860.11	p.Val33Asp	y	V	33	D	0.1115	likely_benign
Q3MIX3	ADCK5_HUMAN	ADCK5	ENST00000308860.11	p.Val33Glu		V	33	E	0.1071	likely_benign
Q3MIX3	ADCK5_HUMAN	ADCK5	ENST00000308860.11	p.Val33Phe	y	V	33	F	0.0603	likely_benign
Q3MIX3	ADCK5_HUMAN	ADCK5	ENST00000308860.11	p.Val33Gly	y	V	33	G	0.0708	likely_benign
Q3MIX3	ADCK5_HUMAN	ADCK5	ENST00000308860.11	p.Val33His		V	33	H	0.1443	likely_benign
Q3MIX3	ADCK5_HUMAN	ADCK5	ENST00000308860.11	p.Val33Ile	y	V	33	I	0.0799	likely_benign
Q3MIX3	ADCK5_HUMAN	ADCK5	ENST00000308860.11	p.Val33Lys		V	33	K	0.1275	likely_benign
Q3MIX3	ADCK5_HUMAN	ADCK5	ENST00000308860.11	p.Val33Leu	y	V	33	L	0.0752	likely_benign
Q3MIX3	ADCK5_HUMAN	ADCK5	ENST00000308860.11	p.Val33Met		V	33	M	0.0951	likely_benign
Q3MIX3	ADCK5_HUMAN	ADCK5	ENST00000308860.11	p.Val33Asn		V	33	N	0.1265	likely_benign
Q3MIX3	ADCK5_HUMAN	ADCK5	ENST00000308860.11	p.Val33Pro		V	33	P	0.1062	likely_benign
Q3MIX3	ADCK5_HUMAN	ADCK5	ENST00000308860.11	p.Val33Gln		V	33	Q	0.1089	likely_benign
Q3MIX3	ADCK5_HUMAN	ADCK5	ENST00000308860.11	p.Val33Arg		V	33	R	0.0756	likely_benign
Q3MIX3	ADCK5_HUMAN	ADCK5	ENST00000308860.11	p.Val33Ser		V	33	S	0.0907	likely_benign
Q3MIX3	ADCK5_HUMAN	ADCK5	ENST00000308860.11	p.Val33Thr		V	33	T	0.1086	likely_benign
Q3MIX3	ADCK5_HUMAN	ADCK5	ENST00000308860.11	p.Val33Trp		V	33	W	0.1848	likely_benign
Q3MIX3	ADCK5_HUMAN	ADCK5	ENST00000308860.11	p.Val33Tyr		V	33	Y	0.1739	likely_benign
Q3MIX3	ADCK5_HUMAN	ADCK5	ENST00000308860.11	p.Arg34Ala		R	34	A	0.1047	likely_benign
Q3MIX3	ADCK5_HUMAN	ADCK5	ENST00000308860.11	p.Arg34Cys		R	34	C	0.1205	likely_benign
Q3MIX3	ADCK5_HUMAN	ADCK5	ENST00000308860.11	p.Arg34Asp		R	34	D	0.2063	likely_benign
Q3MIX3	ADCK5_HUMAN	ADCK5	ENST00000308860.11	p.Arg34Glu		R	34	E	0.1375	likely_benign
Q3MIX3	ADCK5_HUMAN	ADCK5	ENST00000308860.11	p.Arg34Phe		R	34	F	0.2249	likely_benign
Q3MIX3	ADCK5_HUMAN	ADCK5	ENST00000308860.11	p.Arg34Gly	y	R	34	G	0.0679	likely_benign
Q3MIX3	ADCK5_HUMAN	ADCK5	ENST00000308860.11	p.Arg34His		R	34	H	0.0976	likely_benign
Q3MIX3	ADCK5_HUMAN	ADCK5	ENST00000308860.11	p.Arg34Ile		R	34	I	0.1537	likely_benign
Q3MIX3	ADCK5_HUMAN	ADCK5	ENST00000308860.11	p.Arg34Lys	y	R	34	K	0.0961	likely_benign
Q3MIX3	ADCK5_HUMAN	ADCK5	ENST00000308860.11	p.Arg34Leu		R	34	L	0.1039	likely_benign
Q3MIX3	ADCK5_HUMAN	ADCK5	ENST00000308860.11	p.Arg34Met	y	R	34	M	0.1603	likely_benign
Q3MIX3	ADCK5_HUMAN	ADCK5	ENST00000308860.11	p.Arg34Asn		R	34	N	0.2374	likely_benign
Q3MIX3	ADCK5_HUMAN	ADCK5	ENST00000308860.11	p.Arg34Pro		R	34	P	0.0969	likely_benign
Q3MIX3	ADCK5_HUMAN	ADCK5	ENST00000308860.11	p.Arg34Gln		R	34	Q	0.0844	likely_benign
Q3MIX3	ADCK5_HUMAN	ADCK5	ENST00000308860.11	p.Arg34Ser	y	R	34	S	0.1416	likely_benign
Q3MIX3	ADCK5_HUMAN	ADCK5	ENST00000308860.11	p.Arg34Thr	y	R	34	T	0.1037	likely_benign
Q3MIX3	ADCK5_HUMAN	ADCK5	ENST00000308860.11	p.Arg34Val		R	34	V	0.1501	likely_benign
Q3MIX3	ADCK5_HUMAN	ADCK5	ENST00000308860.11	p.Arg34Trp	y	R	34	W	0.0934	likely_benign
Q3MIX3	ADCK5_HUMAN	ADCK5	ENST00000308860.11	p.Arg34Tyr		R	34	Y	0.2018	likely_benign
Q3MIX3	ADCK5_HUMAN	ADCK5	ENST00000308860.11	p.Gly35Ala	y	G	35	A	0.0666	likely_benign
Q3MIX3	ADCK5_HUMAN	ADCK5	ENST00000308860.11	p.Gly35Cys	y	G	35	C	0.0924	likely_benign
Q3MIX3	ADCK5_HUMAN	ADCK5	ENST00000308860.11	p.Gly35Asp	y	G	35	D	0.0764	likely_benign
Q3MIX3	ADCK5_HUMAN	ADCK5	ENST00000308860.11	p.Gly35Glu		G	35	E	0.0827	likely_benign
Q3MIX3	ADCK5_HUMAN	ADCK5	ENST00000308860.11	p.Gly35Phe		G	35	F	0.1291	likely_benign
Q3MIX3	ADCK5_HUMAN	ADCK5	ENST00000308860.11	p.Gly35His		G	35	H	0.1139	likely_benign
Q3MIX3	ADCK5_HUMAN	ADCK5	ENST00000308860.11	p.Gly35Ile		G	35	I	0.0886	likely_benign
Q3MIX3	ADCK5_HUMAN	ADCK5	ENST00000308860.11	p.Gly35Lys		G	35	K	0.1433	likely_benign
Q3MIX3	ADCK5_HUMAN	ADCK5	ENST00000308860.11	p.Gly35Leu		G	35	L	0.1075	likely_benign
Q3MIX3	ADCK5_HUMAN	ADCK5	ENST00000308860.11	p.Gly35Met		G	35	M	0.1392	likely_benign
Q3MIX3	ADCK5_HUMAN	ADCK5	ENST00000308860.11	p.Gly35Asn		G	35	N	0.117	likely_benign
Q3MIX3	ADCK5_HUMAN	ADCK5	ENST00000308860.11	p.Gly35Pro		G	35	P	0.1315	likely_benign
Q3MIX3	ADCK5_HUMAN	ADCK5	ENST00000308860.11	p.Gly35Gln		G	35	Q	0.119	likely_benign
Q3MIX3	ADCK5_HUMAN	ADCK5	ENST00000308860.11	p.Gly35Arg	y	G	35	R	0.0975	likely_benign
Q3MIX3	ADCK5_HUMAN	ADCK5	ENST00000308860.11	p.Gly35Ser	y	G	35	S	0.075	likely_benign
Q3MIX3	ADCK5_HUMAN	ADCK5	ENST00000308860.11	p.Gly35Thr		G	35	T	0.0805	likely_benign
Q3MIX3	ADCK5_HUMAN	ADCK5	ENST00000308860.11	p.Gly35Val	y	G	35	V	0.0585	likely_benign
Q3MIX3	ADCK5_HUMAN	ADCK5	ENST00000308860.11	p.Gly35Trp		G	35	W	0.1046	likely_benign
Q3MIX3	ADCK5_HUMAN	ADCK5	ENST00000308860.11	p.Gly35Tyr		G	35	Y	0.1184	likely_benign
Q3MIX3	ADCK5_HUMAN	ADCK5	ENST00000308860.11	p.Leu36Ala		L	36	A	0.0837	likely_benign
Q3MIX3	ADCK5_HUMAN	ADCK5	ENST00000308860.11	p.Leu36Cys		L	36	C	0.1577	likely_benign
Q3MIX3	ADCK5_HUMAN	ADCK5	ENST00000308860.11	p.Leu36Asp		L	36	D	0.1885	likely_benign
Q3MIX3	ADCK5_HUMAN	ADCK5	ENST00000308860.11	p.Leu36Glu		L	36	E	0.1158	likely_benign
Q3MIX3	ADCK5_HUMAN	ADCK5	ENST00000308860.11	p.Leu36Phe	y	L	36	F	0.0636	likely_benign
Q3MIX3	ADCK5_HUMAN	ADCK5	ENST00000308860.11	p.Leu36Gly		L	36	G	0.1244	likely_benign
Q3MIX3	ADCK5_HUMAN	ADCK5	ENST00000308860.11	p.Leu36His	y	L	36	H	0.0811	likely_benign
Q3MIX3	ADCK5_HUMAN	ADCK5	ENST00000308860.11	p.Leu36Ile	y	L	36	I	0.0784	likely_benign
Q3MIX3	ADCK5_HUMAN	ADCK5	ENST00000308860.11	p.Leu36Lys		L	36	K	0.1023	likely_benign
Q3MIX3	ADCK5_HUMAN	ADCK5	ENST00000308860.11	p.Leu36Met		L	36	M	0.0946	likely_benign
Q3MIX3	ADCK5_HUMAN	ADCK5	ENST00000308860.11	p.Leu36Asn		L	36	N	0.1392	likely_benign
Q3MIX3	ADCK5_HUMAN	ADCK5	ENST00000308860.11	p.Leu36Pro	y	L	36	P	0.0574	likely_benign
Q3MIX3	ADCK5_HUMAN	ADCK5	ENST00000308860.11	p.Leu36Gln		L	36	Q	0.0666	likely_benign
Q3MIX3	ADCK5_HUMAN	ADCK5	ENST00000308860.11	p.Leu36Arg	y	L	36	R	0.0584	likely_benign
Q3MIX3	ADCK5_HUMAN	ADCK5	ENST00000308860.11	p.Leu36Ser		L	36	S	0.0816	likely_benign
Q3MIX3	ADCK5_HUMAN	ADCK5	ENST00000308860.11	p.Leu36Thr		L	36	T	0.0934	likely_benign
Q3MIX3	ADCK5_HUMAN	ADCK5	ENST00000308860.11	p.Leu36Val	y	L	36	V	0.0698	likely_benign
Q3MIX3	ADCK5_HUMAN	ADCK5	ENST00000308860.11	p.Leu36Trp		L	36	W	0.073	likely_benign
Q3MIX3	ADCK5_HUMAN	ADCK5	ENST00000308860.11	p.Leu36Tyr		L	36	Y	0.1335	likely_benign
Q3MIX3	ADCK5_HUMAN	ADCK5	ENST00000308860.11	p.Pro37Ala	y	P	37	A	0.0665	likely_benign
Q3MIX3	ADCK5_HUMAN	ADCK5	ENST00000308860.11	p.Pro37Cys		P	37	C	0.1734	likely_benign
Q3MIX3	ADCK5_HUMAN	ADCK5	ENST00000308860.11	p.Pro37Asp		P	37	D	0.1809	likely_benign
Q3MIX3	ADCK5_HUMAN	ADCK5	ENST00000308860.11	p.Pro37Glu		P	37	E	0.1279	likely_benign
Q3MIX3	ADCK5_HUMAN	ADCK5	ENST00000308860.11	p.Pro37Phe		P	37	F	0.145	likely_benign
Q3MIX3	ADCK5_HUMAN	ADCK5	ENST00000308860.11	p.Pro37Gly		P	37	G	0.1243	likely_benign
Q3MIX3	ADCK5_HUMAN	ADCK5	ENST00000308860.11	p.Pro37His	y	P	37	H	0.079	likely_benign
Q3MIX3	ADCK5_HUMAN	ADCK5	ENST00000308860.11	p.Pro37Ile		P	37	I	0.1402	likely_benign
Q3MIX3	ADCK5_HUMAN	ADCK5	ENST00000308860.11	p.Pro37Lys		P	37	K	0.1282	likely_benign
Q3MIX3	ADCK5_HUMAN	ADCK5	ENST00000308860.11	p.Pro37Leu	y	P	37	L	0.0724	likely_benign
Q3MIX3	ADCK5_HUMAN	ADCK5	ENST00000308860.11	p.Pro37Met		P	37	M	0.1738	likely_benign
Q3MIX3	ADCK5_HUMAN	ADCK5	ENST00000308860.11	p.Pro37Asn		P	37	N	0.1749	likely_benign
Q3MIX3	ADCK5_HUMAN	ADCK5	ENST00000308860.11	p.Pro37Gln		P	37	Q	0.077	likely_benign
Q3MIX3	ADCK5_HUMAN	ADCK5	ENST00000308860.11	p.Pro37Arg	y	P	37	R	0.0683	likely_benign
Q3MIX3	ADCK5_HUMAN	ADCK5	ENST00000308860.11	p.Pro37Ser	y	P	37	S	0.0694	likely_benign
Q3MIX3	ADCK5_HUMAN	ADCK5	ENST00000308860.11	p.Pro37Thr	y	P	37	T	0.0754	likely_benign
Q3MIX3	ADCK5_HUMAN	ADCK5	ENST00000308860.11	p.Pro37Val		P	37	V	0.1051	likely_benign
Q3MIX3	ADCK5_HUMAN	ADCK5	ENST00000308860.11	p.Pro37Trp		P	37	W	0.1622	likely_benign
Q3MIX3	ADCK5_HUMAN	ADCK5	ENST00000308860.11	p.Pro37Tyr		P	37	Y	0.1532	likely_benign
Q3MIX3	ADCK5_HUMAN	ADCK5	ENST00000308860.11	p.Pro38Ala	y	P	38	A	0.0542	likely_benign
Q3MIX3	ADCK5_HUMAN	ADCK5	ENST00000308860.11	p.Pro38Cys		P	38	C	0.1348	likely_benign
Q3MIX3	ADCK5_HUMAN	ADCK5	ENST00000308860.11	p.Pro38Asp		P	38	D	0.1307	likely_benign
Q3MIX3	ADCK5_HUMAN	ADCK5	ENST00000308860.11	p.Pro38Glu		P	38	E	0.096	likely_benign
Q3MIX3	ADCK5_HUMAN	ADCK5	ENST00000308860.11	p.Pro38Phe		P	38	F	0.1406	likely_benign
Q3MIX3	ADCK5_HUMAN	ADCK5	ENST00000308860.11	p.Pro38Gly		P	38	G	0.0922	likely_benign
Q3MIX3	ADCK5_HUMAN	ADCK5	ENST00000308860.11	p.Pro38His		P	38	H	0.0718	likely_benign
Q3MIX3	ADCK5_HUMAN	ADCK5	ENST00000308860.11	p.Pro38Ile		P	38	I	0.1355	likely_benign
Q3MIX3	ADCK5_HUMAN	ADCK5	ENST00000308860.11	p.Pro38Lys		P	38	K	0.0988	likely_benign
Q3MIX3	ADCK5_HUMAN	ADCK5	ENST00000308860.11	p.Pro38Leu	y	P	38	L	0.0734	likely_benign
Q3MIX3	ADCK5_HUMAN	ADCK5	ENST00000308860.11	p.Pro38Met		P	38	M	0.1517	likely_benign
Q3MIX3	ADCK5_HUMAN	ADCK5	ENST00000308860.11	p.Pro38Asn		P	38	N	0.1389	likely_benign
Q3MIX3	ADCK5_HUMAN	ADCK5	ENST00000308860.11	p.Pro38Gln	y	P	38	Q	0.0663	likely_benign
Q3MIX3	ADCK5_HUMAN	ADCK5	ENST00000308860.11	p.Pro38Arg	y	P	38	R	0.0556	likely_benign
Q3MIX3	ADCK5_HUMAN	ADCK5	ENST00000308860.11	p.Pro38Ser	y	P	38	S	0.0655	likely_benign
Q3MIX3	ADCK5_HUMAN	ADCK5	ENST00000308860.11	p.Pro38Thr	y	P	38	T	0.0671	likely_benign
Q3MIX3	ADCK5_HUMAN	ADCK5	ENST00000308860.11	p.Pro38Val		P	38	V	0.0947	likely_benign
Q3MIX3	ADCK5_HUMAN	ADCK5	ENST00000308860.11	p.Pro38Trp		P	38	W	0.1423	likely_benign
Q3MIX3	ADCK5_HUMAN	ADCK5	ENST00000308860.11	p.Pro38Tyr		P	38	Y	0.1344	likely_benign
Q3MIX3	ADCK5_HUMAN	ADCK5	ENST00000308860.11	p.Arg39Ala		R	39	A	0.1009	likely_benign
Q3MIX3	ADCK5_HUMAN	ADCK5	ENST00000308860.11	p.Arg39Cys		R	39	C	0.1039	likely_benign
Q3MIX3	ADCK5_HUMAN	ADCK5	ENST00000308860.11	p.Arg39Asp		R	39	D	0.1858	likely_benign
Q3MIX3	ADCK5_HUMAN	ADCK5	ENST00000308860.11	p.Arg39Glu		R	39	E	0.1517	likely_benign
Q3MIX3	ADCK5_HUMAN	ADCK5	ENST00000308860.11	p.Arg39Phe		R	39	F	0.1787	likely_benign
Q3MIX3	ADCK5_HUMAN	ADCK5	ENST00000308860.11	p.Arg39Gly	y	R	39	G	0.0685	likely_benign
Q3MIX3	ADCK5_HUMAN	ADCK5	ENST00000308860.11	p.Arg39His		R	39	H	0.0857	likely_benign
Q3MIX3	ADCK5_HUMAN	ADCK5	ENST00000308860.11	p.Arg39Ile		R	39	I	0.126	likely_benign
Q3MIX3	ADCK5_HUMAN	ADCK5	ENST00000308860.11	p.Arg39Lys	y	R	39	K	0.1084	likely_benign
Q3MIX3	ADCK5_HUMAN	ADCK5	ENST00000308860.11	p.Arg39Leu		R	39	L	0.0933	likely_benign
Q3MIX3	ADCK5_HUMAN	ADCK5	ENST00000308860.11	p.Arg39Met	y	R	39	M	0.1658	likely_benign
Q3MIX3	ADCK5_HUMAN	ADCK5	ENST00000308860.11	p.Arg39Asn		R	39	N	0.1985	likely_benign
Q3MIX3	ADCK5_HUMAN	ADCK5	ENST00000308860.11	p.Arg39Pro		R	39	P	0.0898	likely_benign
Q3MIX3	ADCK5_HUMAN	ADCK5	ENST00000308860.11	p.Arg39Gln		R	39	Q	0.086	likely_benign
Q3MIX3	ADCK5_HUMAN	ADCK5	ENST00000308860.11	p.Arg39Ser	y	R	39	S	0.1114	likely_benign
Q3MIX3	ADCK5_HUMAN	ADCK5	ENST00000308860.11	p.Arg39Thr	y	R	39	T	0.1004	likely_benign
Q3MIX3	ADCK5_HUMAN	ADCK5	ENST00000308860.11	p.Arg39Val		R	39	V	0.131	likely_benign
Q3MIX3	ADCK5_HUMAN	ADCK5	ENST00000308860.11	p.Arg39Trp	y	R	39	W	0.0966	likely_benign
Q3MIX3	ADCK5_HUMAN	ADCK5	ENST00000308860.11	p.Arg39Tyr		R	39	Y	0.1621	likely_benign
Q3MIX3	ADCK5_HUMAN	ADCK5	ENST00000308860.11	p.Phe40Ala		F	40	A	0.0857	likely_benign
Q3MIX3	ADCK5_HUMAN	ADCK5	ENST00000308860.11	p.Phe40Cys	y	F	40	C	0.0801	likely_benign
Q3MIX3	ADCK5_HUMAN	ADCK5	ENST00000308860.11	p.Phe40Asp		F	40	D	0.142	likely_benign
Q3MIX3	ADCK5_HUMAN	ADCK5	ENST00000308860.11	p.Phe40Glu		F	40	E	0.2011	likely_benign
Q3MIX3	ADCK5_HUMAN	ADCK5	ENST00000308860.11	p.Phe40Gly		F	40	G	0.1331	likely_benign
Q3MIX3	ADCK5_HUMAN	ADCK5	ENST00000308860.11	p.Phe40His		F	40	H	0.1517	likely_benign
Q3MIX3	ADCK5_HUMAN	ADCK5	ENST00000308860.11	p.Phe40Ile	y	F	40	I	0.076	likely_benign
Q3MIX3	ADCK5_HUMAN	ADCK5	ENST00000308860.11	p.Phe40Lys		F	40	K	0.2047	likely_benign
Q3MIX3	ADCK5_HUMAN	ADCK5	ENST00000308860.11	p.Phe40Leu	y	F	40	L	0.2952	likely_benign
Q3MIX3	ADCK5_HUMAN	ADCK5	ENST00000308860.11	p.Phe40Met		F	40	M	0.2154	likely_benign
Q3MIX3	ADCK5_HUMAN	ADCK5	ENST00000308860.11	p.Phe40Asn		F	40	N	0.147	likely_benign
Q3MIX3	ADCK5_HUMAN	ADCK5	ENST00000308860.11	p.Phe40Pro		F	40	P	0.1471	likely_benign
Q3MIX3	ADCK5_HUMAN	ADCK5	ENST00000308860.11	p.Phe40Gln		F	40	Q	0.1829	likely_benign
Q3MIX3	ADCK5_HUMAN	ADCK5	ENST00000308860.11	p.Phe40Arg		F	40	R	0.1202	likely_benign
Q3MIX3	ADCK5_HUMAN	ADCK5	ENST00000308860.11	p.Phe40Ser	y	F	40	S	0.0718	likely_benign
Q3MIX3	ADCK5_HUMAN	ADCK5	ENST00000308860.11	p.Phe40Thr		F	40	T	0.1064	likely_benign
Q3MIX3	ADCK5_HUMAN	ADCK5	ENST00000308860.11	p.Phe40Val	y	F	40	V	0.072	likely_benign
Q3MIX3	ADCK5_HUMAN	ADCK5	ENST00000308860.11	p.Phe40Trp		F	40	W	0.0941	likely_benign
Q3MIX3	ADCK5_HUMAN	ADCK5	ENST00000308860.11	p.Phe40Tyr	y	F	40	Y	0.0834	likely_benign
Q3MIX3	ADCK5_HUMAN	ADCK5	ENST00000308860.11	p.Ser41Ala	y	S	41	A	0.0664	likely_benign
Q3MIX3	ADCK5_HUMAN	ADCK5	ENST00000308860.11	p.Ser41Cys	y	S	41	C	0.0649	likely_benign
Q3MIX3	ADCK5_HUMAN	ADCK5	ENST00000308860.11	p.Ser41Asp		S	41	D	0.1578	likely_benign
Q3MIX3	ADCK5_HUMAN	ADCK5	ENST00000308860.11	p.Ser41Glu		S	41	E	0.1967	likely_benign
Q3MIX3	ADCK5_HUMAN	ADCK5	ENST00000308860.11	p.Ser41Phe	y	S	41	F	0.0899	likely_benign
Q3MIX3	ADCK5_HUMAN	ADCK5	ENST00000308860.11	p.Ser41Gly		S	41	G	0.0662	likely_benign
Q3MIX3	ADCK5_HUMAN	ADCK5	ENST00000308860.11	p.Ser41His		S	41	H	0.1107	likely_benign
Q3MIX3	ADCK5_HUMAN	ADCK5	ENST00000308860.11	p.Ser41Ile		S	41	I	0.0972	likely_benign
Q3MIX3	ADCK5_HUMAN	ADCK5	ENST00000308860.11	p.Ser41Lys		S	41	K	0.2177	likely_benign
Q3MIX3	ADCK5_HUMAN	ADCK5	ENST00000308860.11	p.Ser41Leu		S	41	L	0.0828	likely_benign
Q3MIX3	ADCK5_HUMAN	ADCK5	ENST00000308860.11	p.Ser41Met		S	41	M	0.1839	likely_benign
Q3MIX3	ADCK5_HUMAN	ADCK5	ENST00000308860.11	p.Ser41Asn		S	41	N	0.1173	likely_benign
Q3MIX3	ADCK5_HUMAN	ADCK5	ENST00000308860.11	p.Ser41Pro	y	S	41	P	0.063	likely_benign
Q3MIX3	ADCK5_HUMAN	ADCK5	ENST00000308860.11	p.Ser41Gln		S	41	Q	0.1722	likely_benign
Q3MIX3	ADCK5_HUMAN	ADCK5	ENST00000308860.11	p.Ser41Arg		S	41	R	0.1168	likely_benign
Q3MIX3	ADCK5_HUMAN	ADCK5	ENST00000308860.11	p.Ser41Thr	y	S	41	T	0.0775	likely_benign
Q3MIX3	ADCK5_HUMAN	ADCK5	ENST00000308860.11	p.Ser41Val		S	41	V	0.0991	likely_benign
Q3MIX3	ADCK5_HUMAN	ADCK5	ENST00000308860.11	p.Ser41Trp		S	41	W	0.0928	likely_benign
Q3MIX3	ADCK5_HUMAN	ADCK5	ENST00000308860.11	p.Ser41Tyr	y	S	41	Y	0.0864	likely_benign
Q3MIX3	ADCK5_HUMAN	ADCK5	ENST00000308860.11	p.Ser42Ala		S	42	A	0.0654	likely_benign
Q3MIX3	ADCK5_HUMAN	ADCK5	ENST00000308860.11	p.Ser42Cys	y	S	42	C	0.0678	likely_benign
Q3MIX3	ADCK5_HUMAN	ADCK5	ENST00000308860.11	p.Ser42Asp		S	42	D	0.1291	likely_benign
Q3MIX3	ADCK5_HUMAN	ADCK5	ENST00000308860.11	p.Ser42Glu		S	42	E	0.1495	likely_benign
Q3MIX3	ADCK5_HUMAN	ADCK5	ENST00000308860.11	p.Ser42Phe		S	42	F	0.0886	likely_benign
Q3MIX3	ADCK5_HUMAN	ADCK5	ENST00000308860.11	p.Ser42Gly	y	S	42	G	0.0593	likely_benign
Q3MIX3	ADCK5_HUMAN	ADCK5	ENST00000308860.11	p.Ser42His		S	42	H	0.0857	likely_benign
Q3MIX3	ADCK5_HUMAN	ADCK5	ENST00000308860.11	p.Ser42Ile	y	S	42	I	0.0887	likely_benign
Q3MIX3	ADCK5_HUMAN	ADCK5	ENST00000308860.11	p.Ser42Lys		S	42	K	0.1335	likely_benign
Q3MIX3	ADCK5_HUMAN	ADCK5	ENST00000308860.11	p.Ser42Leu		S	42	L	0.077	likely_benign
Q3MIX3	ADCK5_HUMAN	ADCK5	ENST00000308860.11	p.Ser42Met		S	42	M	0.1525	likely_benign
Q3MIX3	ADCK5_HUMAN	ADCK5	ENST00000308860.11	p.Ser42Asn	y	S	42	N	0.0937	likely_benign
Q3MIX3	ADCK5_HUMAN	ADCK5	ENST00000308860.11	p.Ser42Pro		S	42	P	0.0636	likely_benign
Q3MIX3	ADCK5_HUMAN	ADCK5	ENST00000308860.11	p.Ser42Gln		S	42	Q	0.1241	likely_benign
Q3MIX3	ADCK5_HUMAN	ADCK5	ENST00000308860.11	p.Ser42Arg	y	S	42	R	0.0809	likely_benign
Q3MIX3	ADCK5_HUMAN	ADCK5	ENST00000308860.11	p.Ser42Thr	y	S	42	T	0.0733	likely_benign
Q3MIX3	ADCK5_HUMAN	ADCK5	ENST00000308860.11	p.Ser42Val		S	42	V	0.09	likely_benign
Q3MIX3	ADCK5_HUMAN	ADCK5	ENST00000308860.11	p.Ser42Trp		S	42	W	0.0886	likely_benign
Q3MIX3	ADCK5_HUMAN	ADCK5	ENST00000308860.11	p.Ser42Tyr		S	42	Y	0.0798	likely_benign
Q3MIX3	ADCK5_HUMAN	ADCK5	ENST00000308860.11	p.Pro43Ala	y	P	43	A	0.0585	likely_benign
Q3MIX3	ADCK5_HUMAN	ADCK5	ENST00000308860.11	p.Pro43Cys		P	43	C	0.1737	likely_benign
Q3MIX3	ADCK5_HUMAN	ADCK5	ENST00000308860.11	p.Pro43Asp		P	43	D	0.1604	likely_benign
Q3MIX3	ADCK5_HUMAN	ADCK5	ENST00000308860.11	p.Pro43Glu		P	43	E	0.1216	likely_benign
Q3MIX3	ADCK5_HUMAN	ADCK5	ENST00000308860.11	p.Pro43Phe		P	43	F	0.1601	likely_benign
Q3MIX3	ADCK5_HUMAN	ADCK5	ENST00000308860.11	p.Pro43Gly		P	43	G	0.1085	likely_benign
Q3MIX3	ADCK5_HUMAN	ADCK5	ENST00000308860.11	p.Pro43His	y	P	43	H	0.0821	likely_benign
Q3MIX3	ADCK5_HUMAN	ADCK5	ENST00000308860.11	p.Pro43Ile		P	43	I	0.1524	likely_benign
Q3MIX3	ADCK5_HUMAN	ADCK5	ENST00000308860.11	p.Pro43Lys		P	43	K	0.1087	likely_benign
Q3MIX3	ADCK5_HUMAN	ADCK5	ENST00000308860.11	p.Pro43Leu	y	P	43	L	0.0848	likely_benign
Q3MIX3	ADCK5_HUMAN	ADCK5	ENST00000308860.11	p.Pro43Met		P	43	M	0.1766	likely_benign
Q3MIX3	ADCK5_HUMAN	ADCK5	ENST00000308860.11	p.Pro43Asn		P	43	N	0.1613	likely_benign
Q3MIX3	ADCK5_HUMAN	ADCK5	ENST00000308860.11	p.Pro43Gln		P	43	Q	0.077	likely_benign
Q3MIX3	ADCK5_HUMAN	ADCK5	ENST00000308860.11	p.Pro43Arg	y	P	43	R	0.0578	likely_benign
Q3MIX3	ADCK5_HUMAN	ADCK5	ENST00000308860.11	p.Pro43Ser	y	P	43	S	0.0695	likely_benign
Q3MIX3	ADCK5_HUMAN	ADCK5	ENST00000308860.11	p.Pro43Thr	y	P	43	T	0.0676	likely_benign
Q3MIX3	ADCK5_HUMAN	ADCK5	ENST00000308860.11	p.Pro43Val		P	43	V	0.1073	likely_benign
Q3MIX3	ADCK5_HUMAN	ADCK5	ENST00000308860.11	p.Pro43Trp		P	43	W	0.1632	likely_benign
Q3MIX3	ADCK5_HUMAN	ADCK5	ENST00000308860.11	p.Pro43Tyr		P	43	Y	0.1706	likely_benign
Q3MIX3	ADCK5_HUMAN	ADCK5	ENST00000308860.11	p.Thr44Ala	y	T	44	A	0.0561	likely_benign
Q3MIX3	ADCK5_HUMAN	ADCK5	ENST00000308860.11	p.Thr44Cys		T	44	C	0.1671	likely_benign
Q3MIX3	ADCK5_HUMAN	ADCK5	ENST00000308860.11	p.Thr44Asp		T	44	D	0.1456	likely_benign
Q3MIX3	ADCK5_HUMAN	ADCK5	ENST00000308860.11	p.Thr44Glu		T	44	E	0.1072	likely_benign
Q3MIX3	ADCK5_HUMAN	ADCK5	ENST00000308860.11	p.Thr44Phe		T	44	F	0.1031	likely_benign
Q3MIX3	ADCK5_HUMAN	ADCK5	ENST00000308860.11	p.Thr44Gly		T	44	G	0.0896	likely_benign
Q3MIX3	ADCK5_HUMAN	ADCK5	ENST00000308860.11	p.Thr44His		T	44	H	0.0864	likely_benign
Q3MIX3	ADCK5_HUMAN	ADCK5	ENST00000308860.11	p.Thr44Ile	y	T	44	I	0.0823	likely_benign
Q3MIX3	ADCK5_HUMAN	ADCK5	ENST00000308860.11	p.Thr44Lys	y	T	44	K	0.0664	likely_benign
Q3MIX3	ADCK5_HUMAN	ADCK5	ENST00000308860.11	p.Thr44Leu		T	44	L	0.0653	likely_benign
Q3MIX3	ADCK5_HUMAN	ADCK5	ENST00000308860.11	p.Thr44Met		T	44	M	0.0761	likely_benign
Q3MIX3	ADCK5_HUMAN	ADCK5	ENST00000308860.11	p.Thr44Asn		T	44	N	0.0889	likely_benign
Q3MIX3	ADCK5_HUMAN	ADCK5	ENST00000308860.11	p.Thr44Pro	y	T	44	P	0.0579	likely_benign
Q3MIX3	ADCK5_HUMAN	ADCK5	ENST00000308860.11	p.Thr44Gln		T	44	Q	0.0753	likely_benign
Q3MIX3	ADCK5_HUMAN	ADCK5	ENST00000308860.11	p.Thr44Arg	y	T	44	R	0.0493	likely_benign
Q3MIX3	ADCK5_HUMAN	ADCK5	ENST00000308860.11	p.Thr44Ser	y	T	44	S	0.0733	likely_benign
Q3MIX3	ADCK5_HUMAN	ADCK5	ENST00000308860.11	p.Thr44Val		T	44	V	0.0705	likely_benign
Q3MIX3	ADCK5_HUMAN	ADCK5	ENST00000308860.11	p.Thr44Trp		T	44	W	0.1377	likely_benign
Q3MIX3	ADCK5_HUMAN	ADCK5	ENST00000308860.11	p.Thr44Tyr		T	44	Y	0.1043	likely_benign
Q3MIX3	ADCK5_HUMAN	ADCK5	ENST00000308860.11	p.Pro45Ala	y	P	45	A	0.0625	likely_benign
Q3MIX3	ADCK5_HUMAN	ADCK5	ENST00000308860.11	p.Pro45Cys		P	45	C	0.1962	likely_benign
Q3MIX3	ADCK5_HUMAN	ADCK5	ENST00000308860.11	p.Pro45Asp		P	45	D	0.2057	likely_benign
Q3MIX3	ADCK5_HUMAN	ADCK5	ENST00000308860.11	p.Pro45Glu		P	45	E	0.1621	likely_benign
Q3MIX3	ADCK5_HUMAN	ADCK5	ENST00000308860.11	p.Pro45Phe		P	45	F	0.1476	likely_benign
Q3MIX3	ADCK5_HUMAN	ADCK5	ENST00000308860.11	p.Pro45Gly		P	45	G	0.1234	likely_benign
Q3MIX3	ADCK5_HUMAN	ADCK5	ENST00000308860.11	p.Pro45His	y	P	45	H	0.0852	likely_benign
Q3MIX3	ADCK5_HUMAN	ADCK5	ENST00000308860.11	p.Pro45Ile		P	45	I	0.1425	likely_benign
Q3MIX3	ADCK5_HUMAN	ADCK5	ENST00000308860.11	p.Pro45Lys		P	45	K	0.1384	likely_benign
Q3MIX3	ADCK5_HUMAN	ADCK5	ENST00000308860.11	p.Pro45Leu	y	P	45	L	0.0757	likely_benign
Q3MIX3	ADCK5_HUMAN	ADCK5	ENST00000308860.11	p.Pro45Met		P	45	M	0.1749	likely_benign
Q3MIX3	ADCK5_HUMAN	ADCK5	ENST00000308860.11	p.Pro45Asn		P	45	N	0.1818	likely_benign
Q3MIX3	ADCK5_HUMAN	ADCK5	ENST00000308860.11	p.Pro45Gln		P	45	Q	0.091	likely_benign
Q3MIX3	ADCK5_HUMAN	ADCK5	ENST00000308860.11	p.Pro45Arg	y	P	45	R	0.0686	likely_benign
Q3MIX3	ADCK5_HUMAN	ADCK5	ENST00000308860.11	p.Pro45Ser	y	P	45	S	0.0734	likely_benign
Q3MIX3	ADCK5_HUMAN	ADCK5	ENST00000308860.11	p.Pro45Thr	y	P	45	T	0.074	likely_benign
Q3MIX3	ADCK5_HUMAN	ADCK5	ENST00000308860.11	p.Pro45Val		P	45	V	0.1022	likely_benign
Q3MIX3	ADCK5_HUMAN	ADCK5	ENST00000308860.11	p.Pro45Trp		P	45	W	0.1701	likely_benign
Q3MIX3	ADCK5_HUMAN	ADCK5	ENST00000308860.11	p.Pro45Tyr		P	45	Y	0.1566	likely_benign
Q3MIX3	ADCK5_HUMAN	ADCK5	ENST00000308860.11	p.Leu46Ala		L	46	A	0.1043	likely_benign
Q3MIX3	ADCK5_HUMAN	ADCK5	ENST00000308860.11	p.Leu46Cys		L	46	C	0.2289	likely_benign
Q3MIX3	ADCK5_HUMAN	ADCK5	ENST00000308860.11	p.Leu46Asp		L	46	D	0.3646	ambiguous
Q3MIX3	ADCK5_HUMAN	ADCK5	ENST00000308860.11	p.Leu46Glu		L	46	E	0.2074	likely_benign
Q3MIX3	ADCK5_HUMAN	ADCK5	ENST00000308860.11	p.Leu46Phe		L	46	F	0.0714	likely_benign
Q3MIX3	ADCK5_HUMAN	ADCK5	ENST00000308860.11	p.Leu46Gly		L	46	G	0.1688	likely_benign
Q3MIX3	ADCK5_HUMAN	ADCK5	ENST00000308860.11	p.Leu46His		L	46	H	0.1257	likely_benign
Q3MIX3	ADCK5_HUMAN	ADCK5	ENST00000308860.11	p.Leu46Ile		L	46	I	0.09	likely_benign
Q3MIX3	ADCK5_HUMAN	ADCK5	ENST00000308860.11	p.Leu46Lys		L	46	K	0.1482	likely_benign
Q3MIX3	ADCK5_HUMAN	ADCK5	ENST00000308860.11	p.Leu46Met	y	L	46	M	0.1185	likely_benign
Q3MIX3	ADCK5_HUMAN	ADCK5	ENST00000308860.11	p.Leu46Asn		L	46	N	0.2461	likely_benign
Q3MIX3	ADCK5_HUMAN	ADCK5	ENST00000308860.11	p.Leu46Pro	y	L	46	P	0.0708	likely_benign
Q3MIX3	ADCK5_HUMAN	ADCK5	ENST00000308860.11	p.Leu46Gln	y	L	46	Q	0.1001	likely_benign
Q3MIX3	ADCK5_HUMAN	ADCK5	ENST00000308860.11	p.Leu46Arg	y	L	46	R	0.0723	likely_benign
Q3MIX3	ADCK5_HUMAN	ADCK5	ENST00000308860.11	p.Leu46Ser		L	46	S	0.1178	likely_benign
Q3MIX3	ADCK5_HUMAN	ADCK5	ENST00000308860.11	p.Leu46Thr		L	46	T	0.1308	likely_benign
Q3MIX3	ADCK5_HUMAN	ADCK5	ENST00000308860.11	p.Leu46Val	y	L	46	V	0.0748	likely_benign
Q3MIX3	ADCK5_HUMAN	ADCK5	ENST00000308860.11	p.Leu46Trp		L	46	W	0.0833	likely_benign
Q3MIX3	ADCK5_HUMAN	ADCK5	ENST00000308860.11	p.Leu46Tyr		L	46	Y	0.1738	likely_benign
Q3MIX3	ADCK5_HUMAN	ADCK5	ENST00000308860.11	p.Trp47Ala		W	47	A	0.2391	likely_benign
Q3MIX3	ADCK5_HUMAN	ADCK5	ENST00000308860.11	p.Trp47Cys	y	W	47	C	0.3484	ambiguous
Q3MIX3	ADCK5_HUMAN	ADCK5	ENST00000308860.11	p.Trp47Asp		W	47	D	0.6574	likely_pathogenic
Q3MIX3	ADCK5_HUMAN	ADCK5	ENST00000308860.11	p.Trp47Glu		W	47	E	0.5636	ambiguous
Q3MIX3	ADCK5_HUMAN	ADCK5	ENST00000308860.11	p.Trp47Phe		W	47	F	0.2124	likely_benign
Q3MIX3	ADCK5_HUMAN	ADCK5	ENST00000308860.11	p.Trp47Gly	y	W	47	G	0.1168	likely_benign
Q3MIX3	ADCK5_HUMAN	ADCK5	ENST00000308860.11	p.Trp47His		W	47	H	0.4491	ambiguous
Q3MIX3	ADCK5_HUMAN	ADCK5	ENST00000308860.11	p.Trp47Ile		W	47	I	0.317	likely_benign
Q3MIX3	ADCK5_HUMAN	ADCK5	ENST00000308860.11	p.Trp47Lys		W	47	K	0.4641	ambiguous
Q3MIX3	ADCK5_HUMAN	ADCK5	ENST00000308860.11	p.Trp47Leu	y	W	47	L	0.1592	likely_benign
Q3MIX3	ADCK5_HUMAN	ADCK5	ENST00000308860.11	p.Trp47Met		W	47	M	0.398	ambiguous
Q3MIX3	ADCK5_HUMAN	ADCK5	ENST00000308860.11	p.Trp47Asn		W	47	N	0.6197	likely_pathogenic
Q3MIX3	ADCK5_HUMAN	ADCK5	ENST00000308860.11	p.Trp47Pro		W	47	P	0.3452	ambiguous
Q3MIX3	ADCK5_HUMAN	ADCK5	ENST00000308860.11	p.Trp47Gln		W	47	Q	0.4358	ambiguous
Q3MIX3	ADCK5_HUMAN	ADCK5	ENST00000308860.11	p.Trp47Arg	y	W	47	R	0.3181	likely_benign
Q3MIX3	ADCK5_HUMAN	ADCK5	ENST00000308860.11	p.Trp47Ser	y	W	47	S	0.221	likely_benign
Q3MIX3	ADCK5_HUMAN	ADCK5	ENST00000308860.11	p.Trp47Thr		W	47	T	0.2981	likely_benign
Q3MIX3	ADCK5_HUMAN	ADCK5	ENST00000308860.11	p.Trp47Val		W	47	V	0.2554	likely_benign
Q3MIX3	ADCK5_HUMAN	ADCK5	ENST00000308860.11	p.Trp47Tyr		W	47	Y	0.3151	likely_benign
Q3MIX3	ADCK5_HUMAN	ADCK5	ENST00000308860.11	p.Arg48Ala		R	48	A	0.2392	likely_benign
Q3MIX3	ADCK5_HUMAN	ADCK5	ENST00000308860.11	p.Arg48Cys		R	48	C	0.206	likely_benign
Q3MIX3	ADCK5_HUMAN	ADCK5	ENST00000308860.11	p.Arg48Asp		R	48	D	0.48	ambiguous
Q3MIX3	ADCK5_HUMAN	ADCK5	ENST00000308860.11	p.Arg48Glu		R	48	E	0.1998	likely_benign
Q3MIX3	ADCK5_HUMAN	ADCK5	ENST00000308860.11	p.Arg48Phe		R	48	F	0.4006	ambiguous
Q3MIX3	ADCK5_HUMAN	ADCK5	ENST00000308860.11	p.Arg48Gly	y	R	48	G	0.0982	likely_benign
Q3MIX3	ADCK5_HUMAN	ADCK5	ENST00000308860.11	p.Arg48His		R	48	H	0.1474	likely_benign
Q3MIX3	ADCK5_HUMAN	ADCK5	ENST00000308860.11	p.Arg48Ile		R	48	I	0.2207	likely_benign
Q3MIX3	ADCK5_HUMAN	ADCK5	ENST00000308860.11	p.Arg48Lys	y	R	48	K	0.0763	likely_benign
Q3MIX3	ADCK5_HUMAN	ADCK5	ENST00000308860.11	p.Arg48Leu		R	48	L	0.1718	likely_benign
Q3MIX3	ADCK5_HUMAN	ADCK5	ENST00000308860.11	p.Arg48Met	y	R	48	M	0.1953	likely_benign
Q3MIX3	ADCK5_HUMAN	ADCK5	ENST00000308860.11	p.Arg48Asn		R	48	N	0.3882	ambiguous
Q3MIX3	ADCK5_HUMAN	ADCK5	ENST00000308860.11	p.Arg48Pro		R	48	P	0.2893	likely_benign
Q3MIX3	ADCK5_HUMAN	ADCK5	ENST00000308860.11	p.Arg48Gln		R	48	Q	0.0894	likely_benign
Q3MIX3	ADCK5_HUMAN	ADCK5	ENST00000308860.11	p.Arg48Ser	y	R	48	S	0.2724	likely_benign
Q3MIX3	ADCK5_HUMAN	ADCK5	ENST00000308860.11	p.Arg48Thr	y	R	48	T	0.1994	likely_benign
Q3MIX3	ADCK5_HUMAN	ADCK5	ENST00000308860.11	p.Arg48Val		R	48	V	0.2467	likely_benign
Q3MIX3	ADCK5_HUMAN	ADCK5	ENST00000308860.11	p.Arg48Trp	y	R	48	W	0.1115	likely_benign
Q3MIX3	ADCK5_HUMAN	ADCK5	ENST00000308860.11	p.Arg48Tyr		R	48	Y	0.2994	likely_benign
Q3MIX3	ADCK5_HUMAN	ADCK5	ENST00000308860.11	p.Lys49Ala		K	49	A	0.1815	likely_benign
Q3MIX3	ADCK5_HUMAN	ADCK5	ENST00000308860.11	p.Lys49Cys		K	49	C	0.5089	ambiguous
Q3MIX3	ADCK5_HUMAN	ADCK5	ENST00000308860.11	p.Lys49Asp		K	49	D	0.3903	ambiguous
Q3MIX3	ADCK5_HUMAN	ADCK5	ENST00000308860.11	p.Lys49Glu	y	K	49	E	0.1405	likely_benign
Q3MIX3	ADCK5_HUMAN	ADCK5	ENST00000308860.11	p.Lys49Phe		K	49	F	0.5106	ambiguous
Q3MIX3	ADCK5_HUMAN	ADCK5	ENST00000308860.11	p.Lys49Gly		K	49	G	0.1776	likely_benign
Q3MIX3	ADCK5_HUMAN	ADCK5	ENST00000308860.11	p.Lys49His		K	49	H	0.2175	likely_benign
Q3MIX3	ADCK5_HUMAN	ADCK5	ENST00000308860.11	p.Lys49Ile		K	49	I	0.2375	likely_benign
Q3MIX3	ADCK5_HUMAN	ADCK5	ENST00000308860.11	p.Lys49Leu		K	49	L	0.2154	likely_benign
Q3MIX3	ADCK5_HUMAN	ADCK5	ENST00000308860.11	p.Lys49Met	y	K	49	M	0.1599	likely_benign
Q3MIX3	ADCK5_HUMAN	ADCK5	ENST00000308860.11	p.Lys49Asn	y	K	49	N	0.2461	likely_benign
Q3MIX3	ADCK5_HUMAN	ADCK5	ENST00000308860.11	p.Lys49Pro		K	49	P	0.3516	ambiguous
Q3MIX3	ADCK5_HUMAN	ADCK5	ENST00000308860.11	p.Lys49Gln	y	K	49	Q	0.1106	likely_benign
Q3MIX3	ADCK5_HUMAN	ADCK5	ENST00000308860.11	p.Lys49Arg	y	K	49	R	0.0664	likely_benign
Q3MIX3	ADCK5_HUMAN	ADCK5	ENST00000308860.11	p.Lys49Ser		K	49	S	0.2293	likely_benign
Q3MIX3	ADCK5_HUMAN	ADCK5	ENST00000308860.11	p.Lys49Thr	y	K	49	T	0.1154	likely_benign
Q3MIX3	ADCK5_HUMAN	ADCK5	ENST00000308860.11	p.Lys49Val		K	49	V	0.2026	likely_benign
Q3MIX3	ADCK5_HUMAN	ADCK5	ENST00000308860.11	p.Lys49Trp		K	49	W	0.3529	ambiguous
Q3MIX3	ADCK5_HUMAN	ADCK5	ENST00000308860.11	p.Lys49Tyr		K	49	Y	0.3389	likely_benign
Q3MIX3	ADCK5_HUMAN	ADCK5	ENST00000308860.11	p.Val50Ala	y	V	50	A	0.078	likely_benign
Q3MIX3	ADCK5_HUMAN	ADCK5	ENST00000308860.11	p.Val50Cys		V	50	C	0.459	ambiguous
Q3MIX3	ADCK5_HUMAN	ADCK5	ENST00000308860.11	p.Val50Asp		V	50	D	0.3628	ambiguous
Q3MIX3	ADCK5_HUMAN	ADCK5	ENST00000308860.11	p.Val50Glu	y	V	50	E	0.3136	likely_benign
Q3MIX3	ADCK5_HUMAN	ADCK5	ENST00000308860.11	p.Val50Phe		V	50	F	0.0753	likely_benign
Q3MIX3	ADCK5_HUMAN	ADCK5	ENST00000308860.11	p.Val50Gly	y	V	50	G	0.0843	likely_benign
Q3MIX3	ADCK5_HUMAN	ADCK5	ENST00000308860.11	p.Val50His		V	50	H	0.412	ambiguous
Q3MIX3	ADCK5_HUMAN	ADCK5	ENST00000308860.11	p.Val50Ile		V	50	I	0.0888	likely_benign
Q3MIX3	ADCK5_HUMAN	ADCK5	ENST00000308860.11	p.Val50Lys		V	50	K	0.3063	likely_benign
Q3MIX3	ADCK5_HUMAN	ADCK5	ENST00000308860.11	p.Val50Leu	y	V	50	L	0.0901	likely_benign
Q3MIX3	ADCK5_HUMAN	ADCK5	ENST00000308860.11	p.Val50Met	y	V	50	M	0.0936	likely_benign
Q3MIX3	ADCK5_HUMAN	ADCK5	ENST00000308860.11	p.Val50Asn		V	50	N	0.2764	likely_benign
Q3MIX3	ADCK5_HUMAN	ADCK5	ENST00000308860.11	p.Val50Pro		V	50	P	0.2901	likely_benign
Q3MIX3	ADCK5_HUMAN	ADCK5	ENST00000308860.11	p.Val50Gln		V	50	Q	0.2996	likely_benign
Q3MIX3	ADCK5_HUMAN	ADCK5	ENST00000308860.11	p.Val50Arg		V	50	R	0.2433	likely_benign
Q3MIX3	ADCK5_HUMAN	ADCK5	ENST00000308860.11	p.Val50Ser		V	50	S	0.1413	likely_benign
Q3MIX3	ADCK5_HUMAN	ADCK5	ENST00000308860.11	p.Val50Thr		V	50	T	0.1275	likely_benign
Q3MIX3	ADCK5_HUMAN	ADCK5	ENST00000308860.11	p.Val50Trp		V	50	W	0.3372	likely_benign
Q3MIX3	ADCK5_HUMAN	ADCK5	ENST00000308860.11	p.Val50Tyr		V	50	Y	0.2922	likely_benign
Q3MIX3	ADCK5_HUMAN	ADCK5	ENST00000308860.11	p.Leu51Ala		L	51	A	0.1347	likely_benign
Q3MIX3	ADCK5_HUMAN	ADCK5	ENST00000308860.11	p.Leu51Cys		L	51	C	0.25	likely_benign
Q3MIX3	ADCK5_HUMAN	ADCK5	ENST00000308860.11	p.Leu51Asp		L	51	D	0.7199	likely_pathogenic
Q3MIX3	ADCK5_HUMAN	ADCK5	ENST00000308860.11	p.Leu51Glu		L	51	E	0.4587	ambiguous
Q3MIX3	ADCK5_HUMAN	ADCK5	ENST00000308860.11	p.Leu51Phe	y	L	51	F	0.0697	likely_benign
Q3MIX3	ADCK5_HUMAN	ADCK5	ENST00000308860.11	p.Leu51Gly		L	51	G	0.24	likely_benign
Q3MIX3	ADCK5_HUMAN	ADCK5	ENST00000308860.11	p.Leu51His	y	L	51	H	0.2617	likely_benign
Q3MIX3	ADCK5_HUMAN	ADCK5	ENST00000308860.11	p.Leu51Ile	y	L	51	I	0.0833	likely_benign
Q3MIX3	ADCK5_HUMAN	ADCK5	ENST00000308860.11	p.Leu51Lys		L	51	K	0.3193	likely_benign
Q3MIX3	ADCK5_HUMAN	ADCK5	ENST00000308860.11	p.Leu51Met		L	51	M	0.1117	likely_benign
Q3MIX3	ADCK5_HUMAN	ADCK5	ENST00000308860.11	p.Leu51Asn		L	51	N	0.4755	ambiguous
Q3MIX3	ADCK5_HUMAN	ADCK5	ENST00000308860.11	p.Leu51Pro	y	L	51	P	0.1943	likely_benign
Q3MIX3	ADCK5_HUMAN	ADCK5	ENST00000308860.11	p.Leu51Gln		L	51	Q	0.1957	likely_benign
Q3MIX3	ADCK5_HUMAN	ADCK5	ENST00000308860.11	p.Leu51Arg	y	L	51	R	0.1693	likely_benign
Q3MIX3	ADCK5_HUMAN	ADCK5	ENST00000308860.11	p.Leu51Ser		L	51	S	0.1985	likely_benign
Q3MIX3	ADCK5_HUMAN	ADCK5	ENST00000308860.11	p.Leu51Thr		L	51	T	0.186	likely_benign
Q3MIX3	ADCK5_HUMAN	ADCK5	ENST00000308860.11	p.Leu51Val	y	L	51	V	0.068	likely_benign
Q3MIX3	ADCK5_HUMAN	ADCK5	ENST00000308860.11	p.Leu51Trp		L	51	W	0.1027	likely_benign
Q3MIX3	ADCK5_HUMAN	ADCK5	ENST00000308860.11	p.Leu51Tyr		L	51	Y	0.2472	likely_benign
Q3MIX3	ADCK5_HUMAN	ADCK5	ENST00000308860.11	p.Ser52Ala	y	S	52	A	0.0632	likely_benign
Q3MIX3	ADCK5_HUMAN	ADCK5	ENST00000308860.11	p.Ser52Cys	y	S	52	C	0.0752	likely_benign
Q3MIX3	ADCK5_HUMAN	ADCK5	ENST00000308860.11	p.Ser52Asp		S	52	D	0.48	ambiguous
Q3MIX3	ADCK5_HUMAN	ADCK5	ENST00000308860.11	p.Ser52Glu		S	52	E	0.4743	ambiguous
Q3MIX3	ADCK5_HUMAN	ADCK5	ENST00000308860.11	p.Ser52Phe	y	S	52	F	0.1136	likely_benign
Q3MIX3	ADCK5_HUMAN	ADCK5	ENST00000308860.11	p.Ser52Gly		S	52	G	0.0691	likely_benign
Q3MIX3	ADCK5_HUMAN	ADCK5	ENST00000308860.11	p.Ser52His		S	52	H	0.2622	likely_benign
Q3MIX3	ADCK5_HUMAN	ADCK5	ENST00000308860.11	p.Ser52Ile		S	52	I	0.1377	likely_benign
Q3MIX3	ADCK5_HUMAN	ADCK5	ENST00000308860.11	p.Ser52Lys		S	52	K	0.466	ambiguous
Q3MIX3	ADCK5_HUMAN	ADCK5	ENST00000308860.11	p.Ser52Leu		S	52	L	0.0814	likely_benign
Q3MIX3	ADCK5_HUMAN	ADCK5	ENST00000308860.11	p.Ser52Met		S	52	M	0.1789	likely_benign
Q3MIX3	ADCK5_HUMAN	ADCK5	ENST00000308860.11	p.Ser52Asn		S	52	N	0.2226	likely_benign
Q3MIX3	ADCK5_HUMAN	ADCK5	ENST00000308860.11	p.Ser52Pro	y	S	52	P	0.0732	likely_benign
Q3MIX3	ADCK5_HUMAN	ADCK5	ENST00000308860.11	p.Ser52Gln		S	52	Q	0.3492	ambiguous
Q3MIX3	ADCK5_HUMAN	ADCK5	ENST00000308860.11	p.Ser52Arg		S	52	R	0.3395	likely_benign
Q3MIX3	ADCK5_HUMAN	ADCK5	ENST00000308860.11	p.Ser52Thr	y	S	52	T	0.0802	likely_benign
Q3MIX3	ADCK5_HUMAN	ADCK5	ENST00000308860.11	p.Ser52Val		S	52	V	0.1153	likely_benign
Q3MIX3	ADCK5_HUMAN	ADCK5	ENST00000308860.11	p.Ser52Trp		S	52	W	0.107	likely_benign
Q3MIX3	ADCK5_HUMAN	ADCK5	ENST00000308860.11	p.Ser52Tyr	y	S	52	Y	0.1165	likely_benign
Q3MIX3	ADCK5_HUMAN	ADCK5	ENST00000308860.11	p.Thr53Ala	y	T	53	A	0.0532	likely_benign
Q3MIX3	ADCK5_HUMAN	ADCK5	ENST00000308860.11	p.Thr53Cys		T	53	C	0.2004	likely_benign
Q3MIX3	ADCK5_HUMAN	ADCK5	ENST00000308860.11	p.Thr53Asp		T	53	D	0.4276	ambiguous
Q3MIX3	ADCK5_HUMAN	ADCK5	ENST00000308860.11	p.Thr53Glu		T	53	E	0.3436	ambiguous
Q3MIX3	ADCK5_HUMAN	ADCK5	ENST00000308860.11	p.Thr53Phe		T	53	F	0.1321	likely_benign
Q3MIX3	ADCK5_HUMAN	ADCK5	ENST00000308860.11	p.Thr53Gly		T	53	G	0.0964	likely_benign
Q3MIX3	ADCK5_HUMAN	ADCK5	ENST00000308860.11	p.Thr53His		T	53	H	0.2235	likely_benign
Q3MIX3	ADCK5_HUMAN	ADCK5	ENST00000308860.11	p.Thr53Ile	y	T	53	I	0.109	likely_benign
Q3MIX3	ADCK5_HUMAN	ADCK5	ENST00000308860.11	p.Thr53Lys		T	53	K	0.2023	likely_benign
Q3MIX3	ADCK5_HUMAN	ADCK5	ENST00000308860.11	p.Thr53Leu		T	53	L	0.0849	likely_benign
Q3MIX3	ADCK5_HUMAN	ADCK5	ENST00000308860.11	p.Thr53Met		T	53	M	0.0809	likely_benign
Q3MIX3	ADCK5_HUMAN	ADCK5	ENST00000308860.11	p.Thr53Asn	y	T	53	N	0.183	likely_benignQ3MIX3	ADCK5_HUMAN	ADCK5	ENST00000308860.11	p.Thr53Pro	y	T	53	P	0.1021	likely_benign
Q3MIX3	ADCK5_HUMAN	ADCK5	ENST00000308860.11	p.Thr53Gln		T	53	Q	0.2333	likely_benign
Q3MIX3	ADCK5_HUMAN	ADCK5	ENST00000308860.11	p.Thr53Arg		T	53	R	0.1439	likely_benign
Q3MIX3	ADCK5_HUMAN	ADCK5	ENST00000308860.11	p.Thr53Ser	y	T	53	S	0.0908	likely_benign
Q3MIX3	ADCK5_HUMAN	ADCK5	ENST00000308860.11	p.Thr53Val		T	53	V	0.081	likely_benign
Q3MIX3	ADCK5_HUMAN	ADCK5	ENST00000308860.11	p.Thr53Trp		T	53	W	0.2379	likely_benign
Q3MIX3	ADCK5_HUMAN	ADCK5	ENST00000308860.11	p.Thr53Tyr		T	53	Y	0.1834	likely_benign
Q3MIX3	ADCK5_HUMAN	ADCK5	ENST00000308860.11	p.Ala54Cys		A	54	C	0.2763	likely_benign
Q3MIX3	ADCK5_HUMAN	ADCK5	ENST00000308860.11	p.Ala54Asp		A	54	D	0.6071	likely_pathogenic
Q3MIX3	ADCK5_HUMAN	ADCK5	ENST00000308860.11	p.Ala54Glu	y	A	54	E	0.4937	ambiguous
Q3MIX3	ADCK5_HUMAN	ADCK5	ENST00000308860.11	p.Ala54Phe		A	54	F	0.1577	likely_benign
Q3MIX3	ADCK5_HUMAN	ADCK5	ENST00000308860.11	p.Ala54Gly	y	A	54	G	0.11	likely_benign
Q3MIX3	ADCK5_HUMAN	ADCK5	ENST00000308860.11	p.Ala54His		A	54	H	0.566	likely_pathogenic
Q3MIX3	ADCK5_HUMAN	ADCK5	ENST00000308860.11	p.Ala54Ile		A	54	I	0.1266	likely_benign
Q3MIX3	ADCK5_HUMAN	ADCK5	ENST00000308860.11	p.Ala54Lys		A	54	K	0.5572	ambiguous
Q3MIX3	ADCK5_HUMAN	ADCK5	ENST00000308860.11	p.Ala54Leu		A	54	L	0.0973	likely_benign
Q3MIX3	ADCK5_HUMAN	ADCK5	ENST00000308860.11	p.Ala54Met		A	54	M	0.1081	likely_benign
Q3MIX3	ADCK5_HUMAN	ADCK5	ENST00000308860.11	p.Ala54Asn		A	54	N	0.4375	ambiguous
Q3MIX3	ADCK5_HUMAN	ADCK5	ENST00000308860.11	p.Ala54Pro	y	A	54	P	0.3036	likely_benign
Q3MIX3	ADCK5_HUMAN	ADCK5	ENST00000308860.11	p.Ala54Gln		A	54	Q	0.4794	ambiguous
Q3MIX3	ADCK5_HUMAN	ADCK5	ENST00000308860.11	p.Ala54Arg		A	54	R	0.4817	ambiguous
Q3MIX3	ADCK5_HUMAN	ADCK5	ENST00000308860.11	p.Ala54Ser	y	A	54	S	0.1184	likely_benign
Q3MIX3	ADCK5_HUMAN	ADCK5	ENST00000308860.11	p.Ala54Thr	y	A	54	T	0.0689	likely_benign
Q3MIX3	ADCK5_HUMAN	ADCK5	ENST00000308860.11	p.Ala54Val	y	A	54	V	0.0697	likely_benign
Q3MIX3	ADCK5_HUMAN	ADCK5	ENST00000308860.11	p.Ala54Trp		A	54	W	0.4169	ambiguous
Q3MIX3	ADCK5_HUMAN	ADCK5	ENST00000308860.11	p.Ala54Tyr		A	54	Y	0.3811	ambiguous
Q3MIX3	ADCK5_HUMAN	ADCK5	ENST00000308860.11	p.Val55Ala	y	V	55	A	0.076	likely_benign
Q3MIX3	ADCK5_HUMAN	ADCK5	ENST00000308860.11	p.Val55Cys		V	55	C	0.4761	ambiguous
Q3MIX3	ADCK5_HUMAN	ADCK5	ENST00000308860.11	p.Val55Asp		V	55	D	0.6137	likely_pathogenic
Q3MIX3	ADCK5_HUMAN	ADCK5	ENST00000308860.11	p.Val55Glu	y	V	55	E	0.4944	ambiguous
Q3MIX3	ADCK5_HUMAN	ADCK5	ENST00000308860.11	p.Val55Phe		V	55	F	0.0954	likely_benign
Q3MIX3	ADCK5_HUMAN	ADCK5	ENST00000308860.11	p.Val55Gly	y	V	55	G	0.1149	likely_benign
Q3MIX3	ADCK5_HUMAN	ADCK5	ENST00000308860.11	p.Val55His		V	55	H	0.6218	likely_pathogenic
Q3MIX3	ADCK5_HUMAN	ADCK5	ENST00000308860.11	p.Val55Ile	y	V	55	I	0.0853	likely_benign
Q3MIX3	ADCK5_HUMAN	ADCK5	ENST00000308860.11	p.Val55Lys		V	55	K	0.4936	ambiguous
Q3MIX3	ADCK5_HUMAN	ADCK5	ENST00000308860.11	p.Val55Leu	y	V	55	L	0.0969	likely_benign
Q3MIX3	ADCK5_HUMAN	ADCK5	ENST00000308860.11	p.Val55Met		V	55	M	0.0889	likely_benign
Q3MIX3	ADCK5_HUMAN	ADCK5	ENST00000308860.11	p.Val55Asn		V	55	N	0.4812	ambiguous
Q3MIX3	ADCK5_HUMAN	ADCK5	ENST00000308860.11	p.Val55Pro		V	55	P	0.4484	ambiguous
Q3MIX3	ADCK5_HUMAN	ADCK5	ENST00000308860.11	p.Val55Gln		V	55	Q	0.4498	ambiguous
Q3MIX3	ADCK5_HUMAN	ADCK5	ENST00000308860.11	p.Val55Arg		V	55	R	0.3886	ambiguous
Q3MIX3	ADCK5_HUMAN	ADCK5	ENST00000308860.11	p.Val55Ser		V	55	S	0.1809	likely_benign
Q3MIX3	ADCK5_HUMAN	ADCK5	ENST00000308860.11	p.Val55Thr		V	55	T	0.1241	likely_benign
Q3MIX3	ADCK5_HUMAN	ADCK5	ENST00000308860.11	p.Val55Trp		V	55	W	0.4292	ambiguous
Q3MIX3	ADCK5_HUMAN	ADCK5	ENST00000308860.11	p.Val55Tyr		V	55	Y	0.4588	ambiguous
Q3MIX3	ADCK5_HUMAN	ADCK5	ENST00000308860.11	p.Val56Ala	y	V	56	A	0.0834	likely_benign
Q3MIX3	ADCK5_HUMAN	ADCK5	ENST00000308860.11	p.Val56Cys		V	56	C	0.4709	ambiguous
Q3MIX3	ADCK5_HUMAN	ADCK5	ENST00000308860.11	p.Val56Asp		V	56	D	0.6688	likely_pathogenic
Q3MIX3	ADCK5_HUMAN	ADCK5	ENST00000308860.11	p.Val56Glu	y	V	56	E	0.5192	ambiguous
Q3MIX3	ADCK5_HUMAN	ADCK5	ENST00000308860.11	p.Val56Phe		V	56	F	0.0826	likely_benign
Q3MIX3	ADCK5_HUMAN	ADCK5	ENST00000308860.11	p.Val56Gly	y	V	56	G	0.1267	likely_benign
Q3MIX3	ADCK5_HUMAN	ADCK5	ENST00000308860.11	p.Val56His		V	56	H	0.6026	likely_pathogenic
Q3MIX3	ADCK5_HUMAN	ADCK5	ENST00000308860.11	p.Val56Ile		V	56	I	0.0725	likely_benign
Q3MIX3	ADCK5_HUMAN	ADCK5	ENST00000308860.11	p.Val56Lys		V	56	K	0.4851	ambiguous
Q3MIX3	ADCK5_HUMAN	ADCK5	ENST00000308860.11	p.Val56Leu	y	V	56	L	0.0874	likely_benign
Q3MIX3	ADCK5_HUMAN	ADCK5	ENST00000308860.11	p.Val56Met	y	V	56	M	0.0876	likely_benign
Q3MIX3	ADCK5_HUMAN	ADCK5	ENST00000308860.11	p.Val56Asn		V	56	N	0.4851	ambiguous
Q3MIX3	ADCK5_HUMAN	ADCK5	ENST00000308860.11	p.Val56Pro		V	56	P	0.3541	ambiguous
Q3MIX3	ADCK5_HUMAN	ADCK5	ENST00000308860.11	p.Val56Gln		V	56	Q	0.4336	ambiguous
Q3MIX3	ADCK5_HUMAN	ADCK5	ENST00000308860.11	p.Val56Arg		V	56	R	0.359	ambiguous
Q3MIX3	ADCK5_HUMAN	ADCK5	ENST00000308860.11	p.Val56Ser		V	56	S	0.1979	likely_benign
Q3MIX3	ADCK5_HUMAN	ADCK5	ENST00000308860.11	p.Val56Thr		V	56	T	0.1173	likely_benign
Q3MIX3	ADCK5_HUMAN	ADCK5	ENST00000308860.11	p.Val56Trp		V	56	W	0.3812	ambiguous
Q3MIX3	ADCK5_HUMAN	ADCK5	ENST00000308860.11	p.Val56Tyr		V	56	Y	0.4464	ambiguous
Q3MIX3	ADCK5_HUMAN	ADCK5	ENST00000308860.11	p.Gly57Ala	y	G	57	A	0.0681	likely_benign
Q3MIX3	ADCK5_HUMAN	ADCK5	ENST00000308860.11	p.Gly57Cys		G	57	C	0.129	likely_benign
Q3MIX3	ADCK5_HUMAN	ADCK5	ENST00000308860.11	p.Gly57Asp		G	57	D	0.8301	likely_pathogenic
Q3MIX3	ADCK5_HUMAN	ADCK5	ENST00000308860.11	p.Gly57Glu	y	G	57	E	0.7644	likely_pathogenic
Q3MIX3	ADCK5_HUMAN	ADCK5	ENST00000308860.11	p.Gly57Phe		G	57	F	0.2864	likely_benign
Q3MIX3	ADCK5_HUMAN	ADCK5	ENST00000308860.11	p.Gly57His		G	57	H	0.8046	likely_pathogenic
Q3MIX3	ADCK5_HUMAN	ADCK5	ENST00000308860.11	p.Gly57Ile		G	57	I	0.1509	likely_benign
Q3MIX3	ADCK5_HUMAN	ADCK5	ENST00000308860.11	p.Gly57Lys		G	57	K	0.903	likely_pathogenic
Q3MIX3	ADCK5_HUMAN	ADCK5	ENST00000308860.11	p.Gly57Leu		G	57	L	0.1848	likely_benign
Q3MIX3	ADCK5_HUMAN	ADCK5	ENST00000308860.11	p.Gly57Met		G	57	M	0.2359	likely_benign
Q3MIX3	ADCK5_HUMAN	ADCK5	ENST00000308860.11	p.Gly57Asn		G	57	N	0.7285	likely_pathogenic
Q3MIX3	ADCK5_HUMAN	ADCK5	ENST00000308860.11	p.Gly57Pro		G	57	P	0.7943	likely_pathogenic
Q3MIX3	ADCK5_HUMAN	ADCK5	ENST00000308860.11	p.Gly57Gln		G	57	Q	0.7677	likely_pathogenic
Q3MIX3	ADCK5_HUMAN	ADCK5	ENST00000308860.11	p.Gly57Arg	y	G	57	R	0.8222	likely_pathogenic
Q3MIX3	ADCK5_HUMAN	ADCK5	ENST00000308860.11	p.Gly57Ser		G	57	S	0.1082	likely_benign
Q3MIX3	ADCK5_HUMAN	ADCK5	ENST00000308860.11	p.Gly57Thr		G	57	T	0.1036	likely_benign
Q3MIX3	ADCK5_HUMAN	ADCK5	ENST00000308860.11	p.Gly57Val	y	G	57	V	0.0867	likely_benign
Q3MIX3	ADCK5_HUMAN	ADCK5	ENST00000308860.11	p.Gly57Trp	y	G	57	W	0.3553	ambiguous
Q3MIX3	ADCK5_HUMAN	ADCK5	ENST00000308860.11	p.Gly57Tyr		G	57	Y	0.502	ambiguous
Q3MIX3	ADCK5_HUMAN	ADCK5	ENST00000308860.11	p.Ala58Cys		A	58	C	0.2562	likely_benign
Q3MIX3	ADCK5_HUMAN	ADCK5	ENST00000308860.11	p.Ala58Asp		A	58	D	0.5954	likely_pathogenic
Q3MIX3	ADCK5_HUMAN	ADCK5	ENST00000308860.11	p.Ala58Glu	y	A	58	E	0.5051	ambiguous
Q3MIX3	ADCK5_HUMAN	ADCK5	ENST00000308860.11	p.Ala58Phe		A	58	F	0.0906	likely_benign
Q3MIX3	ADCK5_HUMAN	ADCK5	ENST00000308860.11	p.Ala58Gly	y	A	58	G	0.0745	likely_benign
Q3MIX3	ADCK5_HUMAN	ADCK5	ENST00000308860.11	p.Ala58His		A	58	H	0.5583	ambiguous
Q3MIX3	ADCK5_HUMAN	ADCK5	ENST00000308860.11	p.Ala58Ile		A	58	I	0.0806	likely_benign
Q3MIX3	ADCK5_HUMAN	ADCK5	ENST00000308860.11	p.Ala58Lys		A	58	K	0.6099	likely_pathogenic
Q3MIX3	ADCK5_HUMAN	ADCK5	ENST00000308860.11	p.Ala58Leu		A	58	L	0.066	likely_benign
Q3MIX3	ADCK5_HUMAN	ADCK5	ENST00000308860.11	p.Ala58Met		A	58	M	0.0819	likely_benign
Q3MIX3	ADCK5_HUMAN	ADCK5	ENST00000308860.11	p.Ala58Asn		A	58	N	0.4054	ambiguous
Q3MIX3	ADCK5_HUMAN	ADCK5	ENST00000308860.11	p.Ala58Pro	y	A	58	P	0.2099	likely_benign
Q3MIX3	ADCK5_HUMAN	ADCK5	ENST00000308860.11	p.Ala58Gln		A	58	Q	0.4603	ambiguous
Q3MIX3	ADCK5_HUMAN	ADCK5	ENST00000308860.11	p.Ala58Arg		A	58	R	0.5445	ambiguous
Q3MIX3	ADCK5_HUMAN	ADCK5	ENST00000308860.11	p.Ala58Ser	y	A	58	S	0.1083	likely_benign
Q3MIX3	ADCK5_HUMAN	ADCK5	ENST00000308860.11	p.Ala58Thr	y	A	58	T	0.0752	likely_benign
Q3MIX3	ADCK5_HUMAN	ADCK5	ENST00000308860.11	p.Ala58Val	y	A	58	V	0.0489	likely_benign
Q3MIX3	ADCK5_HUMAN	ADCK5	ENST00000308860.11	p.Ala58Trp		A	58	W	0.3836	ambiguous
Q3MIX3	ADCK5_HUMAN	ADCK5	ENST00000308860.11	p.Ala58Tyr		A	58	Y	0.3217	likely_benign
Q3MIX3	ADCK5_HUMAN	ADCK5	ENST00000308860.11	p.Pro59Ala	y	P	59	A	0.1184	likely_benign
Q3MIX3	ADCK5_HUMAN	ADCK5	ENST00000308860.11	p.Pro59Cys		P	59	C	0.4372	ambiguous
Q3MIX3	ADCK5_HUMAN	ADCK5	ENST00000308860.11	p.Pro59Asp		P	59	D	0.9103	likely_pathogenic
Q3MIX3	ADCK5_HUMAN	ADCK5	ENST00000308860.11	p.Pro59Glu		P	59	E	0.8465	likely_pathogenic
Q3MIX3	ADCK5_HUMAN	ADCK5	ENST00000308860.11	p.Pro59Phe		P	59	F	0.5114	ambiguous
Q3MIX3	ADCK5_HUMAN	ADCK5	ENST00000308860.11	p.Pro59Gly		P	59	G	0.279	likely_benign
Q3MIX3	ADCK5_HUMAN	ADCK5	ENST00000308860.11	p.Pro59His	y	P	59	H	0.6469	likely_pathogenic
Q3MIX3	ADCK5_HUMAN	ADCK5	ENST00000308860.11	p.Pro59Ile		P	59	I	0.3874	ambiguous
Q3MIX3	ADCK5_HUMAN	ADCK5	ENST00000308860.11	p.Pro59Lys		P	59	K	0.9039	likely_pathogenic
Q3MIX3	ADCK5_HUMAN	ADCK5	ENST00000308860.11	p.Pro59Leu	y	P	59	L	0.1989	likely_benign
Q3MIX3	ADCK5_HUMAN	ADCK5	ENST00000308860.11	p.Pro59Met		P	59	M	0.4467	ambiguous
Q3MIX3	ADCK5_HUMAN	ADCK5	ENST00000308860.11	p.Pro59Asn		P	59	N	0.7723	likely_pathogenic
Q3MIX3	ADCK5_HUMAN	ADCK5	ENST00000308860.11	p.Pro59Gln		P	59	Q	0.6195	likely_pathogenic
Q3MIX3	ADCK5_HUMAN	ADCK5	ENST00000308860.11	p.Pro59Arg	y	P	59	R	0.7405	likely_pathogenic
Q3MIX3	ADCK5_HUMAN	ADCK5	ENST00000308860.11	p.Pro59Ser	y	P	59	S	0.1642	likely_benign
Q3MIX3	ADCK5_HUMAN	ADCK5	ENST00000308860.11	p.Pro59Thr	y	P	59	T	0.1308	likely_benign
Q3MIX3	ADCK5_HUMAN	ADCK5	ENST00000308860.11	p.Pro59Val		P	59	V	0.2218	likely_benign
Q3MIX3	ADCK5_HUMAN	ADCK5	ENST00000308860.11	p.Pro59Trp		P	59	W	0.7046	likely_pathogenic
Q3MIX3	ADCK5_HUMAN	ADCK5	ENST00000308860.11	p.Pro59Tyr		P	59	Y	0.6785	likely_pathogenic
Q3MIX3	ADCK5_HUMAN	ADCK5	ENST00000308860.11	p.Leu60Ala		L	60	A	0.177	likely_benign
Q3MIX3	ADCK5_HUMAN	ADCK5	ENST00000308860.11	p.Leu60Cys		L	60	C	0.2967	likely_benign
Q3MIX3	ADCK5_HUMAN	ADCK5	ENST00000308860.11	p.Leu60Asp		L	60	D	0.947	likely_pathogenic
Q3MIX3	ADCK5_HUMAN	ADCK5	ENST00000308860.11	p.Leu60Glu		L	60	E	0.8521	likely_pathogenic
Q3MIX3	ADCK5_HUMAN	ADCK5	ENST00000308860.11	p.Leu60Phe		L	60	F	0.0775	likely_benign
Q3MIX3	ADCK5_HUMAN	ADCK5	ENST00000308860.11	p.Leu60Gly		L	60	G	0.3532	ambiguous
Q3MIX3	ADCK5_HUMAN	ADCK5	ENST00000308860.11	p.Leu60His		L	60	H	0.6782	likely_pathogenic
Q3MIX3	ADCK5_HUMAN	ADCK5	ENST00000308860.11	p.Leu60Ile		L	60	I	0.0922	likely_benign
Q3MIX3	ADCK5_HUMAN	ADCK5	ENST00000308860.11	p.Leu60Lys		L	60	K	0.8481	likely_pathogenic
Q3MIX3	ADCK5_HUMAN	ADCK5	ENST00000308860.11	p.Leu60Met	y	L	60	M	0.1162	likely_benign
Q3MIX3	ADCK5_HUMAN	ADCK5	ENST00000308860.11	p.Leu60Asn		L	60	N	0.8157	likely_pathogenic
Q3MIX3	ADCK5_HUMAN	ADCK5	ENST00000308860.11	p.Leu60Pro	y	L	60	P	0.373	ambiguous
Q3MIX3	ADCK5_HUMAN	ADCK5	ENST00000308860.11	p.Leu60Gln	y	L	60	Q	0.6167	likely_pathogenic
Q3MIX3	ADCK5_HUMAN	ADCK5	ENST00000308860.11	p.Leu60Arg	y	L	60	R	0.6976	likely_pathogenic
Q3MIX3	ADCK5_HUMAN	ADCK5	ENST00000308860.11	p.Leu60Ser		L	60	S	0.3434	ambiguous
Q3MIX3	ADCK5_HUMAN	ADCK5	ENST00000308860.11	p.Leu60Thr		L	60	T	0.2811	likely_benign
Q3MIX3	ADCK5_HUMAN	ADCK5	ENST00000308860.11	p.Leu60Val	y	L	60	V	0.0714	likely_benign
Q3MIX3	ADCK5_HUMAN	ADCK5	ENST00000308860.11	p.Leu60Trp		L	60	W	0.2253	likely_benign
Q3MIX3	ADCK5_HUMAN	ADCK5	ENST00000308860.11	p.Leu60Tyr		L	60	Y	0.4521	ambiguous
Q3MIX3	ADCK5_HUMAN	ADCK5	ENST00000308860.11	p.Leu61Ala		L	61	A	0.1644	likely_benign
Q3MIX3	ADCK5_HUMAN	ADCK5	ENST00000308860.11	p.Leu61Cys		L	61	C	0.3026	likely_benign
Q3MIX3	ADCK5_HUMAN	ADCK5	ENST00000308860.11	p.Leu61Asp		L	61	D	0.8699	likely_pathogenic
Q3MIX3	ADCK5_HUMAN	ADCK5	ENST00000308860.11	p.Leu61Glu		L	61	E	0.6888	likely_pathogenic
Q3MIX3	ADCK5_HUMAN	ADCK5	ENST00000308860.11	p.Leu61Phe	y	L	61	F	0.0807	likely_benign
Q3MIX3	ADCK5_HUMAN	ADCK5	ENST00000308860.11	p.Leu61Gly		L	61	G	0.2847	likely_benign
Q3MIX3	ADCK5_HUMAN	ADCK5	ENST00000308860.11	p.Leu61His	y	L	61	H	0.4407	ambiguous
Q3MIX3	ADCK5_HUMAN	ADCK5	ENST00000308860.11	p.Leu61Ile	y	L	61	I	0.102	likely_benign
Q3MIX3	ADCK5_HUMAN	ADCK5	ENST00000308860.11	p.Leu61Lys		L	61	K	0.6345	likely_pathogenic
Q3MIX3	ADCK5_HUMAN	ADCK5	ENST00000308860.11	p.Leu61Met		L	61	M	0.1247	likely_benign
Q3MIX3	ADCK5_HUMAN	ADCK5	ENST00000308860.11	p.Leu61Asn		L	61	N	0.6634	likely_pathogenic
Q3MIX3	ADCK5_HUMAN	ADCK5	ENST00000308860.11	p.Leu61Pro	y	L	61	P	0.3959	ambiguous
Q3MIX3	ADCK5_HUMAN	ADCK5	ENST00000308860.11	p.Leu61Gln		L	61	Q	0.3698	ambiguous
Q3MIX3	ADCK5_HUMAN	ADCK5	ENST00000308860.11	p.Leu61Arg	y	L	61	R	0.4371	ambiguous
Q3MIX3	ADCK5_HUMAN	ADCK5	ENST00000308860.11	p.Leu61Ser		L	61	S	0.2646	likely_benign
Q3MIX3	ADCK5_HUMAN	ADCK5	ENST00000308860.11	p.Leu61Thr		L	61	T	0.243	likely_benign
Q3MIX3	ADCK5_HUMAN	ADCK5	ENST00000308860.11	p.Leu61Val	y	L	61	V	0.0795	likely_benign
Q3MIX3	ADCK5_HUMAN	ADCK5	ENST00000308860.11	p.Leu61Trp		L	61	W	0.1576	likely_benign
Q3MIX3	ADCK5_HUMAN	ADCK5	ENST00000308860.11	p.Leu61Tyr		L	61	Y	0.3299	likely_benign
Q3MIX3	ADCK5_HUMAN	ADCK5	ENST00000308860.11	p.Leu62Ala		L	62	A	0.1273	likely_benign
Q3MIX3	ADCK5_HUMAN	ADCK5	ENST00000308860.11	p.Leu62Cys		L	62	C	0.3034	likely_benign
Q3MIX3	ADCK5_HUMAN	ADCK5	ENST00000308860.11	p.Leu62Asp		L	62	D	0.8112	likely_pathogenic
Q3MIX3	ADCK5_HUMAN	ADCK5	ENST00000308860.11	p.Leu62Glu		L	62	E	0.5723	likely_pathogenic
Q3MIX3	ADCK5_HUMAN	ADCK5	ENST00000308860.11	p.Leu62Phe	y	L	62	F	0.0778	likely_benign
Q3MIX3	ADCK5_HUMAN	ADCK5	ENST00000308860.11	p.Leu62Gly		L	62	G	0.2584	likely_benign
Q3MIX3	ADCK5_HUMAN	ADCK5	ENST00000308860.11	p.Leu62His	y	L	62	H	0.3984	ambiguous
Q3MIX3	ADCK5_HUMAN	ADCK5	ENST00000308860.11	p.Leu62Ile	y	L	62	I	0.1045	likely_benign
Q3MIX3	ADCK5_HUMAN	ADCK5	ENST00000308860.11	p.Leu62Lys		L	62	K	0.568	likely_pathogenic
Q3MIX3	ADCK5_HUMAN	ADCK5	ENST00000308860.11	p.Leu62Met		L	62	M	0.1168	likely_benign
Q3MIX3	ADCK5_HUMAN	ADCK5	ENST00000308860.11	p.Leu62Asn		L	62	N	0.6043	likely_pathogenic
Q3MIX3	ADCK5_HUMAN	ADCK5	ENST00000308860.11	p.Leu62Pro	y	L	62	P	0.296	likely_benign
Q3MIX3	ADCK5_HUMAN	ADCK5	ENST00000308860.11	p.Leu62Gln		L	62	Q	0.312	likely_benign
Q3MIX3	ADCK5_HUMAN	ADCK5	ENST00000308860.11	p.Leu62Arg	y	L	62	R	0.3754	ambiguous
Q3MIX3	ADCK5_HUMAN	ADCK5	ENST00000308860.11	p.Leu62Ser		L	62	S	0.2357	likely_benign
Q3MIX3	ADCK5_HUMAN	ADCK5	ENST00000308860.11	p.Leu62Thr		L	62	T	0.1751	likely_benign
Q3MIX3	ADCK5_HUMAN	ADCK5	ENST00000308860.11	p.Leu62Val	y	L	62	V	0.0806	likely_benign
Q3MIX3	ADCK5_HUMAN	ADCK5	ENST00000308860.11	p.Leu62Trp		L	62	W	0.1283	likely_benign
Q3MIX3	ADCK5_HUMAN	ADCK5	ENST00000308860.11	p.Leu62Tyr		L	62	Y	0.358	ambiguous
Q3MIX3	ADCK5_HUMAN	ADCK5	ENST00000308860.11	p.Gly63Ala	y	G	63	A	0.0833	likely_benign
Q3MIX3	ADCK5_HUMAN	ADCK5	ENST00000308860.11	p.Gly63Cys		G	63	C	0.1742	likely_benign
Q3MIX3	ADCK5_HUMAN	ADCK5	ENST00000308860.11	p.Gly63Asp		G	63	D	0.8436	likely_pathogenic
Q3MIX3	ADCK5_HUMAN	ADCK5	ENST00000308860.11	p.Gly63Glu	y	G	63	E	0.7892	likely_pathogenic
Q3MIX3	ADCK5_HUMAN	ADCK5	ENST00000308860.11	p.Gly63Phe		G	63	F	0.41	ambiguous
Q3MIX3	ADCK5_HUMAN	ADCK5	ENST00000308860.11	p.Gly63His		G	63	H	0.8303	likely_pathogenic
Q3MIX3	ADCK5_HUMAN	ADCK5	ENST00000308860.11	p.Gly63Ile		G	63	I	0.2336	likely_benign
Q3MIX3	ADCK5_HUMAN	ADCK5	ENST00000308860.11	p.Gly63Lys		G	63	K	0.922	likely_pathogenic
Q3MIX3	ADCK5_HUMAN	ADCK5	ENST00000308860.11	p.Gly63Leu		G	63	L	0.2646	likely_benign
Q3MIX3	ADCK5_HUMAN	ADCK5	ENST00000308860.11	p.Gly63Met		G	63	M	0.3511	ambiguous
Q3MIX3	ADCK5_HUMAN	ADCK5	ENST00000308860.11	p.Gly63Asn		G	63	N	0.7794	likely_pathogenic
Q3MIX3	ADCK5_HUMAN	ADCK5	ENST00000308860.11	p.Gly63Pro		G	63	P	0.8626	likely_pathogenic
Q3MIX3	ADCK5_HUMAN	ADCK5	ENST00000308860.11	p.Gly63Gln		G	63	Q	0.7972	likely_pathogenic
Q3MIX3	ADCK5_HUMAN	ADCK5	ENST00000308860.11	p.Gly63Arg	y	G	63	R	0.8455	likely_pathogenic
Q3MIX3	ADCK5_HUMAN	ADCK5	ENST00000308860.11	p.Gly63Ser		G	63	S	0.128	likely_benign
Q3MIX3	ADCK5_HUMAN	ADCK5	ENST00000308860.11	p.Gly63Thr		G	63	T	0.1424	likely_benign
Q3MIX3	ADCK5_HUMAN	ADCK5	ENST00000308860.11	p.Gly63Val	y	G	63	V	0.1312	likely_benign
Q3MIX3	ADCK5_HUMAN	ADCK5	ENST00000308860.11	p.Gly63Trp		G	63	W	0.4368	ambiguous
Q3MIX3	ADCK5_HUMAN	ADCK5	ENST00000308860.11	p.Gly63Tyr		G	63	Y	0.5659	likely_pathogenic
Q3MIX3	ADCK5_HUMAN	ADCK5	ENST00000308860.11	p.Ala64Cys		A	64	C	0.2497	likely_benign
Q3MIX3	ADCK5_HUMAN	ADCK5	ENST00000308860.11	p.Ala64Asp	y	A	64	D	0.5862	likely_pathogenic
Q3MIX3	ADCK5_HUMAN	ADCK5	ENST00000308860.11	p.Ala64Glu		A	64	E	0.4804	ambiguous
Q3MIX3	ADCK5_HUMAN	ADCK5	ENST00000308860.11	p.Ala64Phe		A	64	F	0.119	likely_benign
Q3MIX3	ADCK5_HUMAN	ADCK5	ENST00000308860.11	p.Ala64Gly	y	A	64	G	0.0849	likely_benign
Q3MIX3	ADCK5_HUMAN	ADCK5	ENST00000308860.11	p.Ala64His		A	64	H	0.5369	ambiguous
Q3MIX3	ADCK5_HUMAN	ADCK5	ENST00000308860.11	p.Ala64Ile		A	64	I	0.1046	likely_benign
Q3MIX3	ADCK5_HUMAN	ADCK5	ENST00000308860.11	p.Ala64Lys		A	64	K	0.5892	likely_pathogenic
Q3MIX3	ADCK5_HUMAN	ADCK5	ENST00000308860.11	p.Ala64Leu		A	64	L	0.0817	likely_benign
Q3MIX3	ADCK5_HUMAN	ADCK5	ENST00000308860.11	p.Ala64Met		A	64	M	0.1054	likely_benign
Q3MIX3	ADCK5_HUMAN	ADCK5	ENST00000308860.11	p.Ala64Asn		A	64	N	0.4028	ambiguous
Q3MIX3	ADCK5_HUMAN	ADCK5	ENST00000308860.11	p.Ala64Pro	y	A	64	P	0.3666	ambiguous
Q3MIX3	ADCK5_HUMAN	ADCK5	ENST00000308860.11	p.Ala64Gln		A	64	Q	0.4447	ambiguous
Q3MIX3	ADCK5_HUMAN	ADCK5	ENST00000308860.11	p.Ala64Arg		A	64	R	0.4862	ambiguous
Q3MIX3	ADCK5_HUMAN	ADCK5	ENST00000308860.11	p.Ala64Ser	y	A	64	S	0.106	likely_benign
Q3MIX3	ADCK5_HUMAN	ADCK5	ENST00000308860.11	p.Ala64Thr	y	A	64	T	0.0746	likely_benign
Q3MIX3	ADCK5_HUMAN	ADCK5	ENST00000308860.11	p.Ala64Val	y	A	64	V	0.0621	likely_benign
Q3MIX3	ADCK5_HUMAN	ADCK5	ENST00000308860.11	p.Ala64Trp		A	64	W	0.3804	ambiguous
Q3MIX3	ADCK5_HUMAN	ADCK5	ENST00000308860.11	p.Ala64Tyr		A	64	Y	0.3229	likely_benign
Q3MIX3	ADCK5_HUMAN	ADCK5	ENST00000308860.11	p.Arg65Ala		R	65	A	0.2106	likely_benign
Q3MIX3	ADCK5_HUMAN	ADCK5	ENST00000308860.11	p.Arg65Cys	y	R	65	C	0.1114	likely_benign
Q3MIX3	ADCK5_HUMAN	ADCK5	ENST00000308860.11	p.Arg65Asp		R	65	D	0.4163	ambiguous
Q3MIX3	ADCK5_HUMAN	ADCK5	ENST00000308860.11	p.Arg65Glu		R	65	E	0.2471	likely_benign
Q3MIX3	ADCK5_HUMAN	ADCK5	ENST00000308860.11	p.Arg65Phe		R	65	F	0.2868	likely_benign
Q3MIX3	ADCK5_HUMAN	ADCK5	ENST00000308860.11	p.Arg65Gly	y	R	65	G	0.0902	likely_benign
Q3MIX3	ADCK5_HUMAN	ADCK5	ENST00000308860.11	p.Arg65His	y	R	65	H	0.0929	likely_benign
Q3MIX3	ADCK5_HUMAN	ADCK5	ENST00000308860.11	p.Arg65Ile		R	65	I	0.2562	likely_benign
Q3MIX3	ADCK5_HUMAN	ADCK5	ENST00000308860.11	p.Arg65Lys		R	65	K	0.136	likely_benign
Q3MIX3	ADCK5_HUMAN	ADCK5	ENST00000308860.11	p.Arg65Leu	y	R	65	L	0.1702	likely_benign
Q3MIX3	ADCK5_HUMAN	ADCK5	ENST00000308860.11	p.Arg65Met		R	65	M	0.3039	likely_benign
Q3MIX3	ADCK5_HUMAN	ADCK5	ENST00000308860.11	p.Arg65Asn		R	65	N	0.3377	likely_benign
Q3MIX3	ADCK5_HUMAN	ADCK5	ENST00000308860.11	p.Arg65Pro	y	R	65	P	0.3495	ambiguous
Q3MIX3	ADCK5_HUMAN	ADCK5	ENST00000308860.11	p.Arg65Gln		R	65	Q	0.0881	likely_benign
Q3MIX3	ADCK5_HUMAN	ADCK5	ENST00000308860.11	p.Arg65Ser	y	R	65	S	0.1923	likely_benign
Q3MIX3	ADCK5_HUMAN	ADCK5	ENST00000308860.11	p.Arg65Thr		R	65	T	0.1803	likely_benign
Q3MIX3	ADCK5_HUMAN	ADCK5	ENST00000308860.11	p.Arg65Val		R	65	V	0.2678	likely_benign
Q3MIX3	ADCK5_HUMAN	ADCK5	ENST00000308860.11	p.Arg65Trp		R	65	W	0.0961	likely_benign
Q3MIX3	ADCK5_HUMAN	ADCK5	ENST00000308860.11	p.Arg65Tyr		R	65	Y	0.1855	likely_benign
Q3MIX3	ADCK5_HUMAN	ADCK5	ENST00000308860.11	p.Tyr66Ala		Y	66	A	0.4434	ambiguous
Q3MIX3	ADCK5_HUMAN	ADCK5	ENST00000308860.11	p.Tyr66Cys	y	Y	66	C	0.1861	likely_benign
Q3MIX3	ADCK5_HUMAN	ADCK5	ENST00000308860.11	p.Tyr66Asp	y	Y	66	D	0.5718	likely_pathogenic
Q3MIX3	ADCK5_HUMAN	ADCK5	ENST00000308860.11	p.Tyr66Glu		Y	66	E	0.7697	likely_pathogenic
Q3MIX3	ADCK5_HUMAN	ADCK5	ENST00000308860.11	p.Tyr66Phe	y	Y	66	F	0.1196	likely_benign
Q3MIX3	ADCK5_HUMAN	ADCK5	ENST00000308860.11	p.Tyr66Gly		Y	66	G	0.3898	ambiguous
Q3MIX3	ADCK5_HUMAN	ADCK5	ENST00000308860.11	p.Tyr66His	y	Y	66	H	0.3562	ambiguous
Q3MIX3	ADCK5_HUMAN	ADCK5	ENST00000308860.11	p.Tyr66Ile		Y	66	I	0.5134	ambiguous
Q3MIX3	ADCK5_HUMAN	ADCK5	ENST00000308860.11	p.Tyr66Lys		Y	66	K	0.8177	likely_pathogenic
Q3MIX3	ADCK5_HUMAN	ADCK5	ENST00000308860.11	p.Tyr66Leu		Y	66	L	0.3691	ambiguous
Q3MIX3	ADCK5_HUMAN	ADCK5	ENST00000308860.11	p.Tyr66Met		Y	66	M	0.6037	likely_pathogenic
Q3MIX3	ADCK5_HUMAN	ADCK5	ENST00000308860.11	p.Tyr66Asn	y	Y	66	N	0.4426	ambiguous
Q3MIX3	ADCK5_HUMAN	ADCK5	ENST00000308860.11	p.Tyr66Pro		Y	66	P	0.8547	likely_pathogenic
Q3MIX3	ADCK5_HUMAN	ADCK5	ENST00000308860.11	p.Tyr66Gln		Y	66	Q	0.6909	likely_pathogenic
Q3MIX3	ADCK5_HUMAN	ADCK5	ENST00000308860.11	p.Tyr66Arg		Y	66	R	0.6255	likely_pathogenic
Q3MIX3	ADCK5_HUMAN	ADCK5	ENST00000308860.11	p.Tyr66Ser	y	Y	66	S	0.3104	likely_benign
Q3MIX3	ADCK5_HUMAN	ADCK5	ENST00000308860.11	p.Tyr66Thr		Y	66	T	0.5265	ambiguous
Q3MIX3	ADCK5_HUMAN	ADCK5	ENST00000308860.11	p.Tyr66Val		Y	66	V	0.3442	ambiguous
Q3MIX3	ADCK5_HUMAN	ADCK5	ENST00000308860.11	p.Tyr66Trp		Y	66	W	0.3477	ambiguous
Q3MIX3	ADCK5_HUMAN	ADCK5	ENST00000308860.11	p.Val67Ala	y	V	67	A	0.0762	likely_benign
Q3MIX3	ADCK5_HUMAN	ADCK5	ENST00000308860.11	p.Val67Cys		V	67	C	0.2966	likely_benign
Q3MIX3	ADCK5_HUMAN	ADCK5	ENST00000308860.11	p.Val67Asp	y	V	67	D	0.3371	likely_benign
Q3MIX3	ADCK5_HUMAN	ADCK5	ENST00000308860.11	p.Val67Glu		V	67	E	0.2772	likely_benign
Q3MIX3	ADCK5_HUMAN	ADCK5	ENST00000308860.11	p.Val67Phe	y	V	67	F	0.0531	likely_benign
Q3MIX3	ADCK5_HUMAN	ADCK5	ENST00000308860.11	p.Val67Gly	y	V	67	G	0.0763	likely_benign
Q3MIX3	ADCK5_HUMAN	ADCK5	ENST00000308860.11	p.Val67His		V	67	H	0.3058	likely_benign
Q3MIX3	ADCK5_HUMAN	ADCK5	ENST00000308860.11	p.Val67Ile	y	V	67	I	0.0854	likely_benign
Q3MIX3	ADCK5_HUMAN	ADCK5	ENST00000308860.11	p.Val67Lys		V	67	K	0.2875	likely_benign
Q3MIX3	ADCK5_HUMAN	ADCK5	ENST00000308860.11	p.Val67Leu	y	V	67	L	0.0808	likely_benign
Q3MIX3	ADCK5_HUMAN	ADCK5	ENST00000308860.11	p.Val67Met		V	67	M	0.101	likely_benign
Q3MIX3	ADCK5_HUMAN	ADCK5	ENST00000308860.11	p.Val67Asn		V	67	N	0.2458	likely_benign
Q3MIX3	ADCK5_HUMAN	ADCK5	ENST00000308860.11	p.Val67Pro		V	67	P	0.4258	ambiguous
Q3MIX3	ADCK5_HUMAN	ADCK5	ENST00000308860.11	p.Val67Gln		V	67	Q	0.227	likely_benign
Q3MIX3	ADCK5_HUMAN	ADCK5	ENST00000308860.11	p.Val67Arg		V	67	R	0.1879	likely_benign
Q3MIX3	ADCK5_HUMAN	ADCK5	ENST00000308860.11	p.Val67Ser		V	67	S	0.1157	likely_benign
Q3MIX3	ADCK5_HUMAN	ADCK5	ENST00000308860.11	p.Val67Thr		V	67	T	0.1258	likely_benign
Q3MIX3	ADCK5_HUMAN	ADCK5	ENST00000308860.11	p.Val67Trp		V	67	W	0.2736	likely_benign
Q3MIX3	ADCK5_HUMAN	ADCK5	ENST00000308860.11	p.Val67Tyr		V	67	Y	0.2326	likely_benign
Q3MIX3	ADCK5_HUMAN	ADCK5	ENST00000308860.11	p.Met68Ala		M	68	A	0.095	likely_benign
Q3MIX3	ADCK5_HUMAN	ADCK5	ENST00000308860.11	p.Met68Cys		M	68	C	0.4384	ambiguous
Q3MIX3	ADCK5_HUMAN	ADCK5	ENST00000308860.11	p.Met68Asp		M	68	D	0.5188	ambiguous
Q3MIX3	ADCK5_HUMAN	ADCK5	ENST00000308860.11	p.Met68Glu		M	68	E	0.246	likely_benign
Q3MIX3	ADCK5_HUMAN	ADCK5	ENST00000308860.11	p.Met68Phe		M	68	F	0.1774	likely_benign
Q3MIX3	ADCK5_HUMAN	ADCK5	ENST00000308860.11	p.Met68Gly		M	68	G	0.1752	likely_benign
Q3MIX3	ADCK5_HUMAN	ADCK5	ENST00000308860.11	p.Met68His		M	68	H	0.2778	likely_benign
Q3MIX3	ADCK5_HUMAN	ADCK5	ENST00000308860.11	p.Met68Ile	y	M	68	I	0.1691	likely_benign
Q3MIX3	ADCK5_HUMAN	ADCK5	ENST00000308860.11	p.Met68Lys	y	M	68	K	0.105	likely_benign
Q3MIX3	ADCK5_HUMAN	ADCK5	ENST00000308860.11	p.Met68Leu	y	M	68	L	0.0832	likely_benign
Q3MIX3	ADCK5_HUMAN	ADCK5	ENST00000308860.11	p.Met68Asn		M	68	N	0.299	likely_benign
Q3MIX3	ADCK5_HUMAN	ADCK5	ENST00000308860.11	p.Met68Pro		M	68	P	0.3333	likely_benign
Q3MIX3	ADCK5_HUMAN	ADCK5	ENST00000308860.11	p.Met68Gln		M	68	Q	0.14	likely_benign
Q3MIX3	ADCK5_HUMAN	ADCK5	ENST00000308860.11	p.Met68Arg	y	M	68	R	0.0855	likely_benign
Q3MIX3	ADCK5_HUMAN	ADCK5	ENST00000308860.11	p.Met68Ser		M	68	S	0.1378	likely_benign
Q3MIX3	ADCK5_HUMAN	ADCK5	ENST00000308860.11	p.Met68Thr	y	M	68	T	0.052	likely_benign
Q3MIX3	ADCK5_HUMAN	ADCK5	ENST00000308860.11	p.Met68Val	y	M	68	V	0.0654	likely_benign
Q3MIX3	ADCK5_HUMAN	ADCK5	ENST00000308860.11	p.Met68Trp		M	68	W	0.2722	likely_benign
Q3MIX3	ADCK5_HUMAN	ADCK5	ENST00000308860.11	p.Met68Tyr		M	68	Y	0.3893	ambiguous
Q3MIX3	ADCK5_HUMAN	ADCK5	ENST00000308860.11	p.Ala69Cys		A	69	C	0.5179	ambiguous
Q3MIX3	ADCK5_HUMAN	ADCK5	ENST00000308860.11	p.Ala69Asp		A	69	D	0.2833	likely_benign
Q3MIX3	ADCK5_HUMAN	ADCK5	ENST00000308860.11	p.Ala69Glu	y	A	69	E	0.2461	likely_benign
Q3MIX3	ADCK5_HUMAN	ADCK5	ENST00000308860.11	p.Ala69Phe		A	69	F	0.4058	ambiguous
Q3MIX3	ADCK5_HUMAN	ADCK5	ENST00000308860.11	p.Ala69Gly	y	A	69	G	0.0985	likely_benign
Q3MIX3	ADCK5_HUMAN	ADCK5	ENST00000308860.11	p.Ala69His		A	69	H	0.5227	ambiguous
Q3MIX3	ADCK5_HUMAN	ADCK5	ENST00000308860.11	p.Ala69Ile		A	69	I	0.4017	ambiguous
Q3MIX3	ADCK5_HUMAN	ADCK5	ENST00000308860.11	p.Ala69Lys		A	69	K	0.4801	ambiguous
Q3MIX3	ADCK5_HUMAN	ADCK5	ENST00000308860.11	p.Ala69Leu		A	69	L	0.2168	likely_benign
Q3MIX3	ADCK5_HUMAN	ADCK5	ENST00000308860.11	p.Ala69Met		A	69	M	0.2836	likely_benign
Q3MIX3	ADCK5_HUMAN	ADCK5	ENST00000308860.11	p.Ala69Asn		A	69	N	0.3496	ambiguous
Q3MIX3	ADCK5_HUMAN	ADCK5	ENST00000308860.11	p.Ala69Pro	y	A	69	P	0.3965	ambiguous
Q3MIX3	ADCK5_HUMAN	ADCK5	ENST00000308860.11	p.Ala69Gln		A	69	Q	0.3691	ambiguous
Q3MIX3	ADCK5_HUMAN	ADCK5	ENST00000308860.11	p.Ala69Arg		A	69	R	0.3819	ambiguous
Q3MIX3	ADCK5_HUMAN	ADCK5	ENST00000308860.11	p.Ala69Ser	y	A	69	S	0.1032	likely_benign
Q3MIX3	ADCK5_HUMAN	ADCK5	ENST00000308860.11	p.Ala69Thr	y	A	69	T	0.1112	likely_benign
Q3MIX3	ADCK5_HUMAN	ADCK5	ENST00000308860.11	p.Ala69Val	y	A	69	V	0.1452	likely_benign
Q3MIX3	ADCK5_HUMAN	ADCK5	ENST00000308860.11	p.Ala69Trp		A	69	W	0.6175	likely_pathogenic
Q3MIX3	ADCK5_HUMAN	ADCK5	ENST00000308860.11	p.Ala69Tyr		A	69	Y	0.5426	ambiguous
Q3MIX3	ADCK5_HUMAN	ADCK5	ENST00000308860.11	p.Glu70Ala	y	E	70	A	0.0997	likely_benign
Q3MIX3	ADCK5_HUMAN	ADCK5	ENST00000308860.11	p.Glu70Cys		E	70	C	0.6591	likely_pathogenic
Q3MIX3	ADCK5_HUMAN	ADCK5	ENST00000308860.11	p.Glu70Asp	y	E	70	D	0.0859	likely_benign
Q3MIX3	ADCK5_HUMAN	ADCK5	ENST00000308860.11	p.Glu70Phe		E	70	F	0.6447	likely_pathogenic
Q3MIX3	ADCK5_HUMAN	ADCK5	ENST00000308860.11	p.Glu70Gly	y	E	70	G	0.0684	likely_benign
Q3MIX3	ADCK5_HUMAN	ADCK5	ENST00000308860.11	p.Glu70His		E	70	H	0.2613	likely_benign
Q3MIX3	ADCK5_HUMAN	ADCK5	ENST00000308860.11	p.Glu70Ile		E	70	I	0.4384	ambiguous
Q3MIX3	ADCK5_HUMAN	ADCK5	ENST00000308860.11	p.Glu70Lys	y	E	70	K	0.0957	likely_benign
Q3MIX3	ADCK5_HUMAN	ADCK5	ENST00000308860.11	p.Glu70Leu		E	70	L	0.3207	likely_benign
Q3MIX3	ADCK5_HUMAN	ADCK5	ENST00000308860.11	p.Glu70Met		E	70	M	0.4222	ambiguous
Q3MIX3	ADCK5_HUMAN	ADCK5	ENST00000308860.11	p.Glu70Asn		E	70	N	0.1831	likely_benign
Q3MIX3	ADCK5_HUMAN	ADCK5	ENST00000308860.11	p.Glu70Pro		E	70	P	0.1737	likely_benign
Q3MIX3	ADCK5_HUMAN	ADCK5	ENST00000308860.11	p.Glu70Gln	y	E	70	Q	0.1007	likely_benign
Q3MIX3	ADCK5_HUMAN	ADCK5	ENST00000308860.11	p.Glu70Arg		E	70	R	0.13	likely_benign
Q3MIX3	ADCK5_HUMAN	ADCK5	ENST00000308860.11	p.Glu70Ser		E	70	S	0.1293	likely_benign
Q3MIX3	ADCK5_HUMAN	ADCK5	ENST00000308860.11	p.Glu70Thr		E	70	T	0.157	likely_benign
Q3MIX3	ADCK5_HUMAN	ADCK5	ENST00000308860.11	p.Glu70Val	y	E	70	V	0.2092	likely_benign
Q3MIX3	ADCK5_HUMAN	ADCK5	ENST00000308860.11	p.Glu70Trp		E	70	W	0.6587	likely_pathogenic
Q3MIX3	ADCK5_HUMAN	ADCK5	ENST00000308860.11	p.Glu70Tyr		E	70	Y	0.4829	ambiguous
Q3MIX3	ADCK5_HUMAN	ADCK5	ENST00000308860.11	p.Ala71Cys		A	71	C	0.3442	ambiguous
Q3MIX3	ADCK5_HUMAN	ADCK5	ENST00000308860.11	p.Ala71Asp		A	71	D	0.0986	likely_benign
Q3MIX3	ADCK5_HUMAN	ADCK5	ENST00000308860.11	p.Ala71Glu	y	A	71	E	0.0912	likely_benign
Q3MIX3	ADCK5_HUMAN	ADCK5	ENST00000308860.11	p.Ala71Phe		A	71	F	0.2017	likely_benign
Q3MIX3	ADCK5_HUMAN	ADCK5	ENST00000308860.11	p.Ala71Gly	y	A	71	G	0.0792	likely_benign
Q3MIX3	ADCK5_HUMAN	ADCK5	ENST00000308860.11	p.Ala71His		A	71	H	0.1923	likely_benign
Q3MIX3	ADCK5_HUMAN	ADCK5	ENST00000308860.11	p.Ala71Ile		A	71	I	0.1687	likely_benign
Q3MIX3	ADCK5_HUMAN	ADCK5	ENST00000308860.11	p.Ala71Lys		A	71	K	0.1425	likely_benign
Q3MIX3	ADCK5_HUMAN	ADCK5	ENST00000308860.11	p.Ala71Leu		A	71	L	0.1279	likely_benign
Q3MIX3	ADCK5_HUMAN	ADCK5	ENST00000308860.11	p.Ala71Met		A	71	M	0.1633	likely_benign
Q3MIX3	ADCK5_HUMAN	ADCK5	ENST00000308860.11	p.Ala71Asn		A	71	N	0.128	likely_benign
Q3MIX3	ADCK5_HUMAN	ADCK5	ENST00000308860.11	p.Ala71Pro	y	A	71	P	0.0583	likely_benign
Q3MIX3	ADCK5_HUMAN	ADCK5	ENST00000308860.11	p.Ala71Gln		A	71	Q	0.1195	likely_benign
Q3MIX3	ADCK5_HUMAN	ADCK5	ENST00000308860.11	p.Ala71Arg		A	71	R	0.1201	likely_benign
Q3MIX3	ADCK5_HUMAN	ADCK5	ENST00000308860.11	p.Ala71Ser	y	A	71	S	0.0757	likely_benign
Q3MIX3	ADCK5_HUMAN	ADCK5	ENST00000308860.11	p.Ala71Thr	y	A	71	T	0.0691	likely_benign
Q3MIX3	ADCK5_HUMAN	ADCK5	ENST00000308860.11	p.Ala71Val	y	A	71	V	0.0843	likely_benign
Q3MIX3	ADCK5_HUMAN	ADCK5	ENST00000308860.11	p.Ala71Trp		A	71	W	0.3339	likely_benign
Q3MIX3	ADCK5_HUMAN	ADCK5	ENST00000308860.11	p.Ala71Tyr		A	71	Y	0.2501	likely_benign
Q3MIX3	ADCK5_HUMAN	ADCK5	ENST00000308860.11	p.Arg72Ala		R	72	A	0.1336	likely_benign
Q3MIX3	ADCK5_HUMAN	ADCK5	ENST00000308860.11	p.Arg72Cys		R	72	C	0.1366	likely_benign
Q3MIX3	ADCK5_HUMAN	ADCK5	ENST00000308860.11	p.Arg72Asp		R	72	D	0.2446	likely_benign
Q3MIX3	ADCK5_HUMAN	ADCK5	ENST00000308860.11	p.Arg72Glu		R	72	E	0.124	likely_benign
Q3MIX3	ADCK5_HUMAN	ADCK5	ENST00000308860.11	p.Arg72Phe		R	72	F	0.37	ambiguous
Q3MIX3	ADCK5_HUMAN	ADCK5	ENST00000308860.11	p.Arg72Gly	y	R	72	G	0.0755	likely_benign
Q3MIX3	ADCK5_HUMAN	ADCK5	ENST00000308860.11	p.Arg72His		R	72	H	0.0956	likely_benign
Q3MIX3	ADCK5_HUMAN	ADCK5	ENST00000308860.11	p.Arg72Ile		R	72	I	0.2186	likely_benign
Q3MIX3	ADCK5_HUMAN	ADCK5	ENST00000308860.11	p.Arg72Lys		R	72	K	0.09	likely_benign
Q3MIX3	ADCK5_HUMAN	ADCK5	ENST00000308860.11	p.Arg72Leu	y	R	72	L	0.1424	likely_benign
Q3MIX3	ADCK5_HUMAN	ADCK5	ENST00000308860.11	p.Arg72Met		R	72	M	0.2165	likely_benign
Q3MIX3	ADCK5_HUMAN	ADCK5	ENST00000308860.11	p.Arg72Asn		R	72	N	0.2713	likely_benign
Q3MIX3	ADCK5_HUMAN	ADCK5	ENST00000308860.11	p.Arg72Pro	y	R	72	P	0.1147	likely_benign
Q3MIX3	ADCK5_HUMAN	ADCK5	ENST00000308860.11	p.Arg72Gln	y	R	72	Q	0.0678	likely_benign
Q3MIX3	ADCK5_HUMAN	ADCK5	ENST00000308860.11	p.Arg72Ser		R	72	S	0.165	likely_benign
Q3MIX3	ADCK5_HUMAN	ADCK5	ENST00000308860.11	p.Arg72Thr		R	72	T	0.1151	likely_benign
Q3MIX3	ADCK5_HUMAN	ADCK5	ENST00000308860.11	p.Arg72Val		R	72	V	0.2011	likely_benign
Q3MIX3	ADCK5_HUMAN	ADCK5	ENST00000308860.11	p.Arg72Trp	y	R	72	W	0.0997	likely_benign
Q3MIX3	ADCK5_HUMAN	ADCK5	ENST00000308860.11	p.Arg72Tyr		R	72	Y	0.2543	likely_benign
Q3MIX3	ADCK5_HUMAN	ADCK5	ENST00000308860.11	p.Glu73Ala	y	E	73	A	0.1724	likely_benign
Q3MIX3	ADCK5_HUMAN	ADCK5	ENST00000308860.11	p.Glu73Cys		E	73	C	0.8042	likely_pathogenic
Q3MIX3	ADCK5_HUMAN	ADCK5	ENST00000308860.11	p.Glu73Asp	y	E	73	D	0.1456	likely_benign
Q3MIX3	ADCK5_HUMAN	ADCK5	ENST00000308860.11	p.Glu73Phe		E	73	F	0.7488	likely_pathogenic
Q3MIX3	ADCK5_HUMAN	ADCK5	ENST00000308860.11	p.Glu73Gly	y	E	73	G	0.1163	likely_benign
Q3MIX3	ADCK5_HUMAN	ADCK5	ENST00000308860.11	p.Glu73His		E	73	H	0.4064	ambiguous
Q3MIX3	ADCK5_HUMAN	ADCK5	ENST00000308860.11	p.Glu73Ile		E	73	I	0.4912	ambiguous
Q3MIX3	ADCK5_HUMAN	ADCK5	ENST00000308860.11	p.Glu73Lys	y	E	73	K	0.1594	likely_benign
Q3MIX3	ADCK5_HUMAN	ADCK5	ENST00000308860.11	p.Glu73Leu		E	73	L	0.4058	ambiguous
Q3MIX3	ADCK5_HUMAN	ADCK5	ENST00000308860.11	p.Glu73Met		E	73	M	0.5326	ambiguous
Q3MIX3	ADCK5_HUMAN	ADCK5	ENST00000308860.11	p.Glu73Asn		E	73	N	0.3253	likely_benign
Q3MIX3	ADCK5_HUMAN	ADCK5	ENST00000308860.11	p.Glu73Pro		E	73	P	0.4759	ambiguous
Q3MIX3	ADCK5_HUMAN	ADCK5	ENST00000308860.11	p.Glu73Gln	y	E	73	Q	0.1144	likely_benign
Q3MIX3	ADCK5_HUMAN	ADCK5	ENST00000308860.11	p.Glu73Arg		E	73	R	0.2053	likely_benign
Q3MIX3	ADCK5_HUMAN	ADCK5	ENST00000308860.11	p.Glu73Ser		E	73	S	0.2341	likely_benign
Q3MIX3	ADCK5_HUMAN	ADCK5	ENST00000308860.11	p.Glu73Thr		E	73	T	0.2669	likely_benign
Q3MIX3	ADCK5_HUMAN	ADCK5	ENST00000308860.11	p.Glu73Val	y	E	73	V	0.2589	likely_benign
Q3MIX3	ADCK5_HUMAN	ADCK5	ENST00000308860.11	p.Glu73Trp		E	73	W	0.7132	likely_pathogenic
Q3MIX3	ADCK5_HUMAN	ADCK5	ENST00000308860.11	p.Glu73Tyr		E	73	Y	0.5725	likely_pathogenic
Q3MIX3	ADCK5_HUMAN	ADCK5	ENST00000308860.11	p.Lys74Ala		K	74	A	0.3874	ambiguous
Q3MIX3	ADCK5_HUMAN	ADCK5	ENST00000308860.11	p.Lys74Cys		K	74	C	0.7053	likely_pathogenic
Q3MIX3	ADCK5_HUMAN	ADCK5	ENST00000308860.11	p.Lys74Asp		K	74	D	0.7093	likely_pathogenic
Q3MIX3	ADCK5_HUMAN	ADCK5	ENST00000308860.11	p.Lys74Glu	y	K	74	E	0.1898	likely_benign
Q3MIX3	ADCK5_HUMAN	ADCK5	ENST00000308860.11	p.Lys74Phe		K	74	F	0.8285	likely_pathogenic
Q3MIX3	ADCK5_HUMAN	ADCK5	ENST00000308860.11	p.Lys74Gly		K	74	G	0.3519	ambiguous
Q3MIX3	ADCK5_HUMAN	ADCK5	ENST00000308860.11	p.Lys74His		K	74	H	0.4202	ambiguous
Q3MIX3	ADCK5_HUMAN	ADCK5	ENST00000308860.11	p.Lys74Ile		K	74	I	0.4133	ambiguous
Q3MIX3	ADCK5_HUMAN	ADCK5	ENST00000308860.11	p.Lys74Leu		K	74	L	0.3847	ambiguous
Q3MIX3	ADCK5_HUMAN	ADCK5	ENST00000308860.11	p.Lys74Met	y	K	74	M	0.2766	likely_benign
Q3MIX3	ADCK5_HUMAN	ADCK5	ENST00000308860.11	p.Lys74Asn	y	K	74	N	0.5265	ambiguous
Q3MIX3	ADCK5_HUMAN	ADCK5	ENST00000308860.11	p.Lys74Pro		K	74	P	0.662	likely_pathogenic
Q3MIX3	ADCK5_HUMAN	ADCK5	ENST00000308860.11	p.Lys74Gln	y	K	74	Q	0.125	likely_benign
Q3MIX3	ADCK5_HUMAN	ADCK5	ENST00000308860.11	p.Lys74Arg	y	K	74	R	0.0668	likely_benign
Q3MIX3	ADCK5_HUMAN	ADCK5	ENST00000308860.11	p.Lys74Ser		K	74	S	0.4896	ambiguous
Q3MIX3	ADCK5_HUMAN	ADCK5	ENST00000308860.11	p.Lys74Thr	y	K	74	T	0.2417	likely_benign
Q3MIX3	ADCK5_HUMAN	ADCK5	ENST00000308860.11	p.Lys74Val		K	74	V	0.3617	ambiguous
Q3MIX3	ADCK5_HUMAN	ADCK5	ENST00000308860.11	p.Lys74Trp		K	74	W	0.6153	likely_pathogenic
Q3MIX3	ADCK5_HUMAN	ADCK5	ENST00000308860.11	p.Lys74Tyr		K	74	Y	0.6572	likely_pathogenic
Q3MIX3	ADCK5_HUMAN	ADCK5	ENST00000308860.11	p.Arg75Ala		R	75	A	0.7847	likely_pathogenic
Q3MIX3	ADCK5_HUMAN	ADCK5	ENST00000308860.11	p.Arg75Cys		R	75	C	0.4393	ambiguous
Q3MIX3	ADCK5_HUMAN	ADCK5	ENST00000308860.11	p.Arg75Asp		R	75	D	0.8823	likely_pathogenic
Q3MIX3	ADCK5_HUMAN	ADCK5	ENST00000308860.11	p.Arg75Glu		R	75	E	0.5534	ambiguous
Q3MIX3	ADCK5_HUMAN	ADCK5	ENST00000308860.11	p.Arg75Phe		R	75	F	0.9069	likely_pathogenic
Q3MIX3	ADCK5_HUMAN	ADCK5	ENST00000308860.11	p.Arg75Gly	y	R	75	G	0.4841	ambiguous
Q3MIX3	ADCK5_HUMAN	ADCK5	ENST00000308860.11	p.Arg75His		R	75	H	0.2798	likely_benign
Q3MIX3	ADCK5_HUMAN	ADCK5	ENST00000308860.11	p.Arg75Ile		R	75	I	0.7479	likely_pathogenic
Q3MIX3	ADCK5_HUMAN	ADCK5	ENST00000308860.11	p.Arg75Lys	y	R	75	K	0.3442	ambiguous
Q3MIX3	ADCK5_HUMAN	ADCK5	ENST00000308860.11	p.Arg75Leu		R	75	L	0.5635	ambiguous
Q3MIX3	ADCK5_HUMAN	ADCK5	ENST00000308860.11	p.Arg75Met	y	R	75	M	0.7856	likely_pathogenic
Q3MIX3	ADCK5_HUMAN	ADCK5	ENST00000308860.11	p.Arg75Asn		R	75	N	0.8856	likely_pathogenic
Q3MIX3	ADCK5_HUMAN	ADCK5	ENST00000308860.11	p.Arg75Pro		R	75	P	0.7827	likely_pathogenic
Q3MIX3	ADCK5_HUMAN	ADCK5	ENST00000308860.11	p.Arg75Gln		R	75	Q	0.177	likely_benign
Q3MIX3	ADCK5_HUMAN	ADCK5	ENST00000308860.11	p.Arg75Ser	y	R	75	S	0.8483	likely_pathogenic
Q3MIX3	ADCK5_HUMAN	ADCK5	ENST00000308860.11	p.Arg75Thr	y	R	75	T	0.7443	likely_pathogenic
Q3MIX3	ADCK5_HUMAN	ADCK5	ENST00000308860.11	p.Arg75Val		R	75	V	0.7659	likely_pathogenic
Q3MIX3	ADCK5_HUMAN	ADCK5	ENST00000308860.11	p.Arg75Trp	y	R	75	W	0.3005	likely_benign
Q3MIX3	ADCK5_HUMAN	ADCK5	ENST00000308860.11	p.Arg75Tyr		R	75	Y	0.6828	likely_pathogenic
Q3MIX3	ADCK5_HUMAN	ADCK5	ENST00000308860.11	p.Arg76Ala		R	76	A	0.2124	likely_benign
Q3MIX3	ADCK5_HUMAN	ADCK5	ENST00000308860.11	p.Arg76Cys		R	76	C	0.1833	likely_benign
Q3MIX3	ADCK5_HUMAN	ADCK5	ENST00000308860.11	p.Arg76Asp		R	76	D	0.4194	ambiguous
Q3MIX3	ADCK5_HUMAN	ADCK5	ENST00000308860.11	p.Arg76Glu		R	76	E	0.1785	likely_benign
Q3MIX3	ADCK5_HUMAN	ADCK5	ENST00000308860.11	p.Arg76Phe		R	76	F	0.4125	ambiguous
Q3MIX3	ADCK5_HUMAN	ADCK5	ENST00000308860.11	p.Arg76Gly	y	R	76	G	0.1028	likely_benign
Q3MIX3	ADCK5_HUMAN	ADCK5	ENST00000308860.11	p.Arg76His		R	76	H	0.1039	likely_benign
Q3MIX3	ADCK5_HUMAN	ADCK5	ENST00000308860.11	p.Arg76Ile		R	76	I	0.2237	likely_benign
Q3MIX3	ADCK5_HUMAN	ADCK5	ENST00000308860.11	p.Arg76Lys	y	R	76	K	0.0794	likely_benign
Q3MIX3	ADCK5_HUMAN	ADCK5	ENST00000308860.11	p.Arg76Leu		R	76	L	0.1628	likely_benign
Q3MIX3	ADCK5_HUMAN	ADCK5	ENST00000308860.11	p.Arg76Met	y	R	76	M	0.2036	likely_benign
Q3MIX3	ADCK5_HUMAN	ADCK5	ENST00000308860.11	p.Arg76Asn		R	76	N	0.3569	ambiguous
Q3MIX3	ADCK5_HUMAN	ADCK5	ENST00000308860.11	p.Arg76Pro		R	76	P	0.4208	ambiguous
Q3MIX3	ADCK5_HUMAN	ADCK5	ENST00000308860.11	p.Arg76Gln		R	76	Q	0.0774	likely_benign
Q3MIX3	ADCK5_HUMAN	ADCK5	ENST00000308860.11	p.Arg76Ser	y	R	76	S	0.2444	likely_benign
Q3MIX3	ADCK5_HUMAN	ADCK5	ENST00000308860.11	p.Arg76Thr	y	R	76	T	0.1511	likely_benign
Q3MIX3	ADCK5_HUMAN	ADCK5	ENST00000308860.11	p.Arg76Val		R	76	V	0.244	likely_benign
Q3MIX3	ADCK5_HUMAN	ADCK5	ENST00000308860.11	p.Arg76Trp	y	R	76	W	0.1249	likely_benign
Q3MIX3	ADCK5_HUMAN	ADCK5	ENST00000308860.11	p.Arg76Tyr		R	76	Y	0.3071	likely_benign
Q3MIX3	ADCK5_HUMAN	ADCK5	ENST00000308860.11	p.Met77Ala		M	77	A	0.4486	ambiguous
Q3MIX3	ADCK5_HUMAN	ADCK5	ENST00000308860.11	p.Met77Cys		M	77	C	0.8085	likely_pathogenic
Q3MIX3	ADCK5_HUMAN	ADCK5	ENST00000308860.11	p.Met77Asp		M	77	D	0.9161	likely_pathogenic
Q3MIX3	ADCK5_HUMAN	ADCK5	ENST00000308860.11	p.Met77Glu		M	77	E	0.672	likely_pathogenic
Q3MIX3	ADCK5_HUMAN	ADCK5	ENST00000308860.11	p.Met77Phe		M	77	F	0.2875	likely_benign
Q3MIX3	ADCK5_HUMAN	ADCK5	ENST00000308860.11	p.Met77Gly		M	77	G	0.5936	likely_pathogenic
Q3MIX3	ADCK5_HUMAN	ADCK5	ENST00000308860.11	p.Met77His		M	77	H	0.6847	likely_pathogenic
Q3MIX3	ADCK5_HUMAN	ADCK5	ENST00000308860.11	p.Met77Ile	y	M	77	I	0.349	ambiguous
Q3MIX3	ADCK5_HUMAN	ADCK5	ENST00000308860.11	p.Met77Lys	y	M	77	K	0.3696	ambiguous
Q3MIX3	ADCK5_HUMAN	ADCK5	ENST00000308860.11	p.Met77Leu	y	M	77	L	0.0891	likely_benign
Q3MIX3	ADCK5_HUMAN	ADCK5	ENST00000308860.11	p.Met77Asn		M	77	N	0.706	likely_pathogenic
Q3MIX3	ADCK5_HUMAN	ADCK5	ENST00000308860.11	p.Met77Pro		M	77	P	0.8621	likely_pathogenic
Q3MIX3	ADCK5_HUMAN	ADCK5	ENST00000308860.11	p.Met77Gln		M	77	Q	0.3949	ambiguous
Q3MIX3	ADCK5_HUMAN	ADCK5	ENST00000308860.11	p.Met77Arg	y	M	77	R	0.3263	likely_benign
Q3MIX3	ADCK5_HUMAN	ADCK5	ENST00000308860.11	p.Met77Ser		M	77	S	0.5605	ambiguous
Q3MIX3	ADCK5_HUMAN	ADCK5	ENST00000308860.11	p.Met77Thr	y	M	77	T	0.3753	ambiguous
Q3MIX3	ADCK5_HUMAN	ADCK5	ENST00000308860.11	p.Met77Val	y	M	77	V	0.1385	likely_benign
Q3MIX3	ADCK5_HUMAN	ADCK5	ENST00000308860.11	p.Met77Trp		M	77	W	0.4006	ambiguous
Q3MIX3	ADCK5_HUMAN	ADCK5	ENST00000308860.11	p.Met77Tyr		M	77	Y	0.5829	likely_pathogenic
Q3MIX3	ADCK5_HUMAN	ADCK5	ENST00000308860.11	p.Arg78Ala		R	78	A	0.3333	likely_benign
Q3MIX3	ADCK5_HUMAN	ADCK5	ENST00000308860.11	p.Arg78Cys		R	78	C	0.1505	likely_benign
Q3MIX3	ADCK5_HUMAN	ADCK5	ENST00000308860.11	p.Arg78Asp		R	78	D	0.619	likely_pathogenic
Q3MIX3	ADCK5_HUMAN	ADCK5	ENST00000308860.11	p.Arg78Glu		R	78	E	0.3431	ambiguous
Q3MIX3	ADCK5_HUMAN	ADCK5	ENST00000308860.11	p.Arg78Phe		R	78	F	0.4133	ambiguous
Q3MIX3	ADCK5_HUMAN	ADCK5	ENST00000308860.11	p.Arg78Gly	y	R	78	G	0.1892	likely_benign
Q3MIX3	ADCK5_HUMAN	ADCK5	ENST00000308860.11	p.Arg78His		R	78	H	0.1079	likely_benign
Q3MIX3	ADCK5_HUMAN	ADCK5	ENST00000308860.11	p.Arg78Ile		R	78	I	0.2809	likely_benign
Q3MIX3	ADCK5_HUMAN	ADCK5	ENST00000308860.11	p.Arg78Lys		R	78	K	0.1358	likely_benign
Q3MIX3	ADCK5_HUMAN	ADCK5	ENST00000308860.11	p.Arg78Leu	y	R	78	L	0.1744	likely_benign
Q3MIX3	ADCK5_HUMAN	ADCK5	ENST00000308860.11	p.Arg78Met		R	78	M	0.317	likely_benign
Q3MIX3	ADCK5_HUMAN	ADCK5	ENST00000308860.11	p.Arg78Asn		R	78	N	0.5167	ambiguous
Q3MIX3	ADCK5_HUMAN	ADCK5	ENST00000308860.11	p.Arg78Pro	y	R	78	P	0.7194	likely_pathogenic
Q3MIX3	ADCK5_HUMAN	ADCK5	ENST00000308860.11	p.Arg78Gln	y	R	78	Q	0.0951	likely_benign
Q3MIX3	ADCK5_HUMAN	ADCK5	ENST00000308860.11	p.Arg78Ser		R	78	S	0.3885	ambiguous
Q3MIX3	ADCK5_HUMAN	ADCK5	ENST00000308860.11	p.Arg78Thr		R	78	T	0.275	likely_benign
Q3MIX3	ADCK5_HUMAN	ADCK5	ENST00000308860.11	p.Arg78Val		R	78	V	0.3007	likely_benign
Q3MIX3	ADCK5_HUMAN	ADCK5	ENST00000308860.11	p.Arg78Trp	y	R	78	W	0.1252	likely_benign
Q3MIX3	ADCK5_HUMAN	ADCK5	ENST00000308860.11	p.Arg78Tyr		R	78	Y	0.2859	likely_benign
Q3MIX3	ADCK5_HUMAN	ADCK5	ENST00000308860.11	p.Leu79Ala		L	79	A	0.2904	likely_benign
Q3MIX3	ADCK5_HUMAN	ADCK5	ENST00000308860.11	p.Leu79Cys		L	79	C	0.6013	likely_pathogenic
Q3MIX3	ADCK5_HUMAN	ADCK5	ENST00000308860.11	p.Leu79Asp		L	79	D	0.761	likely_pathogenic
Q3MIX3	ADCK5_HUMAN	ADCK5	ENST00000308860.11	p.Leu79Glu		L	79	E	0.4326	ambiguous
Q3MIX3	ADCK5_HUMAN	ADCK5	ENST00000308860.11	p.Leu79Phe	y	L	79	F	0.2248	likely_benign
Q3MIX3	ADCK5_HUMAN	ADCK5	ENST00000308860.11	p.Leu79Gly		L	79	G	0.4634	ambiguous
Q3MIX3	ADCK5_HUMAN	ADCK5	ENST00000308860.11	p.Leu79His	y	L	79	H	0.3185	likely_benign
Q3MIX3	ADCK5_HUMAN	ADCK5	ENST00000308860.11	p.Leu79Ile	y	L	79	I	0.1283	likely_benign
Q3MIX3	ADCK5_HUMAN	ADCK5	ENST00000308860.11	p.Leu79Lys		L	79	K	0.3558	ambiguous
Q3MIX3	ADCK5_HUMAN	ADCK5	ENST00000308860.11	p.Leu79Met		L	79	M	0.1499	likely_benign
Q3MIX3	ADCK5_HUMAN	ADCK5	ENST00000308860.11	p.Leu79Asn		L	79	N	0.5042	ambiguous
Q3MIX3	ADCK5_HUMAN	ADCK5	ENST00000308860.11	p.Leu79Pro	y	L	79	P	0.51	ambiguous
Q3MIX3	ADCK5_HUMAN	ADCK5	ENST00000308860.11	p.Leu79Gln		L	79	Q	0.2085	likely_benign
Q3MIX3	ADCK5_HUMAN	ADCK5	ENST00000308860.11	p.Leu79Arg	y	L	79	R	0.1842	likely_benign
Q3MIX3	ADCK5_HUMAN	ADCK5	ENST00000308860.11	p.Leu79Ser		L	79	S	0.3838	ambiguous
Q3MIX3	ADCK5_HUMAN	ADCK5	ENST00000308860.11	p.Leu79Thr		L	79	T	0.2976	likely_benign
Q3MIX3	ADCK5_HUMAN	ADCK5	ENST00000308860.11	p.Leu79Val	y	L	79	V	0.1043	likely_benign
Q3MIX3	ADCK5_HUMAN	ADCK5	ENST00000308860.11	p.Leu79Trp		L	79	W	0.243	likely_benign
Q3MIX3	ADCK5_HUMAN	ADCK5	ENST00000308860.11	p.Leu79Tyr		L	79	Y	0.5235	ambiguous
Q3MIX3	ADCK5_HUMAN	ADCK5	ENST00000308860.11	p.Val80Ala	y	V	80	A	0.0738	likely_benign
Q3MIX3	ADCK5_HUMAN	ADCK5	ENST00000308860.11	p.Val80Cys		V	80	C	0.5425	ambiguous
Q3MIX3	ADCK5_HUMAN	ADCK5	ENST00000308860.11	p.Val80Asp		V	80	D	0.3456	ambiguous
Q3MIX3	ADCK5_HUMAN	ADCK5	ENST00000308860.11	p.Val80Glu	y	V	80	E	0.2455	likely_benign
Q3MIX3	ADCK5_HUMAN	ADCK5	ENST00000308860.11	p.Val80Phe		V	80	F	0.0792	likely_benign
Q3MIX3	ADCK5_HUMAN	ADCK5	ENST00000308860.11	p.Val80Gly	y	V	80	G	0.1124	likely_benign
Q3MIX3	ADCK5_HUMAN	ADCK5	ENST00000308860.11	p.Val80His		V	80	H	0.3609	ambiguous
Q3MIX3	ADCK5_HUMAN	ADCK5	ENST00000308860.11	p.Val80Ile		V	80	I	0.0903	likely_benign
Q3MIX3	ADCK5_HUMAN	ADCK5	ENST00000308860.11	p.Val80Lys		V	80	K	0.2502	likely_benign
Q3MIX3	ADCK5_HUMAN	ADCK5	ENST00000308860.11	p.Val80Leu	y	V	80	L	0.0823	likely_benign
Q3MIX3	ADCK5_HUMAN	ADCK5	ENST00000308860.11	p.Val80Met	y	V	80	M	0.0892	likely_benign
Q3MIX3	ADCK5_HUMAN	ADCK5	ENST00000308860.11	p.Val80Asn		V	80	N	0.2945	likely_benign
Q3MIX3	ADCK5_HUMAN	ADCK5	ENST00000308860.11	p.Val80Pro		V	80	P	0.4473	ambiguous
Q3MIX3	ADCK5_HUMAN	ADCK5	ENST00000308860.11	p.Val80Gln		V	80	Q	0.2333	likely_benign
Q3MIX3	ADCK5_HUMAN	ADCK5	ENST00000308860.11	p.Val80Arg		V	80	R	0.1881	likely_benign
Q3MIX3	ADCK5_HUMAN	ADCK5	ENST00000308860.11	p.Val80Ser		V	80	S	0.1443	likely_benign
Q3MIX3	ADCK5_HUMAN	ADCK5	ENST00000308860.11	p.Val80Thr		V	80	T	0.1182	likely_benign
Q3MIX3	ADCK5_HUMAN	ADCK5	ENST00000308860.11	p.Val80Trp		V	80	W	0.3625	ambiguous
Q3MIX3	ADCK5_HUMAN	ADCK5	ENST00000308860.11	p.Val80Tyr		V	80	Y	0.3595	ambiguous
Q3MIX3	ADCK5_HUMAN	ADCK5	ENST00000308860.11	p.Val81Ala	y	V	81	A	0.0739	likely_benign
Q3MIX3	ADCK5_HUMAN	ADCK5	ENST00000308860.11	p.Val81Cys		V	81	C	0.4685	ambiguous
Q3MIX3	ADCK5_HUMAN	ADCK5	ENST00000308860.11	p.Val81Asp		V	81	D	0.5358	ambiguous
Q3MIX3	ADCK5_HUMAN	ADCK5	ENST00000308860.11	p.Val81Glu	y	V	81	E	0.4054	ambiguous
Q3MIX3	ADCK5_HUMAN	ADCK5	ENST00000308860.11	p.Val81Phe		V	81	F	0.0871	likely_benign
Q3MIX3	ADCK5_HUMAN	ADCK5	ENST00000308860.11	p.Val81Gly	y	V	81	G	0.1061	likely_benign
Q3MIX3	ADCK5_HUMAN	ADCK5	ENST00000308860.11	p.Val81His		V	81	H	0.5484	ambiguous
Q3MIX3	ADCK5_HUMAN	ADCK5	ENST00000308860.11	p.Val81Ile		V	81	I	0.0838	likely_benign
Q3MIX3	ADCK5_HUMAN	ADCK5	ENST00000308860.11	p.Val81Lys		V	81	K	0.4042	ambiguous
Q3MIX3	ADCK5_HUMAN	ADCK5	ENST00000308860.11	p.Val81Leu	y	V	81	L	0.1039	likely_benign
Q3MIX3	ADCK5_HUMAN	ADCK5	ENST00000308860.11	p.Val81Met	y	V	81	M	0.0964	likely_benign
Q3MIX3	ADCK5_HUMAN	ADCK5	ENST00000308860.11	p.Val81Asn		V	81	N	0.4345	ambiguous
Q3MIX3	ADCK5_HUMAN	ADCK5	ENST00000308860.11	p.Val81Pro		V	81	P	0.4766	ambiguous
Q3MIX3	ADCK5_HUMAN	ADCK5	ENST00000308860.11	p.Val81Gln		V	81	Q	0.375	ambiguous
Q3MIX3	ADCK5_HUMAN	ADCK5	ENST00000308860.11	p.Val81Arg		V	81	R	0.2951	likely_benign
Q3MIX3	ADCK5_HUMAN	ADCK5	ENST00000308860.11	p.Val81Ser		V	81	S	0.1806	likely_benign
Q3MIX3	ADCK5_HUMAN	ADCK5	ENST00000308860.11	p.Val81Thr		V	81	T	0.1229	likely_benign
Q3MIX3	ADCK5_HUMAN	ADCK5	ENST00000308860.11	p.Val81Trp		V	81	W	0.3427	ambiguous
Q3MIX3	ADCK5_HUMAN	ADCK5	ENST00000308860.11	p.Val81Tyr		V	81	Y	0.4108	ambiguous
Q3MIX3	ADCK5_HUMAN	ADCK5	ENST00000308860.11	p.Asp82Ala	y	D	82	A	0.1083	likely_benign
Q3MIX3	ADCK5_HUMAN	ADCK5	ENST00000308860.11	p.Asp82Cys		D	82	C	0.389	ambiguous
Q3MIX3	ADCK5_HUMAN	ADCK5	ENST00000308860.11	p.Asp82Glu	y	D	82	E	0.1248	likely_benign
Q3MIX3	ADCK5_HUMAN	ADCK5	ENST00000308860.11	p.Asp82Phe		D	82	F	0.4418	ambiguous
Q3MIX3	ADCK5_HUMAN	ADCK5	ENST00000308860.11	p.Asp82Gly	y	D	82	G	0.097	likely_benign
Q3MIX3	ADCK5_HUMAN	ADCK5	ENST00000308860.11	p.Asp82His	y	D	82	H	0.1602	likely_benign
Q3MIX3	ADCK5_HUMAN	ADCK5	ENST00000308860.11	p.Asp82Ile		D	82	I	0.3731	ambiguous
Q3MIX3	ADCK5_HUMAN	ADCK5	ENST00000308860.11	p.Asp82Lys		D	82	K	0.28	likely_benign
Q3MIX3	ADCK5_HUMAN	ADCK5	ENST00000308860.11	p.Asp82Leu		D	82	L	0.2933	likely_benign
Q3MIX3	ADCK5_HUMAN	ADCK5	ENST00000308860.11	p.Asp82Met		D	82	M	0.5671	likely_pathogenic
Q3MIX3	ADCK5_HUMAN	ADCK5	ENST00000308860.11	p.Asp82Asn	y	D	82	N	0.1133	likely_benign
Q3MIX3	ADCK5_HUMAN	ADCK5	ENST00000308860.11	p.Asp82Pro		D	82	P	0.635	likely_pathogenic
Q3MIX3	ADCK5_HUMAN	ADCK5	ENST00000308860.11	p.Asp82Gln		D	82	Q	0.2102	likely_benign
Q3MIX3	ADCK5_HUMAN	ADCK5	ENST00000308860.11	p.Asp82Arg		D	82	R	0.2236	likely_benign
Q3MIX3	ADCK5_HUMAN	ADCK5	ENST00000308860.11	p.Asp82Ser		D	82	S	0.1035	likely_benign
Q3MIX3	ADCK5_HUMAN	ADCK5	ENST00000308860.11	p.Asp82Thr		D	82	T	0.2086	likely_benign
Q3MIX3	ADCK5_HUMAN	ADCK5	ENST00000308860.11	p.Asp82Val	y	D	82	V	0.198	likely_benign
Q3MIX3	ADCK5_HUMAN	ADCK5	ENST00000308860.11	p.Asp82Trp		D	82	W	0.6367	likely_pathogenic
Q3MIX3	ADCK5_HUMAN	ADCK5	ENST00000308860.11	p.Asp82Tyr	y	D	82	Y	0.1581	likely_benign
Q3MIX3	ADCK5_HUMAN	ADCK5	ENST00000308860.11	p.Gly83Ala	y	G	83	A	0.2164	likely_benign
Q3MIX3	ADCK5_HUMAN	ADCK5	ENST00000308860.11	p.Gly83Cys	y	G	83	C	0.4344	ambiguous
Q3MIX3	ADCK5_HUMAN	ADCK5	ENST00000308860.11	p.Gly83Asp	y	G	83	D	0.7764	likely_pathogenic
Q3MIX3	ADCK5_HUMAN	ADCK5	ENST00000308860.11	p.Gly83Glu		G	83	E	0.7689	likely_pathogenic
Q3MIX3	ADCK5_HUMAN	ADCK5	ENST00000308860.11	p.Gly83Phe		G	83	F	0.8973	likely_pathogenic
Q3MIX3	ADCK5_HUMAN	ADCK5	ENST00000308860.11	p.Gly83His		G	83	H	0.8312	likely_pathogenic
Q3MIX3	ADCK5_HUMAN	ADCK5	ENST00000308860.11	p.Gly83Ile		G	83	I	0.6953	likely_pathogenic
Q3MIX3	ADCK5_HUMAN	ADCK5	ENST00000308860.11	p.Gly83Lys		G	83	K	0.8896	likely_pathogenic
Q3MIX3	ADCK5_HUMAN	ADCK5	ENST00000308860.11	p.Gly83Leu		G	83	L	0.8239	likely_pathogenic
Q3MIX3	ADCK5_HUMAN	ADCK5	ENST00000308860.11	p.Gly83Met		G	83	M	0.818	likely_pathogenic
Q3MIX3	ADCK5_HUMAN	ADCK5	ENST00000308860.11	p.Gly83Asn		G	83	N	0.7435	likely_pathogenic
Q3MIX3	ADCK5_HUMAN	ADCK5	ENST00000308860.11	p.Gly83Pro		G	83	P	0.9739	likely_pathogenic
Q3MIX3	ADCK5_HUMAN	ADCK5	ENST00000308860.11	p.Gly83Gln		G	83	Q	0.7696	likely_pathogenic
Q3MIX3	ADCK5_HUMAN	ADCK5	ENST00000308860.11	p.Gly83Arg	y	G	83	R	0.7026	likely_pathogenic
Q3MIX3	ADCK5_HUMAN	ADCK5	ENST00000308860.11	p.Gly83Ser	y	G	83	S	0.1364	likely_benign
Q3MIX3	ADCK5_HUMAN	ADCK5	ENST00000308860.11	p.Gly83Thr		G	83	T	0.3503	ambiguous
Q3MIX3	ADCK5_HUMAN	ADCK5	ENST00000308860.11	p.Gly83Val	y	G	83	V	0.5189	ambiguous
Q3MIX3	ADCK5_HUMAN	ADCK5	ENST00000308860.11	p.Gly83Trp		G	83	W	0.73	likely_pathogenic
Q3MIX3	ADCK5_HUMAN	ADCK5	ENST00000308860.11	p.Gly83Tyr		G	83	Y	0.8488	likely_pathogenic
Q3MIX3	ADCK5_HUMAN	ADCK5	ENST00000308860.11	p.Met84Ala		M	84	A	0.1411	likely_benign
Q3MIX3	ADCK5_HUMAN	ADCK5	ENST00000308860.11	p.Met84Cys		M	84	C	0.4291	ambiguous
Q3MIX3	ADCK5_HUMAN	ADCK5	ENST00000308860.11	p.Met84Asp		M	84	D	0.9111	likely_pathogenic
Q3MIX3	ADCK5_HUMAN	ADCK5	ENST00000308860.11	p.Met84Glu		M	84	E	0.7735	likely_pathogenic
Q3MIX3	ADCK5_HUMAN	ADCK5	ENST00000308860.11	p.Met84Phe		M	84	F	0.1311	likely_benign
Q3MIX3	ADCK5_HUMAN	ADCK5	ENST00000308860.11	p.Met84Gly		M	84	G	0.3183	likely_benign
Q3MIX3	ADCK5_HUMAN	ADCK5	ENST00000308860.11	p.Met84His		M	84	H	0.7514	likely_pathogenic
Q3MIX3	ADCK5_HUMAN	ADCK5	ENST00000308860.11	p.Met84Ile	y	M	84	I	0.0919	likely_benign
Q3MIX3	ADCK5_HUMAN	ADCK5	ENST00000308860.11	p.Met84Lys	y	M	84	K	0.6234	likely_pathogenic
Q3MIX3	ADCK5_HUMAN	ADCK5	ENST00000308860.11	p.Met84Leu	y	M	84	L	0.0832	likely_benign
Q3MIX3	ADCK5_HUMAN	ADCK5	ENST00000308860.11	p.Met84Asn		M	84	N	0.7102	likely_pathogenic
Q3MIX3	ADCK5_HUMAN	ADCK5	ENST00000308860.11	p.Met84Pro		M	84	P	0.6602	likely_pathogenic
Q3MIX3	ADCK5_HUMAN	ADCK5	ENST00000308860.11	p.Met84Gln		M	84	Q	0.6163	likely_pathogenic
Q3MIX3	ADCK5_HUMAN	ADCK5	ENST00000308860.11	p.Met84Arg	y	M	84	R	0.5211	ambiguous
Q3MIX3	ADCK5_HUMAN	ADCK5	ENST00000308860.11	p.Met84Ser		M	84	S	0.3456	ambiguous
Q3MIX3	ADCK5_HUMAN	ADCK5	ENST00000308860.11	p.Met84Thr	y	M	84	T	0.1471	likely_benign
Q3MIX3	ADCK5_HUMAN	ADCK5	ENST00000308860.11	p.Met84Val	y	M	84	V	0.0558	likely_benign
Q3MIX3	ADCK5_HUMAN	ADCK5	ENST00000308860.11	p.Met84Trp		M	84	W	0.4029	ambiguous
Q3MIX3	ADCK5_HUMAN	ADCK5	ENST00000308860.11	p.Met84Tyr		M	84	Y	0.544	ambiguous
Q3MIX3	ADCK5_HUMAN	ADCK5	ENST00000308860.11	p.Gly85Ala	y	G	85	A	0.1082	likely_benign
Q3MIX3	ADCK5_HUMAN	ADCK5	ENST00000308860.11	p.Gly85Cys		G	85	C	0.1776	likely_benign
Q3MIX3	ADCK5_HUMAN	ADCK5	ENST00000308860.11	p.Gly85Asp		G	85	D	0.3707	ambiguous
Q3MIX3	ADCK5_HUMAN	ADCK5	ENST00000308860.11	p.Gly85Glu	y	G	85	E	0.2079	likely_benign
Q3MIX3	ADCK5_HUMAN	ADCK5	ENST00000308860.11	p.Gly85Phe		G	85	F	0.3826	ambiguous
Q3MIX3	ADCK5_HUMAN	ADCK5	ENST00000308860.11	p.Gly85His		G	85	H	0.3547	ambiguous
Q3MIX3	ADCK5_HUMAN	ADCK5	ENST00000308860.11	p.Gly85Ile		G	85	I	0.1902	likely_benign
Q3MIX3	ADCK5_HUMAN	ADCK5	ENST00000308860.11	p.Gly85Lys		G	85	K	0.2843	likely_benign
Q3MIX3	ADCK5_HUMAN	ADCK5	ENST00000308860.11	p.Gly85Leu		G	85	L	0.2569	likely_benign
Q3MIX3	ADCK5_HUMAN	ADCK5	ENST00000308860.11	p.Gly85Met		G	85	M	0.3446	ambiguous
Q3MIX3	ADCK5_HUMAN	ADCK5	ENST00000308860.11	p.Gly85Asn		G	85	N	0.4194	ambiguous
Q3MIX3	ADCK5_HUMAN	ADCK5	ENST00000308860.11	p.Gly85Pro		G	85	P	0.8177	likely_pathogenic
Q3MIX3	ADCK5_HUMAN	ADCK5	ENST00000308860.11	p.Gly85Gln		G	85	Q	0.2502	likely_benign
Q3MIX3	ADCK5_HUMAN	ADCK5	ENST00000308860.11	p.Gly85Arg	y	G	85	R	0.1934	likely_benign
Q3MIX3	ADCK5_HUMAN	ADCK5	ENST00000308860.11	p.Gly85Ser		G	85	S	0.1245	likely_benign
Q3MIX3	ADCK5_HUMAN	ADCK5	ENST00000308860.11	p.Gly85Thr		G	85	T	0.17	likely_benign
Q3MIX3	ADCK5_HUMAN	ADCK5	ENST00000308860.11	p.Gly85Val	y	G	85	V	0.1137	likely_benign
Q3MIX3	ADCK5_HUMAN	ADCK5	ENST00000308860.11	p.Gly85Trp	y	G	85	W	0.1993	likely_benign
Q3MIX3	ADCK5_HUMAN	ADCK5	ENST00000308860.11	p.Gly85Tyr		G	85	Y	0.3	likely_benign
Q3MIX3	ADCK5_HUMAN	ADCK5	ENST00000308860.11	p.Arg86Ala		R	86	A	0.9661	likely_pathogenic
Q3MIX3	ADCK5_HUMAN	ADCK5	ENST00000308860.11	p.Arg86Cys	y	R	86	C	0.6412	likely_pathogenic
Q3MIX3	ADCK5_HUMAN	ADCK5	ENST00000308860.11	p.Arg86Asp		R	86	D	0.9847	likely_pathogenic
Q3MIX3	ADCK5_HUMAN	ADCK5	ENST00000308860.11	p.Arg86Glu		R	86	E	0.9425	likely_pathogenic
Q3MIX3	ADCK5_HUMAN	ADCK5	ENST00000308860.11	p.Arg86Phe		R	86	F	0.9829	likely_pathogenic
Q3MIX3	ADCK5_HUMAN	ADCK5	ENST00000308860.11	p.Arg86Gly	y	R	86	G	0.8994	likely_pathogenic
Q3MIX3	ADCK5_HUMAN	ADCK5	ENST00000308860.11	p.Arg86His	y	R	86	H	0.6864	likely_pathogenic
Q3MIX3	ADCK5_HUMAN	ADCK5	ENST00000308860.11	p.Arg86Ile		R	86	I	0.9319	likely_pathogenic
Q3MIX3	ADCK5_HUMAN	ADCK5	ENST00000308860.11	p.Arg86Lys		R	86	K	0.8671	likely_pathogenic
Q3MIX3	ADCK5_HUMAN	ADCK5	ENST00000308860.11	p.Arg86Leu	y	R	86	L	0.8782	likely_pathogenic
Q3MIX3	ADCK5_HUMAN	ADCK5	ENST00000308860.11	p.Arg86Met		R	86	M	0.9818	likely_pathogenic
Q3MIX3	ADCK5_HUMAN	ADCK5	ENST00000308860.11	p.Arg86Asn		R	86	N	0.9785	likely_pathogenic
Q3MIX3	ADCK5_HUMAN	ADCK5	ENST00000308860.11	p.Arg86Pro	y	R	86	P	0.9609	likely_pathogenic
Q3MIX3	ADCK5_HUMAN	ADCK5	ENST00000308860.11	p.Arg86Gln		R	86	Q	0.7011	likely_pathogenic
Q3MIX3	ADCK5_HUMAN	ADCK5	ENST00000308860.11	p.Arg86Ser	y	R	86	S	0.9652	likely_pathogenic
Q3MIX3	ADCK5_HUMAN	ADCK5	ENST00000308860.11	p.Arg86Thr		R	86	T	0.9698	likely_pathogenic
Q3MIX3	ADCK5_HUMAN	ADCK5	ENST00000308860.11	p.Arg86Val		R	86	V	0.9493	likely_pathogenic
Q3MIX3	ADCK5_HUMAN	ADCK5	ENST00000308860.11	p.Arg86Trp		R	86	W	0.6948	likely_pathogenic
Q3MIX3	ADCK5_HUMAN	ADCK5	ENST00000308860.11	p.Arg86Tyr		R	86	Y	0.9437	likely_pathogenic
Q3MIX3	ADCK5_HUMAN	ADCK5	ENST00000308860.11	p.Phe87Ala		F	87	A	0.605	likely_pathogenic
Q3MIX3	ADCK5_HUMAN	ADCK5	ENST00000308860.11	p.Phe87Cys	y	F	87	C	0.5778	likely_pathogenic
Q3MIX3	ADCK5_HUMAN	ADCK5	ENST00000308860.11	p.Phe87Asp		F	87	D	0.9904	likely_pathogenic
Q3MIX3	ADCK5_HUMAN	ADCK5	ENST00000308860.11	p.Phe87Glu		F	87	E	0.9877	likely_pathogenic
Q3MIX3	ADCK5_HUMAN	ADCK5	ENST00000308860.11	p.Phe87Gly		F	87	G	0.8551	likely_pathogenic
Q3MIX3	ADCK5_HUMAN	ADCK5	ENST00000308860.11	p.Phe87His		F	87	H	0.96	likely_pathogenic
Q3MIX3	ADCK5_HUMAN	ADCK5	ENST00000308860.11	p.Phe87Ile	y	F	87	I	0.4787	ambiguous
Q3MIX3	ADCK5_HUMAN	ADCK5	ENST00000308860.11	p.Phe87Lys		F	87	K	0.9894	likely_pathogenic
Q3MIX3	ADCK5_HUMAN	ADCK5	ENST00000308860.11	p.Phe87Leu	y	F	87	L	0.8821	likely_pathogenic
Q3MIX3	ADCK5_HUMAN	ADCK5	ENST00000308860.11	p.Phe87Met		F	87	M	0.6873	likely_pathogenic
Q3MIX3	ADCK5_HUMAN	ADCK5	ENST00000308860.11	p.Phe87Asn		F	87	N	0.9696	likely_pathogenic
Q3MIX3	ADCK5_HUMAN	ADCK5	ENST00000308860.11	p.Phe87Pro		F	87	P	0.9959	likely_pathogenic
Q3MIX3	ADCK5_HUMAN	ADCK5	ENST00000308860.11	p.Phe87Gln		F	87	Q	0.9724	likely_pathogenic
Q3MIX3	ADCK5_HUMAN	ADCK5	ENST00000308860.11	p.Phe87Arg		F	87	R	0.9648	likely_pathogenic
Q3MIX3	ADCK5_HUMAN	ADCK5	ENST00000308860.11	p.Phe87Ser	y	F	87	S	0.7272	likely_pathogenic
Q3MIX3	ADCK5_HUMAN	ADCK5	ENST00000308860.11	p.Phe87Thr		F	87	T	0.696	likely_pathogenic
Q3MIX3	ADCK5_HUMAN	ADCK5	ENST00000308860.11	p.Phe87Val	y	F	87	V	0.3643	ambiguous
Q3MIX3	ADCK5_HUMAN	ADCK5	ENST00000308860.11	p.Phe87Trp		F	87	W	0.7033	likely_pathogenic
Q3MIX3	ADCK5_HUMAN	ADCK5	ENST00000308860.11	p.Phe87Tyr	y	F	87	Y	0.5069	ambiguous
Q3MIX3	ADCK5_HUMAN	ADCK5	ENST00000308860.11	p.Gly88Ala	y	G	88	A	0.0756	likely_benign
Q3MIX3	ADCK5_HUMAN	ADCK5	ENST00000308860.11	p.Gly88Cys	y	G	88	C	0.091	likely_benign
Q3MIX3	ADCK5_HUMAN	ADCK5	ENST00000308860.11	p.Gly88Asp	y	G	88	D	0.6938	likely_pathogenic
Q3MIX3	ADCK5_HUMAN	ADCK5	ENST00000308860.11	p.Gly88Glu		G	88	E	0.596	likely_pathogenic
Q3MIX3	ADCK5_HUMAN	ADCK5	ENST00000308860.11	p.Gly88Phe		G	88	F	0.2111	likely_benign
Q3MIX3	ADCK5_HUMAN	ADCK5	ENST00000308860.11	p.Gly88His		G	88	H	0.489	ambiguous
Q3MIX3	ADCK5_HUMAN	ADCK5	ENST00000308860.11	p.Gly88Ile		G	88	I	0.1362	likely_benign
Q3MIX3	ADCK5_HUMAN	ADCK5	ENST00000308860.11	p.Gly88Lys		G	88	K	0.7058	likely_pathogenic
Q3MIX3	ADCK5_HUMAN	ADCK5	ENST00000308860.11	p.Gly88Leu		G	88	L	0.1645	likely_benign
Q3MIX3	ADCK5_HUMAN	ADCK5	ENST00000308860.11	p.Gly88Met		G	88	M	0.2511	likely_benign
Q3MIX3	ADCK5_HUMAN	ADCK5	ENST00000308860.11	p.Gly88Asn		G	88	N	0.5137	ambiguous
Q3MIX3	ADCK5_HUMAN	ADCK5	ENST00000308860.11	p.Gly88Pro		G	88	P	0.8764	likely_pathogenic
Q3MIX3	ADCK5_HUMAN	ADCK5	ENST00000308860.11	p.Gly88Gln		G	88	Q	0.508	ambiguous
Q3MIX3	ADCK5_HUMAN	ADCK5	ENST00000308860.11	p.Gly88Arg	y	G	88	R	0.4661	ambiguous
Q3MIX3	ADCK5_HUMAN	ADCK5	ENST00000308860.11	p.Gly88Ser	y	G	88	S	0.0787	likely_benign
Q3MIX3	ADCK5_HUMAN	ADCK5	ENST00000308860.11	p.Gly88Thr		G	88	T	0.0931	likely_benign
Q3MIX3	ADCK5_HUMAN	ADCK5	ENST00000308860.11	p.Gly88Val	y	G	88	V	0.0922	likely_benign
Q3MIX3	ADCK5_HUMAN	ADCK5	ENST00000308860.11	p.Gly88Trp		G	88	W	0.1948	likely_benign
Q3MIX3	ADCK5_HUMAN	ADCK5	ENST00000308860.11	p.Gly88Tyr		G	88	Y	0.2821	likely_benign
Q3MIX3	ADCK5_HUMAN	ADCK5	ENST00000308860.11	p.Arg89Ala		R	89	A	0.806	likely_pathogenic
Q3MIX3	ADCK5_HUMAN	ADCK5	ENST00000308860.11	p.Arg89Cys		R	89	C	0.2744	likely_benign
Q3MIX3	ADCK5_HUMAN	ADCK5	ENST00000308860.11	p.Arg89Asp		R	89	D	0.915	likely_pathogenic
Q3MIX3	ADCK5_HUMAN	ADCK5	ENST00000308860.11	p.Arg89Glu		R	89	E	0.7091	likely_pathogenic
Q3MIX3	ADCK5_HUMAN	ADCK5	ENST00000308860.11	p.Arg89Phe		R	89	F	0.8279	likely_pathogenic
Q3MIX3	ADCK5_HUMAN	ADCK5	ENST00000308860.11	p.Arg89Gly	y	R	89	G	0.6102	likely_pathogenic
Q3MIX3	ADCK5_HUMAN	ADCK5	ENST00000308860.11	p.Arg89His		R	89	H	0.2456	likely_benign
Q3MIX3	ADCK5_HUMAN	ADCK5	ENST00000308860.11	p.Arg89Ile		R	89	I	0.6611	likely_pathogenic
Q3MIX3	ADCK5_HUMAN	ADCK5	ENST00000308860.11	p.Arg89Lys	y	R	89	K	0.3768	ambiguous
Q3MIX3	ADCK5_HUMAN	ADCK5	ENST00000308860.11	p.Arg89Leu		R	89	L	0.5266	ambiguous
Q3MIX3	ADCK5_HUMAN	ADCK5	ENST00000308860.11	p.Arg89Met	y	R	89	M	0.7705	likely_pathogenic
Q3MIX3	ADCK5_HUMAN	ADCK5	ENST00000308860.11	p.Arg89Asn		R	89	N	0.8667	likely_pathogenic
Q3MIX3	ADCK5_HUMAN	ADCK5	ENST00000308860.11	p.Arg89Pro		R	89	P	0.9553	likely_pathogenic
Q3MIX3	ADCK5_HUMAN	ADCK5	ENST00000308860.11	p.Arg89Gln		R	89	Q	0.2071	likely_benign
Q3MIX3	ADCK5_HUMAN	ADCK5	ENST00000308860.11	p.Arg89Ser	y	R	89	S	0.8203	likely_pathogenic
Q3MIX3	ADCK5_HUMAN	ADCK5	ENST00000308860.11	p.Arg89Thr	y	R	89	T	0.7415	likely_pathogenic
Q3MIX3	ADCK5_HUMAN	ADCK5	ENST00000308860.11	p.Arg89Val		R	89	V	0.7083	likely_pathogenic
Q3MIX3	ADCK5_HUMAN	ADCK5	ENST00000308860.11	p.Arg89Trp	y	R	89	W	0.2798	likely_benign
Q3MIX3	ADCK5_HUMAN	ADCK5	ENST00000308860.11	p.Arg89Tyr		R	89	Y	0.6666	likely_pathogenic
Q3MIX3	ADCK5_HUMAN	ADCK5	ENST00000308860.11	p.Ser90Ala	y	S	90	A	0.2513	likely_benign
Q3MIX3	ADCK5_HUMAN	ADCK5	ENST00000308860.11	p.Ser90Cys	y	S	90	C	0.2317	likely_benign
Q3MIX3	ADCK5_HUMAN	ADCK5	ENST00000308860.11	p.Ser90Asp		S	90	D	0.9497	likely_pathogenic
Q3MIX3	ADCK5_HUMAN	ADCK5	ENST00000308860.11	p.Ser90Glu		S	90	E	0.9828	likely_pathogenic
Q3MIX3	ADCK5_HUMAN	ADCK5	ENST00000308860.11	p.Ser90Phe	y	S	90	F	0.9058	likely_pathogenic
Q3MIX3	ADCK5_HUMAN	ADCK5	ENST00000308860.11	p.Ser90Gly		S	90	G	0.2947	likely_benign
Q3MIX3	ADCK5_HUMAN	ADCK5	ENST00000308860.11	p.Ser90His		S	90	H	0.9527	likely_pathogenic
Q3MIX3	ADCK5_HUMAN	ADCK5	ENST00000308860.11	p.Ser90Ile		S	90	I	0.846	likely_pathogenic
Q3MIX3	ADCK5_HUMAN	ADCK5	ENST00000308860.11	p.Ser90Lys		S	90	K	0.9974	likely_pathogenic
Q3MIX3	ADCK5_HUMAN	ADCK5	ENST00000308860.11	p.Ser90Leu		S	90	L	0.7192	likely_pathogenic
Q3MIX3	ADCK5_HUMAN	ADCK5	ENST00000308860.11	p.Ser90Met		S	90	M	0.8037	likely_pathogenic
Q3MIX3	ADCK5_HUMAN	ADCK5	ENST00000308860.11	p.Ser90Asn		S	90	N	0.8507	likely_pathogenic
Q3MIX3	ADCK5_HUMAN	ADCK5	ENST00000308860.11	p.Ser90Pro	y	S	90	P	0.9783	likely_pathogenic
Q3MIX3	ADCK5_HUMAN	ADCK5	ENST00000308860.11	p.Ser90Gln		S	90	Q	0.9765	likely_pathogenic
Q3MIX3	ADCK5_HUMAN	ADCK5	ENST00000308860.11	p.Ser90Arg		S	90	R	0.9928	likely_pathogenic
Q3MIX3	ADCK5_HUMAN	ADCK5	ENST00000308860.11	p.Ser90Thr	y	S	90	T	0.2658	likely_benign
Q3MIX3	ADCK5_HUMAN	ADCK5	ENST00000308860.11	p.Ser90Val		S	90	V	0.7395	likely_pathogenic
Q3MIX3	ADCK5_HUMAN	ADCK5	ENST00000308860.11	p.Ser90Trp		S	90	W	0.9177	likely_pathogenic
Q3MIX3	ADCK5_HUMAN	ADCK5	ENST00000308860.11	p.Ser90Tyr	y	S	90	Y	0.8986	likely_pathogenic
Q3MIX3	ADCK5_HUMAN	ADCK5	ENST00000308860.11	p.Leu91Ala		L	91	A	0.3216	likely_benign
Q3MIX3	ADCK5_HUMAN	ADCK5	ENST00000308860.11	p.Leu91Cys		L	91	C	0.4253	ambiguous
Q3MIX3	ADCK5_HUMAN	ADCK5	ENST00000308860.11	p.Leu91Asp		L	91	D	0.9911	likely_pathogenic
Q3MIX3	ADCK5_HUMAN	ADCK5	ENST00000308860.11	p.Leu91Glu		L	91	E	0.9406	likely_pathogenic
Q3MIX3	ADCK5_HUMAN	ADCK5	ENST00000308860.11	p.Leu91Phe		L	91	F	0.1263	likely_benign
Q3MIX3	ADCK5_HUMAN	ADCK5	ENST00000308860.11	p.Leu91Gly		L	91	G	0.6927	likely_pathogenic
Q3MIX3	ADCK5_HUMAN	ADCK5	ENST00000308860.11	p.Leu91His		L	91	H	0.8584	likely_pathogenic
Q3MIX3	ADCK5_HUMAN	ADCK5	ENST00000308860.11	p.Leu91Ile		L	91	I	0.1236	likely_benign
Q3MIX3	ADCK5_HUMAN	ADCK5	ENST00000308860.11	p.Leu91Lys		L	91	K	0.9416	likely_pathogenic
Q3MIX3	ADCK5_HUMAN	ADCK5	ENST00000308860.11	p.Leu91Met	y	L	91	M	0.1101	likely_benign
Q3MIX3	ADCK5_HUMAN	ADCK5	ENST00000308860.11	p.Leu91Asn		L	91	N	0.9444	likely_pathogenic
Q3MIX3	ADCK5_HUMAN	ADCK5	ENST00000308860.11	p.Leu91Pro	y	L	91	P	0.9472	likely_pathogenic
Q3MIX3	ADCK5_HUMAN	ADCK5	ENST00000308860.11	p.Leu91Gln	y	L	91	Q	0.7229	likely_pathogenic
Q3MIX3	ADCK5_HUMAN	ADCK5	ENST00000308860.11	p.Leu91Arg	y	L	91	R	0.8243	likely_pathogenic
Q3MIX3	ADCK5_HUMAN	ADCK5	ENST00000308860.11	p.Leu91Ser		L	91	S	0.6081	likely_pathogenic
Q3MIX3	ADCK5_HUMAN	ADCK5	ENST00000308860.11	p.Leu91Thr		L	91	T	0.4549	ambiguous
Q3MIX3	ADCK5_HUMAN	ADCK5	ENST00000308860.11	p.Leu91Val	y	L	91	V	0.0887	likely_benign
Q3MIX3	ADCK5_HUMAN	ADCK5	ENST00000308860.11	p.Leu91Trp		L	91	W	0.3248	likely_benign
Q3MIX3	ADCK5_HUMAN	ADCK5	ENST00000308860.11	p.Leu91Tyr		L	91	Y	0.7383	likely_pathogenic
Q3MIX3	ADCK5_HUMAN	ADCK5	ENST00000308860.11	p.Lys92Ala		K	92	A	0.1417	likely_benign
Q3MIX3	ADCK5_HUMAN	ADCK5	ENST00000308860.11	p.Lys92Cys		K	92	C	0.2999	likely_benign
Q3MIX3	ADCK5_HUMAN	ADCK5	ENST00000308860.11	p.Lys92Asp		K	92	D	0.5145	ambiguous
Q3MIX3	ADCK5_HUMAN	ADCK5	ENST00000308860.11	p.Lys92Glu	y	K	92	E	0.1568	likely_benign
Q3MIX3	ADCK5_HUMAN	ADCK5	ENST00000308860.11	p.Lys92Phe		K	92	F	0.4153	ambiguous
Q3MIX3	ADCK5_HUMAN	ADCK5	ENST00000308860.11	p.Lys92Gly		K	92	G	0.1462	likely_benign
Q3MIX3	ADCK5_HUMAN	ADCK5	ENST00000308860.11	p.Lys92His		K	92	H	0.1671	likely_benign
Q3MIX3	ADCK5_HUMAN	ADCK5	ENST00000308860.11	p.Lys92Ile		K	92	I	0.239	likely_benign
Q3MIX3	ADCK5_HUMAN	ADCK5	ENST00000308860.11	p.Lys92Leu		K	92	L	0.1639	likely_benign
Q3MIX3	ADCK5_HUMAN	ADCK5	ENST00000308860.11	p.Lys92Met	y	K	92	M	0.149	likely_benign
Q3MIX3	ADCK5_HUMAN	ADCK5	ENST00000308860.11	p.Lys92Asn	y	K	92	N	0.3065	likely_benign
Q3MIX3	ADCK5_HUMAN	ADCK5	ENST00000308860.11	p.Lys92Pro		K	92	P	0.678	likely_pathogenic
Q3MIX3	ADCK5_HUMAN	ADCK5	ENST00000308860.11	p.Lys92Gln	y	K	92	Q	0.0856	likely_benign
Q3MIX3	ADCK5_HUMAN	ADCK5	ENST00000308860.11	p.Lys92Arg	y	K	92	R	0.0542	likely_benign
Q3MIX3	ADCK5_HUMAN	ADCK5	ENST00000308860.11	p.Lys92Ser		K	92	S	0.197	likely_benign
Q3MIX3	ADCK5_HUMAN	ADCK5	ENST00000308860.11	p.Lys92Thr	y	K	92	T	0.1059	likely_benign
Q3MIX3	ADCK5_HUMAN	ADCK5	ENST00000308860.11	p.Lys92Val		K	92	V	0.1842	likely_benign
Q3MIX3	ADCK5_HUMAN	ADCK5	ENST00000308860.11	p.Lys92Trp		K	92	W	0.2418	likely_benign
Q3MIX3	ADCK5_HUMAN	ADCK5	ENST00000308860.11	p.Lys92Tyr		K	92	Y	0.3009	likely_benign
Q3MIX3	ADCK5_HUMAN	ADCK5	ENST00000308860.11	p.Val93Ala	y	V	93	A	0.2069	likely_benign
Q3MIX3	ADCK5_HUMAN	ADCK5	ENST00000308860.11	p.Val93Cys		V	93	C	0.7949	likely_pathogenic
Q3MIX3	ADCK5_HUMAN	ADCK5	ENST00000308860.11	p.Val93Asp	y	V	93	D	0.6889	likely_pathogenic
Q3MIX3	ADCK5_HUMAN	ADCK5	ENST00000308860.11	p.Val93Glu		V	93	E	0.6249	likely_pathogenic
Q3MIX3	ADCK5_HUMAN	ADCK5	ENST00000308860.11	p.Val93Phe	y	V	93	F	0.2727	likely_benign
Q3MIX3	ADCK5_HUMAN	ADCK5	ENST00000308860.11	p.Val93Gly	y	V	93	G	0.3325	likely_benign
Q3MIX3	ADCK5_HUMAN	ADCK5	ENST00000308860.11	p.Val93His		V	93	H	0.813	likely_pathogenic
Q3MIX3	ADCK5_HUMAN	ADCK5	ENST00000308860.11	p.Val93Ile	y	V	93	I	0.0861	likely_benign
Q3MIX3	ADCK5_HUMAN	ADCK5	ENST00000308860.11	p.Val93Lys		V	93	K	0.739	likely_pathogenic
Q3MIX3	ADCK5_HUMAN	ADCK5	ENST00000308860.11	p.Val93Leu	y	V	93	L	0.2048	likely_benign
Q3MIX3	ADCK5_HUMAN	ADCK5	ENST00000308860.11	p.Val93Met		V	93	M	0.1938	likely_benign
Q3MIX3	ADCK5_HUMAN	ADCK5	ENST00000308860.11	p.Val93Asn		V	93	N	0.5809	likely_pathogenic
Q3MIX3	ADCK5_HUMAN	ADCK5	ENST00000308860.11	p.Val93Pro		V	93	P	0.8978	likely_pathogenic
Q3MIX3	ADCK5_HUMAN	ADCK5	ENST00000308860.11	p.Val93Gln		V	93	Q	0.6737	likely_pathogenic
Q3MIX3	ADCK5_HUMAN	ADCK5	ENST00000308860.11	p.Val93Arg		V	93	R	0.6266	likely_pathogenic
Q3MIX3	ADCK5_HUMAN	ADCK5	ENST00000308860.11	p.Val93Ser		V	93	S	0.3778	ambiguous
Q3MIX3	ADCK5_HUMAN	ADCK5	ENST00000308860.11	p.Val93Thr		V	93	T	0.1874	likely_benign
Q3MIX3	ADCK5_HUMAN	ADCK5	ENST00000308860.11	p.Val93Trp		V	93	W	0.7869	likely_pathogenic
Q3MIX3	ADCK5_HUMAN	ADCK5	ENST00000308860.11	p.Val93Tyr		V	93	Y	0.7061	likely_pathogenic
Q3MIX3	ADCK5_HUMAN	ADCK5	ENST00000308860.11	p.Gly94Ala	y	G	94	A	0.3332	likely_benign
Q3MIX3	ADCK5_HUMAN	ADCK5	ENST00000308860.11	p.Gly94Cys	y	G	94	C	0.5967	likely_pathogenic
Q3MIX3	ADCK5_HUMAN	ADCK5	ENST00000308860.11	p.Gly94Asp	y	G	94	D	0.9808	likely_pathogenic
Q3MIX3	ADCK5_HUMAN	ADCK5	ENST00000308860.11	p.Gly94Glu		G	94	E	0.9796	likely_pathogenic
Q3MIX3	ADCK5_HUMAN	ADCK5	ENST00000308860.11	p.Gly94Phe		G	94	F	0.8961	likely_pathogenic
Q3MIX3	ADCK5_HUMAN	ADCK5	ENST00000308860.11	p.Gly94His		G	94	H	0.989	likely_pathogenic
Q3MIX3	ADCK5_HUMAN	ADCK5	ENST00000308860.11	p.Gly94Ile		G	94	I	0.774	likely_pathogenic
Q3MIX3	ADCK5_HUMAN	ADCK5	ENST00000308860.11	p.Gly94Lys		G	94	K	0.9947	likely_pathogenic
Q3MIX3	ADCK5_HUMAN	ADCK5	ENST00000308860.11	p.Gly94Leu		G	94	L	0.8634	likely_pathogenic
Q3MIX3	ADCK5_HUMAN	ADCK5	ENST00000308860.11	p.Gly94Met		G	94	M	0.9115	likely_pathogenic
Q3MIX3	ADCK5_HUMAN	ADCK5	ENST00000308860.11	p.Gly94Asn		G	94	N	0.9796	likely_pathogenic
Q3MIX3	ADCK5_HUMAN	ADCK5	ENST00000308860.11	p.Gly94Pro		G	94	P	0.992	likely_pathogenic
Q3MIX3	ADCK5_HUMAN	ADCK5	ENST00000308860.11	p.Gly94Gln		G	94	Q	0.9789	likely_pathogenic
Q3MIX3	ADCK5_HUMAN	ADCK5	ENST00000308860.11	p.Gly94Arg	y	G	94	R	0.9772	likely_pathogenic
Q3MIX3	ADCK5_HUMAN	ADCK5	ENST00000308860.11	p.Gly94Ser	y	G	94	S	0.4708	ambiguous
Q3MIX3	ADCK5_HUMAN	ADCK5	ENST00000308860.11	p.Gly94Thr		G	94	T	0.714	likely_pathogenic
Q3MIX3	ADCK5_HUMAN	ADCK5	ENST00000308860.11	p.Gly94Val	y	G	94	V	0.6435	likely_pathogenic
Q3MIX3	ADCK5_HUMAN	ADCK5	ENST00000308860.11	p.Gly94Trp		G	94	W	0.9231	likely_pathogenic
Q3MIX3	ADCK5_HUMAN	ADCK5	ENST00000308860.11	p.Gly94Tyr		G	94	Y	0.955	likely_pathogenic
Q3MIX3	ADCK5_HUMAN	ADCK5	ENST00000308860.11	p.Leu95Ala		L	95	A	0.26	likely_benign
Q3MIX3	ADCK5_HUMAN	ADCK5	ENST00000308860.11	p.Leu95Cys		L	95	C	0.3596	ambiguous
Q3MIX3	ADCK5_HUMAN	ADCK5	ENST00000308860.11	p.Leu95Asp		L	95	D	0.9709	likely_pathogenic
Q3MIX3	ADCK5_HUMAN	ADCK5	ENST00000308860.11	p.Leu95Glu		L	95	E	0.8719	likely_pathogenic
Q3MIX3	ADCK5_HUMAN	ADCK5	ENST00000308860.11	p.Leu95Phe		L	95	F	0.0996	likely_benign
Q3MIX3	ADCK5_HUMAN	ADCK5	ENST00000308860.11	p.Leu95Gly		L	95	G	0.4516	ambiguous
Q3MIX3	ADCK5_HUMAN	ADCK5	ENST00000308860.11	p.Leu95His		L	95	H	0.7252	likely_pathogenic
Q3MIX3	ADCK5_HUMAN	ADCK5	ENST00000308860.11	p.Leu95Ile		L	95	I	0.1134	likely_benign
Q3MIX3	ADCK5_HUMAN	ADCK5	ENST00000308860.11	p.Leu95Lys		L	95	K	0.8709	likely_pathogenic
Q3MIX3	ADCK5_HUMAN	ADCK5	ENST00000308860.11	p.Leu95Met	y	L	95	M	0.1015	likely_benign
Q3MIX3	ADCK5_HUMAN	ADCK5	ENST00000308860.11	p.Leu95Asn		L	95	N	0.8629	likely_pathogenic
Q3MIX3	ADCK5_HUMAN	ADCK5	ENST00000308860.11	p.Leu95Pro	y	L	95	P	0.8869	likely_pathogenic
Q3MIX3	ADCK5_HUMAN	ADCK5	ENST00000308860.11	p.Leu95Gln	y	L	95	Q	0.6161	likely_pathogenic
Q3MIX3	ADCK5_HUMAN	ADCK5	ENST00000308860.11	p.Leu95Arg	y	L	95	R	0.7131	likely_pathogenic
Q3MIX3	ADCK5_HUMAN	ADCK5	ENST00000308860.11	p.Leu95Ser		L	95	S	0.4377	ambiguous
Q3MIX3	ADCK5_HUMAN	ADCK5	ENST00000308860.11	p.Leu95Thr		L	95	T	0.3337	likely_benign
Q3MIX3	ADCK5_HUMAN	ADCK5	ENST00000308860.11	p.Leu95Val	y	L	95	V	0.0938	likely_benign
Q3MIX3	ADCK5_HUMAN	ADCK5	ENST00000308860.11	p.Leu95Trp		L	95	W	0.2297	likely_benign
Q3MIX3	ADCK5_HUMAN	ADCK5	ENST00000308860.11	p.Leu95Tyr		L	95	Y	0.5631	ambiguous
Q3MIX3	ADCK5_HUMAN	ADCK5	ENST00000308860.11	p.Gln96Ala		Q	96	A	0.1481	likely_benign
Q3MIX3	ADCK5_HUMAN	ADCK5	ENST00000308860.11	p.Gln96Cys		Q	96	C	0.2804	likely_benign
Q3MIX3	ADCK5_HUMAN	ADCK5	ENST00000308860.11	p.Gln96Asp		Q	96	D	0.2882	likely_benign
Q3MIX3	ADCK5_HUMAN	ADCK5	ENST00000308860.11	p.Gln96Glu	y	Q	96	E	0.0945	likely_benign
Q3MIX3	ADCK5_HUMAN	ADCK5	ENST00000308860.11	p.Gln96Phe		Q	96	F	0.397	ambiguous
Q3MIX3	ADCK5_HUMAN	ADCK5	ENST00000308860.11	p.Gln96Gly		Q	96	G	0.1369	likely_benign
Q3MIX3	ADCK5_HUMAN	ADCK5	ENST00000308860.11	p.Gln96His	y	Q	96	H	0.1224	likely_benign
Q3MIX3	ADCK5_HUMAN	ADCK5	ENST00000308860.11	p.Gln96Ile		Q	96	I	0.299	likely_benign
Q3MIX3	ADCK5_HUMAN	ADCK5	ENST00000308860.11	p.Gln96Lys	y	Q	96	K	0.0989	likely_benign
Q3MIX3	ADCK5_HUMAN	ADCK5	ENST00000308860.11	p.Gln96Leu	y	Q	96	L	0.0987	likely_benign
Q3MIX3	ADCK5_HUMAN	ADCK5	ENST00000308860.11	p.Gln96Met		Q	96	M	0.272	likely_benign
Q3MIX3	ADCK5_HUMAN	ADCK5	ENST00000308860.11	p.Gln96Asn		Q	96	N	0.2196	likely_benign
Q3MIX3	ADCK5_HUMAN	ADCK5	ENST00000308860.11	p.Gln96Pro	y	Q	96	P	0.3687	ambiguous
Q3MIX3	ADCK5_HUMAN	ADCK5	ENST00000308860.11	p.Gln96Arg	y	Q	96	R	0.0689	likely_benign
Q3MIX3	ADCK5_HUMAN	ADCK5	ENST00000308860.11	p.Gln96Ser		Q	96	S	0.1691	likely_benign
Q3MIX3	ADCK5_HUMAN	ADCK5	ENST00000308860.11	p.Gln96Thr		Q	96	T	0.164	likely_benign
Q3MIX3	ADCK5_HUMAN	ADCK5	ENST00000308860.11	p.Gln96Val		Q	96	V	0.1894	likely_benign
Q3MIX3	ADCK5_HUMAN	ADCK5	ENST00000308860.11	p.Gln96Trp		Q	96	W	0.1941	likely_benign
Q3MIX3	ADCK5_HUMAN	ADCK5	ENST00000308860.11	p.Gln96Tyr		Q	96	Y	0.2266	likely_benign
Q3MIX3	ADCK5_HUMAN	ADCK5	ENST00000308860.11	p.Ile97Ala		I	97	A	0.9174	likely_pathogenic
Q3MIX3	ADCK5_HUMAN	ADCK5	ENST00000308860.11	p.Ile97Cys		I	97	C	0.9313	likely_pathogenic
Q3MIX3	ADCK5_HUMAN	ADCK5	ENST00000308860.11	p.Ile97Asp		I	97	D	0.9928	likely_pathogenic
Q3MIX3	ADCK5_HUMAN	ADCK5	ENST00000308860.11	p.Ile97Glu		I	97	E	0.9869	likely_pathogenic
Q3MIX3	ADCK5_HUMAN	ADCK5	ENST00000308860.11	p.Ile97Phe	y	I	97	F	0.6688	likely_pathogenic
Q3MIX3	ADCK5_HUMAN	ADCK5	ENST00000308860.11	p.Ile97Gly		I	97	G	0.9684	likely_pathogenic
Q3MIX3	ADCK5_HUMAN	ADCK5	ENST00000308860.11	p.Ile97His		I	97	H	0.9824	likely_pathogenic
Q3MIX3	ADCK5_HUMAN	ADCK5	ENST00000308860.11	p.Ile97Lys		I	97	K	0.9844	likely_pathogenic
Q3MIX3	ADCK5_HUMAN	ADCK5	ENST00000308860.11	p.Ile97Leu	y	I	97	L	0.3018	likely_benign
Q3MIX3	ADCK5_HUMAN	ADCK5	ENST00000308860.11	p.Ile97Met	y	I	97	M	0.3521	ambiguous
Q3MIX3	ADCK5_HUMAN	ADCK5	ENST00000308860.11	p.Ile97Asn	y	I	97	N	0.9082	likely_pathogenic
Q3MIX3	ADCK5_HUMAN	ADCK5	ENST00000308860.11	p.Ile97Pro		I	97	P	0.9869	likely_pathogenic
Q3MIX3	ADCK5_HUMAN	ADCK5	ENST00000308860.11	p.Ile97Gln		I	97	Q	0.9811	likely_pathogenic
Q3MIX3	ADCK5_HUMAN	ADCK5	ENST00000308860.11	p.Ile97Arg		I	97	R	0.9723	likely_pathogenic
Q3MIX3	ADCK5_HUMAN	ADCK5	ENST00000308860.11	p.Ile97Ser	y	I	97	S	0.917	likely_pathogenic
Q3MIX3	ADCK5_HUMAN	ADCK5	ENST00000308860.11	p.Ile97Thr	y	I	97	T	0.9277	likely_pathogenic
Q3MIX3	ADCK5_HUMAN	ADCK5	ENST00000308860.11	p.Ile97Val	y	I	97	V	0.195	likely_benign
Q3MIX3	ADCK5_HUMAN	ADCK5	ENST00000308860.11	p.Ile97Trp		I	97	W	0.9749	likely_pathogenic
Q3MIX3	ADCK5_HUMAN	ADCK5	ENST00000308860.11	p.Ile97Tyr		I	97	Y	0.9255	likely_pathogenic
Q3MIX3	ADCK5_HUMAN	ADCK5	ENST00000308860.11	p.Ser98Ala	y	S	98	A	0.2994	likely_benign
Q3MIX3	ADCK5_HUMAN	ADCK5	ENST00000308860.11	p.Ser98Cys	y	S	98	C	0.3847	ambiguous
Q3MIX3	ADCK5_HUMAN	ADCK5	ENST00000308860.11	p.Ser98Asp		S	98	D	0.9918	likely_pathogenic
Q3MIX3	ADCK5_HUMAN	ADCK5	ENST00000308860.11	p.Ser98Glu		S	98	E	0.9934	likely_pathogenic
Q3MIX3	ADCK5_HUMAN	ADCK5	ENST00000308860.11	p.Ser98Phe	y	S	98	F	0.8722	likely_pathogenic
Q3MIX3	ADCK5_HUMAN	ADCK5	ENST00000308860.11	p.Ser98Gly		S	98	G	0.3406	ambiguous
Q3MIX3	ADCK5_HUMAN	ADCK5	ENST00000308860.11	p.Ser98His		S	98	H	0.9774	likely_pathogenic
Q3MIX3	ADCK5_HUMAN	ADCK5	ENST00000308860.11	p.Ser98Ile		S	98	I	0.8072	likely_pathogenic
Q3MIX3	ADCK5_HUMAN	ADCK5	ENST00000308860.11	p.Ser98Lys		S	98	K	0.9991	likely_pathogenic
Q3MIX3	ADCK5_HUMAN	ADCK5	ENST00000308860.11	p.Ser98Leu		S	98	L	0.6453	likely_pathogenic
Q3MIX3	ADCK5_HUMAN	ADCK5	ENST00000308860.11	p.Ser98Met		S	98	M	0.7951	likely_pathogenic
Q3MIX3	ADCK5_HUMAN	ADCK5	ENST00000308860.11	p.Ser98Asn		S	98	N	0.9439	likely_pathogenic
Q3MIX3	ADCK5_HUMAN	ADCK5	ENST00000308860.11	p.Ser98Pro	y	S	98	P	0.9389	likely_pathogenic
Q3MIX3	ADCK5_HUMAN	ADCK5	ENST00000308860.11	p.Ser98Gln		S	98	Q	0.9885	likely_pathogenic
Q3MIX3	ADCK5_HUMAN	ADCK5	ENST00000308860.11	p.Ser98Arg		S	98	R	0.9969	likely_pathogenic
Q3MIX3	ADCK5_HUMAN	ADCK5	ENST00000308860.11	p.Ser98Thr	y	S	98	T	0.2613	likely_benign
Q3MIX3	ADCK5_HUMAN	ADCK5	ENST00000308860.11	p.Ser98Val		S	98	V	0.751	likely_pathogenic
Q3MIX3	ADCK5_HUMAN	ADCK5	ENST00000308860.11	p.Ser98Trp		S	98	W	0.9113	likely_pathogenic
Q3MIX3	ADCK5_HUMAN	ADCK5	ENST00000308860.11	p.Ser98Tyr	y	S	98	Y	0.9096	likely_pathogenic
Q3MIX3	ADCK5_HUMAN	ADCK5	ENST00000308860.11	p.Leu99Ala		L	99	A	0.1391	likely_benign
Q3MIX3	ADCK5_HUMAN	ADCK5	ENST00000308860.11	p.Leu99Cys		L	99	C	0.3285	likely_benign
Q3MIX3	ADCK5_HUMAN	ADCK5	ENST00000308860.11	p.Leu99Asp		L	99	D	0.9123	likely_pathogenic
Q3MIX3	ADCK5_HUMAN	ADCK5	ENST00000308860.11	p.Leu99Glu		L	99	E	0.6907	likely_pathogenic
Q3MIX3	ADCK5_HUMAN	ADCK5	ENST00000308860.11	p.Leu99Phe		L	99	F	0.1101	likely_benign
Q3MIX3	ADCK5_HUMAN	ADCK5	ENST00000308860.11	p.Leu99Gly		L	99	G	0.3542	ambiguous
Q3MIX3	ADCK5_HUMAN	ADCK5	ENST00000308860.11	p.Leu99His		L	99	H	0.5286	ambiguous
Q3MIX3	ADCK5_HUMAN	ADCK5	ENST00000308860.11	p.Leu99Ile		L	99	I	0.1141	likely_benign
Q3MIX3	ADCK5_HUMAN	ADCK5	ENST00000308860.11	p.Leu99Lys		L	99	K	0.6288	likely_pathogenic
Q3MIX3	ADCK5_HUMAN	ADCK5	ENST00000308860.11	p.Leu99Met	y	L	99	M	0.0957	likely_benign
Q3MIX3	ADCK5_HUMAN	ADCK5	ENST00000308860.11	p.Leu99Asn		L	99	N	0.7349	likely_pathogenic
Q3MIX3	ADCK5_HUMAN	ADCK5	ENST00000308860.11	p.Leu99Pro	y	L	99	P	0.8136	likely_pathogenic
Q3MIX3	ADCK5_HUMAN	ADCK5	ENST00000308860.11	p.Leu99Gln	y	L	99	Q	0.3786	ambiguous
Q3MIX3	ADCK5_HUMAN	ADCK5	ENST00000308860.11	p.Leu99Arg	y	L	99	R	0.3861	ambiguous
Q3MIX3	ADCK5_HUMAN	ADCK5	ENST00000308860.11	p.Leu99Ser		L	99	S	0.2878	likely_benign
Q3MIX3	ADCK5_HUMAN	ADCK5	ENST00000308860.11	p.Leu99Thr		L	99	T	0.1902	likely_benign
Q3MIX3	ADCK5_HUMAN	ADCK5	ENST00000308860.11	p.Leu99Val	y	L	99	V	0.0753	likely_benign
Q3MIX3	ADCK5_HUMAN	ADCK5	ENST00000308860.11	p.Leu99Trp		L	99	W	0.1662	likely_benign
Q3MIX3	ADCK5_HUMAN	ADCK5	ENST00000308860.11	p.Leu99Tyr		L	99	Y	0.467	ambiguous
Q3MIX3	ADCK5_HUMAN	ADCK5	ENST00000308860.11	p.Asp100Ala	y	D	100	A	0.6642	likely_pathogenic
Q3MIX3	ADCK5_HUMAN	ADCK5	ENST00000308860.11	p.Asp100Cys		D	100	C	0.9144	likely_pathogenic
Q3MIX3	ADCK5_HUMAN	ADCK5	ENST00000308860.11	p.Asp100Glu	y	D	100	E	0.7018	likely_pathogenic
Q3MIX3	ADCK5_HUMAN	ADCK5	ENST00000308860.11	p.Asp100Phe		D	100	F	0.8779	likely_pathogenic
Q3MIX3	ADCK5_HUMAN	ADCK5	ENST00000308860.11	p.Asp100Gly	y	D	100	G	0.6385	likely_pathogenic
Q3MIX3	ADCK5_HUMAN	ADCK5	ENST00000308860.11	p.Asp100His	y	D	100	H	0.6946	likely_pathogenic
Q3MIX3	ADCK5_HUMAN	ADCK5	ENST00000308860.11	p.Asp100Ile		D	100	I	0.8815	likely_pathogenic
Q3MIX3	ADCK5_HUMAN	ADCK5	ENST00000308860.11	p.Asp100Lys		D	100	K	0.9417	likely_pathogenic
Q3MIX3	ADCK5_HUMAN	ADCK5	ENST00000308860.11	p.Asp100Leu		D	100	L	0.7916	likely_pathogenic
Q3MIX3	ADCK5_HUMAN	ADCK5	ENST00000308860.11	p.Asp100Met		D	100	M	0.9558	likely_pathogenic
Q3MIX3	ADCK5_HUMAN	ADCK5	ENST00000308860.11	p.Asp100Asn	y	D	100	N	0.4334	ambiguous
Q3MIX3	ADCK5_HUMAN	ADCK5	ENST00000308860.11	p.Asp100Pro		D	100	P	0.9726	likely_pathogenic
Q3MIX3	ADCK5_HUMAN	ADCK5	ENST00000308860.11	p.Asp100Gln		D	100	Q	0.8325	likely_pathogenic
Q3MIX3	ADCK5_HUMAN	ADCK5	ENST00000308860.11	p.Asp100Arg		D	100	R	0.8861	likely_pathogenic
Q3MIX3	ADCK5_HUMAN	ADCK5	ENST00000308860.11	p.Asp100Ser		D	100	S	0.5052	ambiguous
Q3MIX3	ADCK5_HUMAN	ADCK5	ENST00000308860.11	p.Asp100Thr		D	100	T	0.7998	likely_pathogenic
Q3MIX3	ADCK5_HUMAN	ADCK5	ENST00000308860.11	p.Asp100Val	y	D	100	V	0.7376	likely_pathogenic
Q3MIX3	ADCK5_HUMAN	ADCK5	ENST00000308860.11	p.Asp100Trp		D	100	W	0.961	likely_pathogenic
Q3MIX3	ADCK5_HUMAN	ADCK5	ENST00000308860.11	p.Asp100Tyr	y	D	100	Y	0.5683	likely_pathogenic
Q3MIX3	ADCK5_HUMAN	ADCK5	ENST00000308860.11	p.Tyr101Ala		Y	101	A	0.9688	likely_pathogenic
Q3MIX3	ADCK5_HUMAN	ADCK5	ENST00000308860.11	p.Tyr101Cys	y	Y	101	C	0.7686	likely_pathogenic
Q3MIX3	ADCK5_HUMAN	ADCK5	ENST00000308860.11	p.Tyr101Asp	y	Y	101	D	0.9278	likely_pathogenic
Q3MIX3	ADCK5_HUMAN	ADCK5	ENST00000308860.11	p.Tyr101Glu		Y	101	E	0.9861	likely_pathogenic
Q3MIX3	ADCK5_HUMAN	ADCK5	ENST00000308860.11	p.Tyr101Phe	y	Y	101	F	0.5262	ambiguous
Q3MIX3	ADCK5_HUMAN	ADCK5	ENST00000308860.11	p.Tyr101Gly		Y	101	G	0.9121	likely_pathogenic
Q3MIX3	ADCK5_HUMAN	ADCK5	ENST00000308860.11	p.Tyr101His	y	Y	101	H	0.8995	likely_pathogenic
Q3MIX3	ADCK5_HUMAN	ADCK5	ENST00000308860.11	p.Tyr101Ile		Y	101	I	0.9546	likely_pathogenic
Q3MIX3	ADCK5_HUMAN	ADCK5	ENST00000308860.11	p.Tyr101Lys		Y	101	K	0.989	likely_pathogenic
Q3MIX3	ADCK5_HUMAN	ADCK5	ENST00000308860.11	p.Tyr101Leu		Y	101	L	0.8472	likely_pathogenic
Q3MIX3	ADCK5_HUMAN	ADCK5	ENST00000308860.11	p.Tyr101Met		Y	101	M	0.9723	likely_pathogenic
Q3MIX3	ADCK5_HUMAN	ADCK5	ENST00000308860.11	p.Tyr101Asn	y	Y	101	N	0.8779	likely_pathogenic
Q3MIX3	ADCK5_HUMAN	ADCK5	ENST00000308860.11	p.Tyr101Pro		Y	101	P	0.9904	likely_pathogenic
Q3MIX3	ADCK5_HUMAN	ADCK5	ENST00000308860.11	p.Tyr101Gln		Y	101	Q	0.983	likely_pathogenic
Q3MIX3	ADCK5_HUMAN	ADCK5	ENST00000308860.11	p.Tyr101Arg		Y	101	R	0.9545	likely_pathogenic
Q3MIX3	ADCK5_HUMAN	ADCK5	ENST00000308860.11	p.Tyr101Ser	y	Y	101	S	0.8451	likely_pathogenic
Q3MIX3	ADCK5_HUMAN	ADCK5	ENST00000308860.11	p.Tyr101Thr		Y	101	T	0.9536	likely_pathogenic
Q3MIX3	ADCK5_HUMAN	ADCK5	ENST00000308860.11	p.Tyr101Val		Y	101	V	0.8918	likely_pathogenic
Q3MIX3	ADCK5_HUMAN	ADCK5	ENST00000308860.11	p.Tyr101Trp		Y	101	W	0.8261	likely_pathogenic
Q3MIX3	ADCK5_HUMAN	ADCK5	ENST00000308860.11	p.Trp102Ala		W	102	A	0.5127	ambiguous
Q3MIX3	ADCK5_HUMAN	ADCK5	ENST00000308860.11	p.Trp102Cys	y	W	102	C	0.6715	likely_pathogenic
Q3MIX3	ADCK5_HUMAN	ADCK5	ENST00000308860.11	p.Trp102Asp		W	102	D	0.9666	likely_pathogenic
Q3MIX3	ADCK5_HUMAN	ADCK5	ENST00000308860.11	p.Trp102Glu		W	102	E	0.9199	likely_pathogenic
Q3MIX3	ADCK5_HUMAN	ADCK5	ENST00000308860.11	p.Trp102Phe		W	102	F	0.3196	likely_benign
Q3MIX3	ADCK5_HUMAN	ADCK5	ENST00000308860.11	p.Trp102Gly	y	W	102	G	0.39	ambiguous
Q3MIX3	ADCK5_HUMAN	ADCK5	ENST00000308860.11	p.Trp102His		W	102	H	0.7549	likely_pathogenic
Q3MIX3	ADCK5_HUMAN	ADCK5	ENST00000308860.11	p.Trp102Ile		W	102	I	0.7133	likely_pathogenic
Q3MIX3	ADCK5_HUMAN	ADCK5	ENST00000308860.11	p.Trp102Lys		W	102	K	0.8704	likely_pathogenic
Q3MIX3	ADCK5_HUMAN	ADCK5	ENST00000308860.11	p.Trp102Leu	y	W	102	L	0.3766	ambiguous
Q3MIX3	ADCK5_HUMAN	ADCK5	ENST00000308860.11	p.Trp102Met		W	102	M	0.7704	likely_pathogenic
Q3MIX3	ADCK5_HUMAN	ADCK5	ENST00000308860.11	p.Trp102Asn		W	102	N	0.9452	likely_pathogenic
Q3MIX3	ADCK5_HUMAN	ADCK5	ENST00000308860.11	p.Trp102Pro		W	102	P	0.9881	likely_pathogenic
Q3MIX3	ADCK5_HUMAN	ADCK5	ENST00000308860.11	p.Trp102Gln		W	102	Q	0.7964	likely_pathogenic
Q3MIX3	ADCK5_HUMAN	ADCK5	ENST00000308860.11	p.Trp102Arg	y	W	102	R	0.7187	likely_pathogenic
Q3MIX3	ADCK5_HUMAN	ADCK5	ENST00000308860.11	p.Trp102Ser	y	W	102	S	0.4797	ambiguous
Q3MIX3	ADCK5_HUMAN	ADCK5	ENST00000308860.11	p.Trp102Thr		W	102	T	0.6572	likely_pathogenic
Q3MIX3	ADCK5_HUMAN	ADCK5	ENST00000308860.11	p.Trp102Val		W	102	V	0.5944	likely_pathogenic
Q3MIX3	ADCK5_HUMAN	ADCK5	ENST00000308860.11	p.Trp102Tyr		W	102	Y	0.473	ambiguous
Q3MIX3	ADCK5_HUMAN	ADCK5	ENST00000308860.11	p.Trp103Ala		W	103	A	0.4632	ambiguous
Q3MIX3	ADCK5_HUMAN	ADCK5	ENST00000308860.11	p.Trp103Cys	y	W	103	C	0.5959	likely_pathogenic
Q3MIX3	ADCK5_HUMAN	ADCK5	ENST00000308860.11	p.Trp103Asp		W	103	D	0.9087	likely_pathogenic
Q3MIX3	ADCK5_HUMAN	ADCK5	ENST00000308860.11	p.Trp103Glu		W	103	E	0.8454	likely_pathogenic
Q3MIX3	ADCK5_HUMAN	ADCK5	ENST00000308860.11	p.Trp103Phe		W	103	F	0.2292	likely_benign
Q3MIX3	ADCK5_HUMAN	ADCK5	ENST00000308860.11	p.Trp103Gly	y	W	103	G	0.3429	ambiguous
Q3MIX3	ADCK5_HUMAN	ADCK5	ENST00000308860.11	p.Trp103His		W	103	H	0.6713	likely_pathogenic
Q3MIX3	ADCK5_HUMAN	ADCK5	ENST00000308860.11	p.Trp103Ile		W	103	I	0.4522	ambiguous
Q3MIX3	ADCK5_HUMAN	ADCK5	ENST00000308860.11	p.Trp103Lys		W	103	K	0.8035	likely_pathogenic
Q3MIX3	ADCK5_HUMAN	ADCK5	ENST00000308860.11	p.Trp103Leu	y	W	103	L	0.2451	likely_benign
Q3MIX3	ADCK5_HUMAN	ADCK5	ENST00000308860.11	p.Trp103Met		W	103	M	0.5477	ambiguous
Q3MIX3	ADCK5_HUMAN	ADCK5	ENST00000308860.11	p.Trp103Asn		W	103	N	0.8419	likely_pathogenic
Q3MIX3	ADCK5_HUMAN	ADCK5	ENST00000308860.11	p.Trp103Pro		W	103	P	0.9822	likely_pathogenic
Q3MIX3	ADCK5_HUMAN	ADCK5	ENST00000308860.11	p.Trp103Gln		W	103	Q	0.7475	likely_pathogenic
Q3MIX3	ADCK5_HUMAN	ADCK5	ENST00000308860.11	p.Trp103Arg	y	W	103	R	0.6592	likely_pathogenic
Q3MIX3	ADCK5_HUMAN	ADCK5	ENST00000308860.11	p.Trp103Ser	y	W	103	S	0.4494	ambiguous
Q3MIX3	ADCK5_HUMAN	ADCK5	ENST00000308860.11	p.Trp103Thr		W	103	T	0.5755	likely_pathogenic
Q3MIX3	ADCK5_HUMAN	ADCK5	ENST00000308860.11	p.Trp103Val		W	103	V	0.3765	ambiguous
Q3MIX3	ADCK5_HUMAN	ADCK5	ENST00000308860.11	p.Trp103Tyr		W	103	Y	0.3407	ambiguous
Q3MIX3	ADCK5_HUMAN	ADCK5	ENST00000308860.11	p.Cys104Ala		C	104	A	0.4155	ambiguous
Q3MIX3	ADCK5_HUMAN	ADCK5	ENST00000308860.11	p.Cys104Asp		C	104	D	0.7378	likely_pathogenic
Q3MIX3	ADCK5_HUMAN	ADCK5	ENST00000308860.11	p.Cys104Glu		C	104	E	0.7402	likely_pathogenic
Q3MIX3	ADCK5_HUMAN	ADCK5	ENST00000308860.11	p.Cys104Phe	y	C	104	F	0.3006	likely_benign
Q3MIX3	ADCK5_HUMAN	ADCK5	ENST00000308860.11	p.Cys104Gly	y	C	104	G	0.1821	likely_benign
Q3MIX3	ADCK5_HUMAN	ADCK5	ENST00000308860.11	p.Cys104His		C	104	H	0.4545	ambiguous
Q3MIX3	ADCK5_HUMAN	ADCK5	ENST00000308860.11	p.Cys104Ile		C	104	I	0.6033	likely_pathogenic
Q3MIX3	ADCK5_HUMAN	ADCK5	ENST00000308860.11	p.Cys104Lys		C	104	K	0.7444	likely_pathogenic
Q3MIX3	ADCK5_HUMAN	ADCK5	ENST00000308860.11	p.Cys104Leu		C	104	L	0.4756	ambiguous
Q3MIX3	ADCK5_HUMAN	ADCK5	ENST00000308860.11	p.Cys104Met		C	104	M	0.572	likely_pathogenic
Q3MIX3	ADCK5_HUMAN	ADCK5	ENST00000308860.11	p.Cys104Asn		C	104	N	0.4969	ambiguous
Q3MIX3	ADCK5_HUMAN	ADCK5	ENST00000308860.11	p.Cys104Pro		C	104	P	0.9661	likely_pathogenic
Q3MIX3	ADCK5_HUMAN	ADCK5	ENST00000308860.11	p.Cys104Gln		C	104	Q	0.5263	ambiguous
Q3MIX3	ADCK5_HUMAN	ADCK5	ENST00000308860.11	p.Cys104Arg	y	C	104	R	0.4176	ambiguous
Q3MIX3	ADCK5_HUMAN	ADCK5	ENST00000308860.11	p.Cys104Ser	y	C	104	S	0.2574	likely_benign
Q3MIX3	ADCK5_HUMAN	ADCK5	ENST00000308860.11	p.Cys104Thr		C	104	T	0.327	likely_benign
Q3MIX3	ADCK5_HUMAN	ADCK5	ENST00000308860.11	p.Cys104Val		C	104	V	0.4396	ambiguous
Q3MIX3	ADCK5_HUMAN	ADCK5	ENST00000308860.11	p.Cys104Trp	y	C	104	W	0.4746	ambiguous
Q3MIX3	ADCK5_HUMAN	ADCK5	ENST00000308860.11	p.Cys104Tyr	y	C	104	Y	0.3084	likely_benign
Q3MIX3	ADCK5_HUMAN	ADCK5	ENST00000308860.11	p.Thr105Ala	y	T	105	A	0.0607	likely_benign
Q3MIX3	ADCK5_HUMAN	ADCK5	ENST00000308860.11	p.Thr105Cys		T	105	C	0.2447	likely_benign
Q3MIX3	ADCK5_HUMAN	ADCK5	ENST00000308860.11	p.Thr105Asp		T	105	D	0.2803	likely_benign
Q3MIX3	ADCK5_HUMAN	ADCK5	ENST00000308860.11	p.Thr105Glu		T	105	E	0.1994	likely_benign
Q3MIX3	ADCK5_HUMAN	ADCK5	ENST00000308860.11	p.Thr105Phe		T	105	F	0.2529	likely_benign
Q3MIX3	ADCK5_HUMAN	ADCK5	ENST00000308860.11	p.Thr105Gly		T	105	G	0.135	likely_benign
Q3MIX3	ADCK5_HUMAN	ADCK5	ENST00000308860.11	p.Thr105His		T	105	H	0.171	likely_benign
Q3MIX3	ADCK5_HUMAN	ADCK5	ENST00000308860.11	p.Thr105Ile	y	T	105	I	0.2027	likely_benign
Q3MIX3	ADCK5_HUMAN	ADCK5	ENST00000308860.11	p.Thr105Lys		T	105	K	0.1431	likely_benign
Q3MIX3	ADCK5_HUMAN	ADCK5	ENST00000308860.11	p.Thr105Leu		T	105	L	0.1089	likely_benign
Q3MIX3	ADCK5_HUMAN	ADCK5	ENST00000308860.11	p.Thr105Met		T	105	M	0.1048	likely_benign
Q3MIX3	ADCK5_HUMAN	ADCK5	ENST00000308860.11	p.Thr105Asn	y	T	105	N	0.1178	likely_benign
Q3MIX3	ADCK5_HUMAN	ADCK5	ENST00000308860.11	p.Thr105Pro	y	T	105	P	0.2559	likely_benign
Q3MIX3	ADCK5_HUMAN	ADCK5	ENST00000308860.11	p.Thr105Gln		T	105	Q	0.1503	likely_benign
Q3MIX3	ADCK5_HUMAN	ADCK5	ENST00000308860.11	p.Thr105Arg		T	105	R	0.0956	likely_benign
Q3MIX3	ADCK5_HUMAN	ADCK5	ENST00000308860.11	p.Thr105Ser	y	T	105	S	0.0866	likely_benign
Q3MIX3	ADCK5_HUMAN	ADCK5	ENST00000308860.11	p.Thr105Val		T	105	V	0.1467	likely_benign
Q3MIX3	ADCK5_HUMAN	ADCK5	ENST00000308860.11	p.Thr105Trp		T	105	W	0.3625	ambiguous
Q3MIX3	ADCK5_HUMAN	ADCK5	ENST00000308860.11	p.Thr105Tyr		T	105	Y	0.2433	likely_benign
Q3MIX3	ADCK5_HUMAN	ADCK5	ENST00000308860.11	p.Asn106Ala		N	106	A	0.2308	likely_benign
Q3MIX3	ADCK5_HUMAN	ADCK5	ENST00000308860.11	p.Asn106Cys		N	106	C	0.2729	likely_benign
Q3MIX3	ADCK5_HUMAN	ADCK5	ENST00000308860.11	p.Asn106Asp	y	N	106	D	0.2016	likely_benign
Q3MIX3	ADCK5_HUMAN	ADCK5	ENST00000308860.11	p.Asn106Glu		N	106	E	0.3125	likely_benign
[truncated: 9,011 more rows]
